# Supplementary material for: TAPDANCE: An automated tool to identify and annotate transposon insertion CISs and associations between CISs from next generation sequence data
Source: BMC Bioinformatics. 2012 Jun 29;13:154. doi: 10.1186/1471-2105-13-154 (PMC3461456; doi:10.1186/1471-2105-13-154)
Supplement: Additional file 1 — Additional supporting Tables. Table S1.xls. Suspect regions identified in Chip-SEQ data. CISs found to be highly significant in data sets composed from real mouse sequence obtained as a control for CHIP-SEQ randomly assigned to libraries. The trial was repeated with 3 different subsets of data A, B, C. Regions returned from all 3 tests are labeled “BADrepeat” and not returned as CIS drivers. Table S2. Comparison of window sizes and insert numbers calculated to be significant by Poisson distribution followed by Bonferroni correction with window sizes and inserts calculated by Monte Carlo Simulation for Colon cancer dataset and for liver cancer dataset. Table S3. CISs calculated by TAPDANCE method for colon cancer dataset. Table S4. CISs calculated by TAPDANCE method for liver cancer dataset. Table S5. CISs calculated by TAPDANCE method for combined datasets. Table S6. Association results for the combined datasets. Highly significant results are shown in Bold for the association between A)phenoCIS and B)coCIS. Table S7. Examples of 4 files required in the data directory in order to run the command line version of TAPDANCE. A) a file containing sequences labeled seqs.tab. B) A tab delimited file containing the barcodes, the library names ending in either –L or –R based on the direction of priming and the direction of priming (Left or Right). C) A tab delimited text file containing groups for CIS analyses, the default superset for association should be labeled “all” and subsets should be named with 6 or less meaningful characters. D) a Text file containing chromosomes that should not be analyzed due to the presence of the donor transposon concatamer and local hopping. Table S8. Report of the counts of the initial mapping and how many sequences have the described characteristics A) for the entire dataset, B) broken down by directional library, and C) total for each library following combination of left and right primed reads. Additionally in C the number of reads that we [file 1471-2105-13-154-S1.xls]

## Sheet: Table 1
Table 1 Suspect CIS identified in CHIP-SEQ control data
	pos	# inserts	pvalueinsert#	# library	pvaluelibrary#	#regions	pvalueregion#	gene	drive +
A	chr2:98502400-98512400	327	0	112	1.70121e-299	20	2.08058e-36	BADrepeat, AL837506.1, AL837506.2,	171
	chr11:3000500-3099500	32	7.67766e-35	28	1.41517e-28	30	1.11305e-31	BADrepeat, Pisd-ps1, Sfi1, RP23-191E3.1, RP23-191E3.2, RP23-191E3.18, Fau-ps2, Eif4enif1, BADrepeat, Drg1,	13
	chr9:3000000-3044000	46	2.57391e-74	39	7.64835e-60	23	5.41726e-29	BADrepeat, AC131780.5, AC131780.8, AC131780.9, AC131780.1, AC131780.11, AC131780.3, AC131780.7, AC131780.2, AC131780.4, AC131780.6, AC131780.12, AC131780.10, BADrepeat,	25
	chrY:2765800-2899800	25	7.09905e-21	22	6.97964e-17	25	7.09905e-21	BADrepeat,	16
	chr17:39980100-39990100	6	8.69551e-06	6	8.69551e-06	6	8.69551e-06	mmu-mir-715, mmu-mir-2133-2, CT010467.3,	3
	chr5:148574200-148584200	4	0.0373647	4	0.0373647	4	0.0373647	No results within 20000 bp window	0
	chr18:3007600-3017600	4	0.0373647	4	0.0373647	4	0.0373647	No results within 20000 bp window	1
	chr18:27545200-27569200	5	0.0442305	5	0.0442305	5	0.0442305	No results within 20000 bp window	3
	chr16:38035800-38059800	5	0.0442305	5	0.0442305	5	0.0442305	No results within 20000 bp window	2
B	chr9:3000200-3044200	40	7.02972e-62	33	7.27591e-48	27	2.34969e-36	BADrepeat, AC131780.5, AC131780.8, AC131780.9, AC131780.1, AC131780.11, AC131780.3, AC131780.7, AC131780.2, AC131780.4, AC131780.6, AC131780.12, AC131780.10, BADrepeat,	24
	chr2:98502500-98512500	313	0	111	2.28034e-296	19	4.98009e-34	BADrepeat, AL837506.1, AL837506.2,	162
	chr11:3027400-3096400	25	7.59764e-28	23	1.37144e-24	24	3.29452e-26	BADrepeat, Sfi1, RP23-191E3.1, RP23-191E3.2, RP23-191E3.18, Fau-ps2, Pisd-ps1, Eif4enif1, Drg1,	16
	chrY:2780500-2914500	14	3.64364e-07	13	4.55597e-06	14	3.64364e-07	BADrepeat,	10
	chr4:3017100-3027100	4	0.0373647	4	0.0373647	4	0.0373647	RP23-351B24.1,	3
	chr4:149287900-149297900	4	0.0373647	4	0.0373647	4	0.0373647	Spsb1, RP23-169H13.2,	1
	chrX:120109000-120119000	4	0.0373647	4	0.0373647	4	0.0373647	No results within 20000 bp window	2
	chr2:73355900-73379900	5	0.0442305	5	0.0442305	5	0.0442305	Wipf1,	4
	chr1:90897800-90921800	5	0.0442305	5	0.0442305	5	0.0442305	No results within 20000 bp window	2
	chr17:79673200-79742200	7	0.0472084	7	0.0472084	7	0.0472084	Cdc42ep3,	5
	chr2:27090900-27159900	7	0.0472084	7	0.0472084	7	0.0472084	Sardh, Vav2,	2
C	chr2:98502500-98512500	323	0	111	2.28034e-296	20	2.08058e-36	BADrepeat, AL837506.1, AL837506.2,	168
	chr9:3000100-3044100	44	3.94188e-70	40	7.02972e-62	26	1.72562e-34	BADrepeat, AC131780.5, AC131780.8, AC131780.9, AC131780.1, AC131780.11, AC131780.3, AC131780.7, AC131780.2, AC131780.4, AC131780.6, AC131780.12, AC131780.10, BADrepeat,	18
	chr11:3029900-3098900	23	1.37144e-24	20	7.60445e-20	23	1.37144e-24	BADrepeat, Sfi1, RP23-191E3.1, RP23-191E3.2, RP23-191E3.18, Fau-ps2, Pisd-ps1, Eif4enif1, Drg1,	10
	chrY:2850000-2894000	18	3.25674e-20	16	7.37301e-17	16	7.37301e-17	BADrepeat,	13
	chr8:123398500-123408500	4	0.0373647	4	0.0373647	4	0.0373647	Galnt2,	4
	chrX:120116700-120126700	4	0.0373647	4	0.0373647	4	0.0373647	No results within 20000 bp window	2
	chr15:83463700-83487700	5	0.0442305	5	0.0442305	5	0.0442305	Scube1,	1
	chr7:135398500-135422500	5	0.0442305	5	0.0442305	5	0.0442305	Slc5a2, Tgfb1i1, BC017158, Armc5, 9130023H24Rik,	2

## Sheet: Table 2
Table 2 Comparison of CIS thresholds
A	Poisson distribution thresholds for colon cancer dataset
	Total number of NR regions 20139
	CIS analyses calculate window sizes based on NR count
	0.0386494	10000	4
	0.0460297	24000	5
	0.0497089	44000	6
	0.04968	69000	7
	0.0467691	98000	8
	0.0498485	133000	9
	0.0475608	170000	10
	0.0492679	212000	11
	0.0486142	256000	12
B	Monte Carlos thresholds reported by Starr et al.
	Total number of regions 16690
		25000	5
		50000	6
		80000	7
		120000	8
C	Poisson distribution thresholds for liver cancer dataset
	Total number of NR regions 8621
	CIS analyses calculate window sizes based on NR count
	0.0473703	9000	3
	0.0499159	31000	4
	0.0495425	68000	5
	0.0483367	119000	6
	0.049481	184000	7
	0.0495474	260000	8
D	Monte Carlos thresholds reported by keng et al.
	Total number of regions 8060
		20000	4
		65000	5
		130000	6

## Sheet: Table 3
Table 3 colon CIS
pos	#inserts	pvalueinsert#	#library	pvaluelibrary#	#regions	pvalueregion#	gene_name	drive +
chr18:34426700-34470700	66	8.3726e-118	44	5.35772e-70	37	1.08625e-55	Apc, Srp19,	28
chr7:37316700-37326700	36	9.90032e-77	31	1.06254e-63	21	9.62473e-39	No results within 20000 bp window	15
chr18:34383100-34407100	16	6.00512e-21	13	2.45096e-15	14	3.53495e-17	Apc, Gm10548,	1
chr18:7874300-7918300	14	1.44773e-13	14	1.44773e-13	14	1.44773e-13	Wac, Gm9993,	10
chr2:163448200-163472200	61	1.33813e-122	44	1.65742e-81	9	2.5302e-08	AL591488.2, Serinc3, 0610039K10Rik, Ttpal, Pkig,	25
chr13:102457100-102526100	11	7.12371e-07	10	1.34985e-05	11	7.12371e-07	Pik3r1, AC107663.1,	7
chr7:150366700-150578700	18	1.7639e-08	18	1.7639e-08	16	1.69667e-06	Kcnq1,	8
chr13:99507100-99719100	16	1.69667e-06	14	0.000128	16	1.69667e-06	Tnpo1, AC154849.1, Fcho2,	8
chr9:71750800-71962800	17	1.78011e-07	16	1.69667e-06	16	1.69667e-06	AC159001.1, Tcf12, U6, AC159001.2,	9
chr3:84659900-84728900	12	3.44618e-08	11	7.12371e-07	10	1.34985e-05	Arfip1, Fbxw7,	7
chr10:107459300-107715300	16	2.39494e-05	15	0.000177914	16	2.39494e-05	Ppp1r12a,	7
chr10:94980400-95004400	7	4.46826e-05	7	4.46826e-05	7	4.46826e-05	Ube2n, Nudt4, Mrpl42,	2
chr10:27831500-27964500	12	5.29083e-05	11	0.000567401	12	5.29083e-05	Ptprk, AC153972.1,	7
chr12:53608100-53652100	8	0.000121641	7	0.00262877	8	0.000121641	Arhgap5,	1
chr2:68739700-68951700	14	0.000128	14	0.000128	14	0.000128	Lass6,	5
chr2:90783700-90852700	10	1.34985e-05	10	1.34985e-05	9	0.000232527	Cugbp1, AL672241.1, RP23-147D3.8,	5
chr4:34942900-35075900	11	0.000567401	10	0.00557786	11	0.000567401	Mobkl2b,	7
chr16:38092600-38225600	11	0.000567401	11	0.000567401	11	0.000567401	Gsk3b, SNORA17, AC120020.1, AC120020.3,	3
chr13:37901700-38034700	11	0.000567401	11	0.000567401	11	0.000567401	Rreb1,	4
chr17:47722000-47732000	9	1.07748e-11	8	1.15262e-09	5	0.000650333	Ccnd3, Bysl, Med20,	8
chr4:44755400-44967400	13	0.0010047	13	0.0010047	13	0.0010047	RP23-159N16.1, Zcchc7, AL805896.1, RP23-402I8.3, RP23-402I8.2, RP23-402I8.4,	3
chr13:97243100-97455100	13	0.0010047	13	0.0010047	13	0.0010047	Polk, Col4a3bp, Hmgcr, Ankdd1b,	3
chr18:73691300-73947300	14	0.00123908	13	0.00805422	14	0.00123908	5_8S_rRNA, Mex3c, Y_RNA, AC134447.2, Smad4, Elac1, Me2,	5
chr10:93323800-93347800	6	0.00154904	6	0.00154904	6	0.00154904	Metap2, Usp44,	4
chr5:147054100-147098100	7	0.00262877	7	0.00262877	7	0.00262877	Cdk8, AC113316.2,	3
chr4:8497100-8541100	7	0.00262877	7	0.00262877	7	0.00262877	Rab2a,	3
chr3:60371400-60415400	7	0.00262877	7	0.00262877	7	0.00262877	Mbnl1,	3
chr13:95562500-95606500	8	0.000121641	8	0.000121641	7	0.00262877	Tbca,	4
chr8:23978800-24047800	8	0.00360499	8	0.00360499	8	0.00360499	Myst3,	1
chr7:108252100-108321100	8	0.00360499	8	0.00360499	8	0.00360499	AC150313.1, Fchsd2,	3
chr2:152059300-152128300	8	0.00360499	8	0.00360499	8	0.00360499	Csnk2a1, Tbc1d20, Rbck1,	5
chr2:48668700-48801700	10	0.00557786	9	0.0498485	10	0.00557786	Acvr2a, RP23-139F8.1, Mbd5, Orc4l,	5
chr16:13257600-13390600	11	0.000567401	10	0.00557786	10	0.00557786	Mkl2, RP24-182L3.1,	7
chr8:125426400-125596400	11	0.00618399	10	0.0475608	11	0.00618399	Galnt2, AC132287.2, U6, Spg7, AC132287.4, Ankrd11,	6
chr8:70311400-70567400	13	0.00805422	13	0.00805422	13	0.00805422	Psd3, AC122500.1, AC125262.1, SNORA17,	8
chr5:115463900-115473900	4	0.0386494	4	0.0386494	4	0.0386494	Sppl3, RP24-556H22.1,	2
chr4:55364400-55374400	4	0.0386494	4	0.0386494	4	0.0386494	Rad23b, AL683890.2,	3
chr2:160523100-160533100	4	0.0386494	4	0.0386494	4	0.0386494	Top1,	3
chr2:20845300-20855300	4	0.0386494	4	0.0386494	4	0.0386494	Arhgap21, RP23-105O21.1,	1
chr19:30141800-30151800	5	0.000650333	5	0.000650333	4	0.0386494	Uhrf2,	3
chr16:13891100-13901100	4	0.0386494	4	0.0386494	4	0.0386494	Pdxdc1, Mpv17l, RP23-130N20.4,	1
chr16:94817800-94827800	4	0.0386494	4	0.0386494	4	0.0386494	Dyrk1a, CT030190.1, RP23-115D20.2,	3
chr12:113086300-113096300	4	0.0386494	4	0.0386494	4	0.0386494	Ppp1r13b, Zfyve21,	3
chr11:54063200-54073200	11	6.93333e-16	11	6.93333e-16	4	0.0386494	Csf2, RP23-309E16.7, Il3,	0
chr10:115930200-115940200	4	0.0386494	4	0.0386494	4	0.0386494	Cnot2, RP24-420A20.1, AC139376.1, Kcnmb4,	1
chr10:38867200-38877200	8	1.15262e-09	5	0.000650333	4	0.0386494	Tube1, AC153958.1, 1700025K23Rik,	2
chr8:4307700-4317700	4	0.0386494	4	0.0386494	4	0.0386494	Elavl1, Ccl25, AC155164.1,	3
chr9:100380200-100390200	4	0.0386494	4	0.0386494	4	0.0386494	Nck1, Il20rb, AC134590.1,	1
chrX:42910800-42920800	4	0.0386494	4	0.0386494	4	0.0386494	RP23-24E16.1,	2
chr3:95572900-95596900	5	0.0460297	5	0.0460297	5	0.0460297	Rprd2, AC093317.1, U1, Tars2,	4
chr16:33482700-33506700	10	5.10893e-10	10	5.10893e-10	5	0.0460297	Zfp148, Slc12a8,	7
chr14:52802500-52826500	5	0.0460297	5	0.0460297	5	0.0460297	snoU6-53, AC159323.1, Chd8, Supt16h,	2
chr12:16970700-16994700	5	0.0460297	5	0.0460297	5	0.0460297	Rock2, Pqlc3, AC159312.1,	1
chr9:59727200-59751200	5	0.0460297	5	0.0460297	5	0.0460297	Myo9a,	1
chr6:125025600-125123600	8	0.0467691	8	0.0467691	8	0.0467691	Chd4, SCARNA11, Nop2, Iffo1, Gapdh, Ncapd2, Lpar5, Acrbp, snoU85, Mrpl51,	1
chr2:143690500-143788500	8	0.0467691	8	0.0467691	8	0.0467691	RP23-235A15.3, RP23-235A15.2, Dstn, Bfsp1, RP23-235A15.6, Rrbp1,	4
chr14:79906000-80004000	9	0.00428456	9	0.00428456	8	0.0467691	Sugt1, Elf1,	7
chr12:83296400-83394400	8	0.0467691	8	0.0467691	8	0.0467691	Sipa1l1,	3
chr12:76555300-76653300	8	0.0467691	8	0.0467691	8	0.0467691	Ppp2r5e,	3
chr11:86501300-86599300	8	0.0467691	8	0.0467691	8	0.0467691	Cltc, Ptrh2, Tmem49, Dhx40,	3
chr8:109676900-109846900	10	0.0475608	10	0.0475608	10	0.0475608	AC125207.1, Cyb5b, Nfat5,	5
chr16:31659300-31829300	10	0.0475608	10	0.0475608	10	0.0475608	SNORA48, Dlg1,	4
chr13:32212300-32468300	12	0.0486142	12	0.0486142	12	0.0486142	RP23-417P22.2, Gmds,	8
chr11:5137900-5349900	11	0.0492679	11	0.0492679	11	0.0492679	U6, Znrf3, Kremen1,	6
chr13:112221600-112290600	7	0.04968	7	0.04968	7	0.04968	Gpbp1,	6
chr5:148356500-148400500	7	0.00262877	7	0.00262877	6	0.0497089	Pan3, Flt1,	4
chr4:109350200-109394200	6	0.0497089	6	0.0497089	6	0.0497089	Faf1, Cdkn2c, RP23-320F19.2,	3

## Sheet: Table 4
Table 4 liver CIS
pos	#inserts	pvalueinsert#	#library	pvaluelibrary#	#regions	pvalueregion#	gene_name	drive +
chr11:16809000-16818000	61	2.34555e-171	58	1.48731e-161	10	2.94425e-18	Egfr, RP23-295E4.3,	1
chr16:43349500-43609500	13	2.30964e-07	11	4.10918e-05	13	2.30964e-07	Zbtb20, RP23-283M18.5, RP23-283M18.4, AC120871.2,	9
chr8:70451800-70519800	6	0.00202217	6	0.00202217	6	0.00202217	Psd3, AC125262.1, SNORA17,	2
chr5:117614800-117733800	8	0.000158544	7	0.00295944	7	0.00295944	5S_rRNA, Pebp1, Taok3,	4
chr6:17449800-17568800	7	0.00295944	6	0.0483367	7	0.00295944	Capza2, Met,	4
chr2:91595500-91714500	7	0.00295944	7	0.00295944	7	0.00295944	Ambra1,	3
chr18:39512400-39631400	7	0.00295944	7	0.00295944	7	0.00295944	AC129603.1, AC129603.3, Nr3c1, Arhgap26,	4
chr6:5999300-6183300	9	0.000301792	9	0.000301792	8	0.00409873	Slc25a13,	2
chr10:19725700-19985700	9	0.00515508	8	0.0495474	9	0.00515508	Mtap7, Map3k5,	6
chr3:96587400-96596400	3	0.0473703	3	0.0473703	3	0.0473703	Rnf115, Cd160,	1
chr6:30181000-30190000	3	0.0473703	3	0.0473703	3	0.0473703	Ube2h,	0
chr18:36736100-36745100	3	0.0473703	3	0.0473703	3	0.0473703	Ankhd1, Ankhd1-Eif4ebp3,	1
chr6:94090800-94099800	3	0.0473703	3	0.0473703	3	0.0473703	Magi1,	2
chr14:48282300-48291300	3	0.0473703	3	0.0473703	3	0.0473703	Ktn1,	2
chr19:36942400-36951400	3	0.0473703	3	0.0473703	3	0.0473703	Tnks2,	2
chr11:16792400-16801400	3	0.0473703	3	0.0473703	3	0.0473703	Egfr,	1
chr7:151026000-151035000	3	0.0473703	3	0.0473703	3	0.0473703	Dhcr7, Nadsyn1, AC133502.2,	2
chr6:23628000-23747000	6	0.0483367	6	0.0483367	6	0.0483367	Cadps2,	1
chr4:82058100-82177100	6	0.0483367	6	0.0483367	6	0.0483367	Nfib, 5S_rRNA, RP23-386C23.1,	4
chr17:10379900-10498900	6	0.0483367	6	0.0483367	6	0.0483367	Qk, AC154238.1,	0
chr10:52995500-53114500	6	0.0483367	6	0.0483367	6	0.0483367	Gm9766, Pln, AC153524.1,	1
chr18:16775700-16959700	7	0.049481	7	0.049481	7	0.049481	Cdh2, AC126255.1, AC134570.1,	2
chr11:30027900-30095900	5	0.0495425	5	0.0495425	5	0.0495425	Spnb2,	0
chr2:20522700-20782700	8	0.0495474	8	0.0495474	8	0.0495474	RP23-436G18.2, Arhgap21, Etl4,	5
chr3:58235500-58495500	8	0.0495474	8	0.0495474	8	0.0495474	Serp1, Eif2a, 2810407C02Rik, AC119873.1, Siah2, AC142228.1, Tsc22d2,	4
chr4:15995900-16026900	4	0.0499159	4	0.0499159	4	0.0499159	U7,	3
chr3:25428000-25459000	4	0.0499159	4	0.0499159	4	0.0499159	Nlgn1, 5S_rRNA,	2

## Sheet: Table 5
Table 5 CIS from colon and liver combined.
pos	#inserts	pvalueinsert#	#library	pvaluelibrary#	#regions	pvalueregion#	gene_name	drive +
chr18:34383100-34472100	91	3.24002e-134	52	3.98466e-63	60	6.60054e-77	Apc, Gm10548, Srp19,	34
chr7:37314800-37329800	39	1.11367e-71	32	1.39841e-55	24	5.3306e-38	No results within 20000 bp window	15
chr11:16808000-16823000	65	1.23187e-135	61	1.89771e-125	14	1.04995e-17	Egfr, RP23-295E4.3,	4
chr18:7867600-7932600	18	2.40053e-14	18	2.40053e-14	18	2.40053e-14	Gm9993, Wac,	12
chr9:71750800-71955800	22	8.91946e-10	20	6.7932e-08	21	7.96724e-09	Tcf12, AC159001.1, U6, AC159001.2,	14
chr7:150318500-150593500	24	4.87478e-09	23	3.54107e-08	22	2.46508e-07	Kcnq1,	13
chr8:70374200-70649200	22	2.46508e-07	22	2.46508e-07	22	2.46508e-07	AC125262.1, SNORA17, Psd3,	10
chr12:53622300-53667300	11	4.84005e-07	10	9.8476e-06	11	4.84005e-07	Arhgap5,	3
chr16:38064000-38237000	17	2.55098e-06	16	2.08646e-05	17	2.55098e-06	AC120020.3, AC120020.1, SNORA17, Gsk3b, Nr1i2,	5
chr13:99497100-99702100	18	4.25551e-06	16	0.000214668	18	4.25551e-06	Tnpo1, AC154849.1, Fcho2,	10
chr7:108252100-108425100	16	2.08646e-05	15	0.000160615	16	2.08646e-05	AC150313.1, AC107638.2, Fchsd2, Atg16l2,	8
chr4:44755400-44960400	18	4.25551e-06	18	4.25551e-06	17	3.11007e-05	RP23-159N16.1, Zcchc7, AL805896.1, RP23-402I8.3,	5
chr10:107603000-107808000	17	3.11007e-05	16	0.000214668	17	3.11007e-05	SNORA38, Ppp1r12a, Pawr,	9
chr11:30062600-30090600	8	8.35632e-05	8	8.35632e-05	8	8.35632e-05	Spnb2,	3
chr10:94980400-95008400	8	8.35632e-05	8	8.35632e-05	8	8.35632e-05	Ube2n, Nudt4, Mrpl42,	3
chr10:27831500-27974500	14	0.000115537	13	0.000941488	14	0.000115537	Ptprk, AC153972.1,	8
chr13:97243100-97416100	15	0.000160615	15	0.000160615	15	0.000160615	Polk, Col4a3bp, Hmgcr, Ankdd1b,	4
chr13:95561200-95606200	10	9.8476e-06	10	9.8476e-06	9	0.000182146	Tbca,	6
chr2:68729300-68968300	17	0.000280747	17	0.000280747	17	0.000280747	Nostrin, Lass6,	6
chr13:102457100-102522100	10	0.000306185	10	0.000306185	10	0.000306185	Pik3r1, AC107663.1,	7
chr8:23978800-24043800	10	0.000306185	10	0.000306185	10	0.000306185	Myst3,	2
chr6:29999600-30274600	18	0.000363185	17	0.00197865	18	0.000363185	7SK, mmu-mir-182, mmu-mir-96, mmu-mir-183, Ube2h, Nrf1, 1700080G18Rik, RP23-384N6.2,	4
chr9:100548500-100823500	18	0.000363185	17	0.00197865	18	0.000363185	Stag1,	8
chr4:82058100-82147100	11	0.000516679	11	0.000516679	11	0.000516679	Nfib, 5S_rRNA, RP23-386C23.1,	5
chr3:60338900-60427900	11	0.000516679	11	0.000516679	11	0.000516679	Mbnl1,	5
chr18:39489900-39632900	13	0.000941488	13	0.000941488	13	0.000941488	AC129603.3, AC129603.1, Nr3c1, Arhgap26,	8
chr2:38609600-38752600	19	1.2394e-09	18	1.37066e-08	13	0.000941488	Nr6a1, RP23-354G20.7, RP23-334M3.3, mmu-mir-181a-2, mmu-mir-181b-2,	11
chr2:163453600-163468600	69	6.26256e-146	56	7.12709e-113	6	0.00114266	AL591488.2, Serinc3, 0610039K10Rik, Ttpal, Pkig,	29
chr5:65923200-66096200	14	0.00115913	14	0.00115913	14	0.00115913	Ube2k, Pds5a, U6, 1110003E01Rik,	8
chr16:43349500-43554500	15	0.00139455	13	0.0482776	15	0.00139455	Zbtb20, RP23-283M18.5, RP23-283M18.4,	9
chr12:83290600-83565600	17	0.00197865	16	0.0101809	17	0.00197865	Sipa1l1,	8
chr6:28520200-28548200	7	0.00198723	7	0.00198723	7	0.00198723	Snd1,	4
chr3:58225400-58270400	8	0.00303214	8	0.00303214	8	0.00303214	Tsc22d2,	3
chr2:48748700-48793700	8	0.00303214	8	0.00303214	8	0.00303214	Orc4l, Acvr2a, Mbd5,	2
chr18:64709200-64754200	8	0.00303214	8	0.00303214	8	0.00303214	Atp8b1,	0
chr3:68872900-68937900	9	0.00392077	9	0.00392077	9	0.00392077	snoU90, Kpna4,	2
chr2:152059300-152124300	9	0.00392077	9	0.00392077	9	0.00392077	Tbc1d20, Csnk2a1, Rbck1,	5
chr2:126639700-126704700	9	0.00392077	9	0.00392077	9	0.00392077	RP23-130L11.4, Trpm7, 2010106G01Rik,	5
chr2:91634100-91699100	9	0.00392077	9	0.00392077	9	0.00392077	Ambra1,	3
chr2:90783700-90848700	10	0.000306185	10	0.000306185	9	0.00392077	Cugbp1, AL672241.1,	5
chr5:117614800-117703800	11	0.000516679	10	0.00531526	10	0.00531526	Taok3, 5S_rRNA,	6
chr17:10379900-10468900	10	0.00531526	10	0.00531526	10	0.00531526	Qk,	0
chr3:84621900-84735900	13	7.00687e-05	12	0.000665064	11	0.00582694	Arfip1, Fbxw7,	7
chr9:65570200-65684200	13	7.00687e-05	12	0.000665064	11	0.00582694	5S_rRNA, RP23-177B17.3, Trip4, Zfp609,	7
chr4:44116200-44259200	12	0.00712398	11	0.0497587	12	0.00712398	RP23-209M8.8, Rnf38, RP23-209M8.7, Gne,	7
chr9:100242400-100447400	14	0.0084932	14	0.0084932	14	0.0084932	Il20rb, AC134590.1, Nck1, AC129223.1,	6
chr2:37352800-37557800	15	0.00139455	14	0.0084932	14	0.0084932	Strbp, Gpr21, BX545905.1, RP23-339J7.1, Rabgap1,	9
chr5:89165500-89180500	5	0.0380434	5	0.0380434	5	0.0380434	Mobkl1a, AC160533.2, Dck,	1
chr4:55364400-55379400	5	0.0380434	5	0.0380434	5	0.0380434	Rad23b, AL683890.2,	3
chr17:47716100-47731100	9	1.32697e-08	9	1.32697e-08	5	0.0380434	Ccnd3, Bysl, Med20,	8
chr16:3243600-3258600	5	0.0380434	5	0.0380434	5	0.0380434	AC191865.2,	3
chr14:52802500-52817500	5	0.0380434	5	0.0380434	5	0.0380434	AC159323.1, Chd8, Supt16h, snoU6-53,	2
chr14:48282300-48297300	5	0.0380434	5	0.0380434	5	0.0380434	Ktn1,	2
chr12:85234400-85249400	5	0.0380434	5	0.0380434	5	0.0380434	Numb,	2
chr12:77478600-77493600	6	0.00114266	5	0.0380434	5	0.0380434	Zbtb1, Zbtb25, Hspa2,	1
chr12:79954800-79969800	5	0.0380434	5	0.0380434	5	0.0380434	Eif2s1, Atp6v1d, Mpp5, Plek2,	3
chr11:104313000-104328000	5	0.0380434	5	0.0380434	5	0.0380434	1700081L11Rik,	2
chr11:54063200-54078200	13	8.15652e-16	13	8.15652e-16	5	0.0380434	Csf2, Il3, RP23-309E16.7,	0
chr11:45677100-45692100	5	0.0380434	5	0.0380434	5	0.0380434	Clint1,	2
chr10:93323800-93338800	5	0.0380434	5	0.0380434	5	0.0380434	Metap2, Usp44,	3
chr9:59727200-59742200	5	0.0380434	5	0.0380434	5	0.0380434	Myo9a,	1
chr8:46075100-46103100	6	0.0413512	6	0.0413512	6	0.0413512	Fat1,	2
chr8:4289300-4317300	6	0.0413512	6	0.0413512	6	0.0413512	Elavl1, Ccl25, AC155164.1, Timm44, 7SK,	5
chr2:20845300-20873300	6	0.0413512	6	0.0413512	6	0.0413512	Arhgap21, RP23-105O21.1, RP23-177L19.1,	2
chr16:77501900-77529900	6	0.0413512	6	0.0413512	6	0.0413512	2810055G20Rik,	4
chr5:147054100-147082100	6	0.0413512	6	0.0413512	6	0.0413512	Cdk8, AC113316.2,	3
chr2:39048700-39076700	6	0.0413512	6	0.0413512	6	0.0413512	RP23-446O17.4, Ppp6c, Scai, RP23-446O17.2,	2
chr13:98911200-98939200	6	0.0413512	6	0.0413512	6	0.0413512	Rgnef,	4
chr10:122599600-122627600	6	0.0413512	6	0.0413512	6	0.0413512	Usp15,	2
chrX:121283700-121311700	6	0.0413512	6	0.0413512	6	0.0413512	No results within 20000 bp window	4
chr6:119948400-119993400	7	0.044867	7	0.044867	7	0.044867	RP23-309N11.2, mmu-mir-706, Hsn2,	3
chr4:8497100-8542100	7	0.044867	7	0.044867	7	0.044867	Rab2a,	3
chr3:95572900-95617900	7	0.044867	7	0.044867	7	0.044867	Rprd2, AC093317.1, U1, Tars2, Prpf3,	4
chr19:30117900-30162900	8	0.00303214	8	0.00303214	7	0.044867	Uhrf2, Gldc,	6
chr19:24497400-24542400	7	0.044867	7	0.044867	7	0.044867	Pip5k1b, AC165089.1, Fam122a, AC150898.1,	1
chr18:50057800-50102800	7	0.044867	7	0.044867	7	0.044867	Dmxl1,	1
chr10:9503200-9548200	7	0.044867	7	0.044867	7	0.044867	Stxbp5,	3
chr6:113035000-113100000	8	0.0451857	8	0.0451857	8	0.0451857	Lhfpl4, Setd5, Gt(ROSA)26Sor, Thumpd3,	3
chr5:115463900-115528900	8	0.0451857	8	0.0451857	8	0.0451857	Sppl3, RP24-188M1.2, RP24-556H22.1, Gm10401,	4
chr4:130226600-130291600	9	0.00392077	9	0.00392077	8	0.0451857	Pum1, SNORD103,	6
chr18:35284700-35349700	8	0.0451857	8	0.0451857	8	0.0451857	Ctnna1,	1
chr18:35944400-36009400	8	0.0451857	8	0.0451857	8	0.0451857	Cxxc5,	3
chr13:37966100-38031100	8	0.0451857	8	0.0451857	8	0.0451857	Rreb1,	2
chr16:13257600-13371600	11	0.00582694	10	0.0467982	10	0.0467982	Mkl2, RP24-182L3.1,	7
chr4:19533000-19647000	10	0.0467982	10	0.0467982	10	0.0467982	Wwp1, RP23-408N4.1, RP23-109G18.5, Fam82b,	6
chr6:99241300-99446300	13	0.0482776	13	0.0482776	13	0.0482776	Eif4e3, AC152987.2,	6
chr6:5932800-6137800	14	0.0084932	14	0.0084932	13	0.0482776	RP23-69B14.2, Slc25a13, Dync1i1,	5
chr11:86393600-86598600	13	0.0482776	13	0.0482776	13	0.0482776	Tmem49, mmu-mir-21, RP23-366M19.1, Ptrh2, Cltc, Gm9975, Tubd1, Dhx40,	7
chr4:109350200-109555200	13	0.0482776	13	0.0482776	13	0.0482776	Faf1, RP23-185I12.1, Cdkn2c, RP23-320F19.2,	7
chr3:51073700-51278700	13	0.0482776	13	0.0482776	13	0.0482776	AC161183.1, AC161183.1, AC161183.2, AC105966.1, 4930583H14Rik, Ndufc1, Naa15, Rab33b, AC105966.2, Elf2, Ccrn4l,	8
chr18:9961500-10200500	18	4.47858e-05	17	0.000280747	14	0.048382	Usp14, Rock1, U1, Thoc1,	13
chr10:7369500-7458500	10	0.00531526	10	0.00531526	9	0.049709	Nup43, Lats1, Katna1, Pcmt1,	6
chr12:16913800-17002800	9	0.049709	9	0.049709	9	0.049709	SNORA32, Pqlc3, Rock2, AC159312.1,	2

## Sheet: Table 6
Table 6 Associaton results
A. Association between phenotypes and CIS
Phenotype	CIS	FET Pvalue	Bonferroni Significance	BH 20%FDR Significancei
descriptor::quadm	chr11_16808000::Egfr, RP23-295E4.3,	2.2e-16	0.000925926	0.0037037
descriptor::col	chr18_34383100::Apc, Gm10548, Srp19,	1.788e-08	0.000925926	0.00740741
descriptor::col	chr7_37314800::No results within 20000 bp window	8.342e-07	0.000925926	0.0111111
descriptor::col	chr13_102457100::Pik3r1, AC107663.1,	0.01711	0.000925926	0.0148148
descriptor::col	chr7_150318500::Kcnq1,	0.02391	0.000925926	0.0185185
descriptor::col	chr10_94980400::Ube2n, Nudt4, Mrpl42,	0.03938	0.000925926	0.0222222
descriptor::col	chr2_68729300::Nostrin, Lass6,	0.04275	0.000925926	0.0259259
B. Association between CIS
Event1	Event2	FET Pvalue	Bonferroni Significance	BH 20%FDR Significance
chr7_37314800::No results within 20000 bp window	chr7_150318500::Kcnq1,	0.000534	0.000154321	0.000617284
chr16_38064000::AC120020.3, AC120020.1, SNORA17, Gsk3b, Nr1i2,	chr11_30062600::Spnb2,	0.001386	0.000154321	0.00123457
chr7_37314800::No results within 20000 bp window	chr10_94980400::Ube2n, Nudt4, Mrpl42,	0.002564	0.000154321	0.00185185
chr9_100548500::Stag1,	chr13_97243100::Polk, Col4a3bp, Hmgcr, Ankdd1b,	0.003605	0.000154321	0.00246914
chr7_150318500::Kcnq1,	chr16_38064000::AC120020.3, AC120020.1, SNORA17, Gsk3b, Nr1i2,	0.003623	0.000154321	0.00308642
chr7_37314800::No results within 20000 bp window	chr16_38064000::AC120020.3, AC120020.1, SNORA17, Gsk3b, Nr1i2,	0.004478	0.000154321	0.0037037
chr7_37314800::No results within 20000 bp window	chr10_27831500::Ptprk, AC153972.1,	0.006534	0.000154321	0.00432099
chr7_150318500::Kcnq1,	chr13_102457100::Pik3r1, AC107663.1,	0.01541	0.000154321	0.00493827
chr13_102457100::Pik3r1, AC107663.1,	chr10_27831500::Ptprk, AC153972.1,	0.01787	0.000154321	0.00555556
chr8_70374200::AC125262.1, SNORA17, Psd3,	chr4_82058100::Nfib, 5S_rRNA, RP23-386C23.1,	0.01907	0.000154321	0.00617284
chr8_70374200::AC125262.1, SNORA17, Psd3,	chr7_150318500::Kcnq1,	0.02123	0.000154321	0.00679012
chr7_37314800::No results within 20000 bp window	chr13_99497100::Tnpo1, AC154849.1, Fcho2,	0.02139	0.000154321	0.00740741
chr8_70374200::AC125262.1, SNORA17, Psd3,	chr6_29999600::7SK, mmu-mir-182, mmu-mir-96, mmu-mir-183, Ube2h, Nrf1, 1700080G18Rik, RP23-384N6.2,	0.02193	0.000154321	0.00802469
chr9_71750800::Tcf12, AC159001.1, U6, AC159001.2,	chr10_27831500::Ptprk, AC153972.1,	0.02545	0.000154321	0.00864198
chr13_97243100::Polk, Col4a3bp, Hmgcr, Ankdd1b,	chr13_95561200::Tbca,	0.02696	0.000154321	0.00925926
chr2_38609600::Nr6a1, RP23-354G20.7, RP23-334M3.3, mmu-mir-181a-2, mmu-mir-181b-2,	chr13_97243100::Polk, Col4a3bp, Hmgcr, Ankdd1b,	0.02949	0.000154321	0.00987654
chr8_23978800::Myst3,	chr13_99497100::Tnpo1, AC154849.1, Fcho2,	0.03231	0.000154321	0.0104938
chr6_29999600::7SK, mmu-mir-182, mmu-mir-96, mmu-mir-183, Ube2h, Nrf1, 1700080G18Rik, RP23-384N6.2,	chr13_102457100::Pik3r1, AC107663.1,	0.0382	0.000154321	0.0111111
chr7_37314800::No results within 20000 bp window	chr2_38609600::Nr6a1, RP23-354G20.7, RP23-334M3.3, mmu-mir-181a-2, mmu-mir-181b-2,	0.03912	0.000154321	0.0117284
chr8_70374200::AC125262.1, SNORA17, Psd3,	chr11_30062600::Spnb2,	0.04073	0.000154321	0.0123457
chr2_38609600::Nr6a1, RP23-354G20.7, RP23-334M3.3, mmu-mir-181a-2, mmu-mir-181b-2,	chr12_53622300::Arhgap5,	0.04463	0.000154321	0.012963
chr4_44755400::RP23-159N16.1, Zcchc7, AL805896.1, RP23-402I8.3,	chr12_53622300::Arhgap5,	0.04463	0.000154321	0.0135802
chr4_44755400::RP23-159N16.1, Zcchc7, AL805896.1, RP23-402I8.3,	chr13_95561200::Tbca,	0.04463	0.000154321	0.0141975
chr6_29999600::7SK, mmu-mir-182, mmu-mir-96, mmu-mir-183, Ube2h, Nrf1, 1700080G18Rik, RP23-384N6.2,	chr4_44755400::RP23-159N16.1, Zcchc7, AL805896.1, RP23-402I8.3,	0.04584	0.000154321	0.0148148
chr7_150318500::Kcnq1,	chr10_94980400::Ube2n, Nudt4, Mrpl42,	0.04594	0.000154321	0.0154321

## Sheet: Table 7
Table 7 required input files
A. Sequence Data "seqs.tab"
EPIXHLN01EJKWB		AACAGCCATATAAGGTGTATGTAAACTTCCGACTTCAACTGTACATTGGGTAAACTGTTCAACTTCTCAACCCAACTTTCTCATGGTCCCTTAAGCGGAGCCCT
EPIXHLN01CJ6KT		AATAATTACGTAAGGTGTATGTAAACTTCCGACTTCAACTGTAGGTGATGTAATTCTTTCTGTGTGGCCTGGCCTTAGAAACCCAGGCACTGCCATTTCTGCCATATT
EPIXHLN01AD4OO		GCTTAACAACTAAGGTGTATGTAAACTTCCGACTTCAACTGTATACCTGAGCTTTAAGCCTCAAAGTCAGCAGATAATTTTGTATTGGCATGGTCCCTTAAGCGGAGCCCT
EPIXHLN01BD61P		GCTTAACAACTAAGGTGTATGTAAACTTCCGACTTCAACTGTATGTTGAATCTGTGTGTTTATGTGTGTGTACCCCATGGTCCCTTAAGCGGAGCCCT
EPIXHLN01D8LHI		GCCTCTAATATAAGGTGTATGTAAACTTCCGACTTCAACTGTATAATAATGAATAAATCCTTGGGCTGGAGCGAGCAGGGACTGAGCTAGCAGTGCTGACCCG
EPIXHLN01BBFS9		ATCTAATATGTAAGGTGTATGTAAACTTCCGACTTCAACTGTATATACCACTGTTCATACTGGAGTTTTACTGGAGGATAGAGTATTTGAAAGTGCACTATAT
B. Barcode library mapping "barcode2lib.txt
AACAGCCATA	360-Col-15-T-R	Right
AATAATTACG	633-Jej-15-N-R	Right
ATCTAATATG	358-Duo-C-15-T-R	Right
GCCTCTAATA	899-Duo-D-4-T-R	Right
GCTTAACAAC	487-Int-A-15-T-R	Right
C. Groups for CIS analyses "metadata.tab"
292-Ile-A-1-T	all	cis
292-Jej-1-T	all	cis
299-Duo-A-1-T	all	cis
299-Duo-C-1-T	all	cis
357-Int-A-15-T	all	cis
357-Int-D-15-T	all	cis
358-Duo-C-15-T	all	cis
358-Duo-D-15-T	all	cis
360-Duo-15-N	all	cis
360-Col-15-N	all	cis
D. Chromosomes 2 exclude "chromo.tab"
chr1
chr15

## Sheet: Table 8
Table 8 Summary of mapping summary.
Summary of project colon3
A.Report of project based counts
92030 Total number of Seqeunces
81979 Total number of Sequences that map to a barcode
75617 Total number of Sequences with a barcode that also have an IRDR
28837 Total number of Ideal Right linker sequences
27 Total number of Ideal left linkersequences
43439 Total number of good sequences
2217 Total number of Bamh1 sequence Artifact (removed)
547 Total number of sequences removed because of lack of TA sequence)
550 Total number of sequences removed because of sequence length < 24)
47801 Total number of unique seqeunces pryor to mapping
45218 Total SUM of seqeunces that mapped
32093 Number of unique sequences that mapped
29492 Number of distinct locations mapped
28290 Number of distinct regions mapped
B. Library counts associated with project colon3
Library	Barcode Sequence	Barcode	IRDR	Mappable	Unique mappable	Total map	Unique map	NR map
10074-Duo-A-1-T-R	CCTTGACTCT	537	490	461	258	336	190	158
10074-Duo-B-1-T-R	TGCGAAGTGC	228	144	137	108	89	75	73
10074-Ile-A-1-T-R	AGCGAGACAG	578	518	494	167	347	106	70
10074-Ile-B-1-T-R	TTATTGAAGT	310	269	248	127	162	84	71
10075-Ile-A-1-T-R	GTCCTATTGA	1546	1436	1360	663	818	433	354
10075-Jej-A-1-T-R	TAGGTCATCA	186	160	147	99	103	66	59
10075-Jej-B-1-T-R	TTGGTTGGCT	1778	1654	1595	914	907	576	510
10303-Jej-A-1-T-R	AGTCGGCTTC	1766	1650	1613	897	905	556	506
10320-Ile-A-1-T-R	CTCTAGCCAT	1167	1061	947	432	553	291	234
10339-Duo-B-1-T-R	GCCACGATAG	984	916	872	447	562	282	233
10339-Duo-C-1-T-R	ATGTTCGAAT	865	791	763	472	517	325	286
10382-Ile-A-1-T-R	GATCCGTCAC	1266	1176	1111	711	722	493	445
10382-Jej-A-1-T-R	CTTACGTTCC	989	898	829	610	578	436	412
10384-Jej-A-1-T-R	AAGGCAACTG	593	546	515	446	321	299	289
10385-Thy-A-1-T-R	TGTGTGCTGT	1064	958	920	562	510	362	335
10387-Ile-A-1-T-R	ATGCCGTAAG	1100	997	945	788	615	553	534
10388-Jej-A-1-T-R	GATCACTGGA	1040	950	901	698	586	481	463
10631-Int-E-1-T-R	TCGAAGCAGG	913	841	788	599	441	376	362
10631-Int-F-1-T-R	GGCTGTAGGC	1187	1115	1063	717	596	443	415
10631-Int-G-1-T-R	AGGCATCACA	795	721	678	515	393	321	306
10631-Int-H-1-T-R	AAGTGCTTAC	920	851	801	577	439	356	343
10631-Int-I-1-T-R	GGCACTCTCC	733	677	631	484	394	324	311
10640-Cec-A-1-T-R	ATCTAATATG	356	290	283	88	166	66	52
10640-Cec-B-1-T-R	GTGCGTGGAA	670	609	583	458	363	298	285
10640-Col-A-1-T-R	GCTATTGTGA	222	207	199	158	135	111	106
10640-Col-B-1-T-R	AACGCTGGCC	273	256	229	145	163	106	96
10640-Duo-A-1-T-R	TCCTCGGAAC	732	678	608	212	464	159	103
10640-Ile-A-1-T-R	ACTGGAGTAC	1193	1121	1090	741	625	445	415
10640-Jej-A-1-T-R	GAGCGATTCG	270	242	231	181	157	122	118
10640-Jej-B-1-T-R	AGAGGAGACG	612	570	548	424	363	283	270
10677-Duo-A-1-T-R	GCTTGAGGTA	1249	1182	1134	645	614	417	368
10677-Ile-A-1-T-R	AACAGCCATA	879	821	787	588	444	370	356
10689-Jej-A-1-T-R	TCGCCTTCGC	797	736	717	398	482	270	228
10707-Liv-B-1-T-R	GCTTAACAAC	379	342	337	148	209	104	80
10707-Liv-C-1-T-R	CCGGTCACTC	712	661	645	520	361	318	308
10707-Liv-D-1-T-R	GGCCATGCCG	217	204	203	141	132	95	93
10707-Liv-E-1-T-R	GCGCAGATCC	656	605	585	458	344	297	278
10707-Liv-F-1-T-R	TCCTTGTTGG	223	203	199	166	124	107	100
10707-Liv-G-1-T-R	CTAGTGATTA	777	699	683	493	408	328	306
10707-Liv-H-1-T-R	ATGTGATCCT	623	570	558	296	356	200	165
10707-Liv-I-1-T-R	TTGTCTATTC	557	492	480	194	265	121	89
10707-Liv-J-1-T-R	GAGCTGCATA	532	503	498	176	320	128	98
10707-Liv-K-1-T-R	TGAGAGAGCC	992	917	891	594	480	351	332
10707-Liv-L-1-T-R	AATAATTACG	862	801	788	561	452	348	329
10707-Liv-M-1-T-R	CGAACTGAAT	601	561	547	332	326	212	195
10707-Liv-N-1-T-R	CACTAAGTTA	714	652	641	438	397	297	281
10707-Liv-O-1-T-R	TGGAGGATAC	613	569	559	409	300	252	235
10709-Cec-A-1-T-R	CTTCGATCAA	431	394	362	285	250	204	197
10711-Duo-A-1-T-R	CAGGATGCGT	530	487	458	377	308	275	259
10711-Ile-A-1-T-R	GCATGGCCGC	389	359	336	298	213	198	195
10712-Ile-A-1-T-R	GGTCCGGAGA	377	350	340	248	213	169	164
10716-Duo-A-1-T-R	CCGTACCTGC	420	396	348	222	241	154	143
10719-Duo-A-1-T-R	ACAGACTAAG	749	687	670	218	354	136	93
10719-Ile-A-1-T-R	GCCTCTAATA	334	316	277	95	159	66	51
10719-Ile-D-1-T-R	TGGTGATAAG	1217	1133	1098	749	731	510	462
10719-Ile-B-1-T-R	CTATGGTCTG	428	390	374	97	228	59	43
10719-Ile-C-1-T-R	ATAGTTGTGG	381	345	340	212	177	130	122
10741-Duo-A-1-T-R	TCGCACGGTA	469	437	425	300	262	189	173
10741-Jej-A-1-T-R	CTCCGCGTCT	399	369	358	228	220	154	144
10744-Col-A-1-T-R	ACCAGACTGG	417	392	375	295	250	205	189
10744-Ile-A-1-T-R	TATTATGTCC	595	541	524	387	385	283	261
10744-Ile-B-1-T-R	GCCTTCACAT	641	586	552	449	354	302	290
10744-Jej-A-1-T-R	GCGGTTCCGG	564	508	484	384	321	281	272
10744-Jej-B-1-T-R	AGTTCACATA	565	516	410	326	258	212	205
10745-Jej-A-1-T-R	TTGAACACGA	449	414	377	306	236	207	193
10756-Int-A-1-T-R	CCGGCCTTCT	1361	1276	1209	878	695	555	521
10756-Int-B-1-T-R	GACCGGCTGT	856	796	754	541	395	333	314
10756-Int-C-1-T-R	CACATTCGTC	863	798	749	595	477	398	382
10756-Int-D-1-T-R	TGTCGCACGC	836	790	740	443	445	311	283
10756-Int-E-1-T-R	TACACGTGTG	901	831	789	561	472	360	341
10756-Int-F-1-T-R	CCACTTATCT	543	502	468	286	315	187	169
10756-Int-G-1-T-R	GCGCATTATG	767	714	665	535	411	364	350
10814-Liv-B-1-T-R	CAATGTAACC	1052	965	934	524	201	142	129
10814-Liv-C-1-T-R	AGAGATCTAC	682	623	616	422	393	289	269
10814-Liv-D-1-T-R	ACACAACGCC	572	530	516	407	335	280	264
10814-Liv-E-1-T-R	AGCACCTCAC	711	652	635	513	432	373	362
10814-Liv-F-1-T-R	TTGGCGGCGG	541	481	471	340	325	238	218
10814-Liv-G-1-T-R	CAAGACTGTC	1309	1210	1192	1021	769	702	693
10814-Liv-I-1-T-R	AGTCCAATCG	1266	1181	1165	922	820	681	660
10814-Liv-J-1-T-R	GAGCCTGACT	979	885	881	610	574	427	395
10814-Liv-K-1-T-R	ACTCTGAAGC	864	815	805	572	495	394	356
10814-Liv-L-1-T-R	TCAGCTGCTA	879	818	803	673	530	469	452
10814-Liv-M-1-T-R	CTCACTTAGG	938	867	847	686	576	482	468
10814-Liv-N-1-T-R	GTCAGTCAAT	560	508	502	421	335	287	273
10814-Liv-O-1-T-R	GTAGCTCAGC	895	818	795	611	582	465	440
10814-Sto-A-1-T-R	ATTCAAGCGG	978	891	876	772	635	569	561
10816-Duo-A-1-T-R	CCAGAGGTAT	1319	1220	1166	869	777	614	575
10816-Duo-B-1-T-R	CGTCAAGGCT	652	616	586	431	375	290	279
10852-Duo-A-1-T-R	GTTCTACGAG	1511	1389	1348	1023	930	748	697
10884-Duo-A-1-T-R	CGATTAGCGA	886	834	782	588	532	413	397
10884-Duo-B-1-T-R	CAACGGCGCA	547	519	474	267	292	162	147
10884-Duo-C-1-T-R	CGACACCTCG	1595	1484	1419	796	944	554	472
10884-Duo-D-1-T-R	ACCAAGCGAA	790	744	670	351	502	267	227
10887-Jej-A-1-T-R	GATAAGGCCA	767	720	639	503	445	362	344
11417-Jej-A-1-T-R	TCCGCGCTCA	619	585	504	405	368	313	288
11417-Jej-B-1-T-R	TTAAGAACCG	147	134	131	104	83	71	68
11617-Int-A-1-T-R	ACACTTGCAC	1284	1193	1164	812	855	600	545
11617-Thy-A-1-T-R	ATCATCATTC	1248	1143	1126	495	860	361	274
9859-Jej-A-1-T-R	TCGGAGTCAA	2227	2082	1994	841	1132	546	434
9859-Jej-B-1-T-R	GATGGCAGAC	1251	1165	1088	474	623	304	239
9859-Jej-C-1-T-R	CTCGGAGGTG	531	498	489	256	312	171	145
9900-Jej-A-1-T-R	AGATGTACAA	534	464	450	297	270	198	182
9972-Duo-B-1-T-R	CATCGAGAGC	901	830	810	489	499	343	319
9972-Jej-A-1-T-R	GCGGCGAGGT	515	491	485	303	328	220	193
9972-Jej-B-1-T-R	TCGAGCGCAT	691	625	616	433	375	283	256
C. Regions associated with project colon3
Library	Total mappable	total map	Locations >0.01	Locations >0.001	Locations >0.0001	All mapped Locations
10074-Duo-A-1-T	461	336	12	143	143	143
10074-Duo-B-1-T	137	89	11	72	72	72
10074-Ile-A-1-T	494	347	27	54	54	54
10074-Ile-B-1-T	248	162	24	64	64	64
10075-Ile-A-1-T	1360	818	3	176	326	326
10075-Jej-A-1-T	147	103	28	58	58	58
10075-Jej-B-1-T	1595	907	2	173	483	483
10303-Jej-A-1-T	1613	905	2	161	485	485
10320-Ile-A-1-T	947	553	5	207	207	207
10339-Duo-B-1-T	872	562	6	217	217	217
10339-Duo-C-1-T	763	517	6	271	271	271
10382-Ile-A-1-T	1111	722	3	118	427	427
10382-Jej-A-1-T	829	578	2	404	404	404
10384-Jej-A-1-T	515	321		284	284	284
10385-Thy-A-1-T	920	510	4	326	326	326
10387-Ile-A-1-T	945	615	1	524	524	524
10388-Jej-A-1-T	901	586		450	450	450
10631-Int-E-1-T	788	441		344	344	344
10631-Int-F-1-T	1063	596		131	402	402
10631-Int-G-1-T	678	393	3	292	292	292
10631-Int-H-1-T	801	439	1	329	329	329
10631-Int-I-1-T	631	394	1	305	305	305
10640-Cec-A-1-T	283	166	6	45	45	45
10640-Cec-B-1-T	583	363	2	279	279	279
10640-Col-A-1-T	199	135	11	106	106	106
10640-Col-B-1-T	229	163	6	95	95	95
10640-Duo-A-1-T	608	464	25	87	87	87
10640-Ile-A-1-T	1090	625	3	88	405	405
10640-Jej-A-1-T	231	157	5	115	115	115
10640-Jej-B-1-T	548	363	3	264	264	264
10677-Duo-A-1-T	1134	614	3	114	351	351
10677-Ile-A-1-T	787	444	2	346	346	346
10689-Jej-A-1-T	717	482	4	218	218	218
10707-Liv-B-1-T	337	209	20	71	71	71
10707-Liv-C-1-T	645	361	1	305	305	305
10707-Liv-D-1-T	203	132	8	87	87	87
10707-Liv-E-1-T	585	344	1	273	273	273
10707-Liv-F-1-T	199	124	12	99	99	99
10707-Liv-G-1-T	683	408	1	297	297	297
10707-Liv-H-1-T	558	356	9	152	152	152
10707-Liv-I-1-T	480	265	26	75	75	75
10707-Liv-J-1-T	498	320	22	83	83	83
10707-Liv-K-1-T	891	480	6	320	320	320
10707-Liv-L-1-T	788	452	1	320	320	320
10707-Liv-M-1-T	547	326	4	186	186	186
10707-Liv-N-1-T	641	397	1	270	270	270
10707-Liv-O-1-T	559	300	4	228	228	228
10709-Cec-A-1-T	362	250	2	193	193	193
10711-Duo-A-1-T	458	308	2	248	248	248
10711-Ile-A-1-T	336	213		193	193	193
10712-Ile-A-1-T	340	213	6	163	163	163
10716-Duo-A-1-T	348	241	14	133	133	133
10719-Duo-A-1-T	670	354	23	82	82	82
10719-Ile-A-1-T	277	159	22	45	45	45
10719-Ile-B-1-T	374	228	8	34	34	34
10719-Ile-C-1-T	340	177	7	121	121	121
10719-Ile-D-1-T	1098	731	6	103	440	440
10741-Duo-A-1-T	425	262	6	166	166	166
10741-Jej-A-1-T	358	220	8	141	141	141
10744-Col-A-1-T	375	250	3	184	184	184
10744-Ile-A-1-T	524	385	6	249	249	249
10744-Ile-B-1-T	552	354	2	283	283	283
10744-Jej-A-1-T	484	321	1	266	266	266
10744-Jej-B-1-T	410	258	3	200	200	200
10745-Jej-A-1-T	377	236	3	190	190	190
10756-Int-A-1-T	1209	695		121	509	509
10756-Int-B-1-T	754	395	1	304	304	304
10756-Int-C-1-T	749	477		374	374	374
10756-Int-D-1-T	740	445	1	262	262	262
10756-Int-E-1-T	789	472	3	328	328	328
10756-Int-F-1-T	468	315	11	159	159	159
10756-Int-G-1-T	665	411		341	341	341
10814-Liv-B-1-T	934	201	1	125	125	125
10814-Liv-C-1-T	616	393	5	254	254	254
10814-Liv-D-1-T	516	335	1	258	258	258
10814-Liv-E-1-T	635	432	3	354	354	354
10814-Liv-F-1-T	471	325	5	213	213	213
10814-Liv-G-1-T	1192	769	1	62	681	681
10814-Liv-I-1-T	1165	820	1	63	649	649
10814-Liv-J-1-T	881	574	2	375	375	375
10814-Liv-K-1-T	805	495	3	336	336	336
10814-Liv-L-1-T	803	530	1	447	447	447
10814-Liv-M-1-T	847	576	5	461	461	461
10814-Liv-N-1-T	502	335	3	265	265	265
10814-Liv-O-1-T	795	582	2	433	433	433
10814-Sto-A-1-T	876	635		553	553	553
10816-Duo-A-1-T	1166	777		156	554	554
10816-Duo-B-1-T	586	375	3	267	267	267
10852-Duo-A-1-T	1348	930		187	672	672
10884-Duo-A-1-T	782	532	1	387	387	387
10884-Duo-B-1-T	474	292	9	142	142	142
10884-Duo-C-1-T	1419	944	5	218	436	436
10884-Duo-D-1-T	670	502	6	204	204	204
10887-Jej-A-1-T	639	445	1	337	337	337
11417-Jej-A-1-T	504	368	4	280	280	280
11417-Jej-B-1-T	131	83	10	67	67	67
11617-Int-A-1-T	1164	855	9	101	524	524
11617-Thy-A-1-T	1126	860	17	110	239	239
9859-Jej-A-1-T	1994	1132	3	236	386	386
9859-Jej-B-1-T	1088	623	7	118	213	213
9859-Jej-C-1-T	489	312	15	133	133	133
9900-Jej-A-1-T	450	270	8	177	177	177
9972-Duo-B-1-T	810	499	2	302	302	302
9972-Jej-A-1-T	485	328	8	175	175	175
9972-Jej-B-1-T	616	375	3	239	239	239

## Sheet: Table 9
Table 9 Strong CIS identified using TAPDANCE CIS CALLING for retroviral insertion data within RTCGD CHIP-SEQ control data
pos	#inserts	pvalueinsert#	#library	pvaluelibrary#	#regions	pvalueregion#	gene_name
chr5:108126528-108217528	80	4.48244e-163	74	3.36973e-148	77	1.3025e-155	Gfi1, AC117574.7, Evi5,
chr13:29034663-29046663	57	2.61102e-157	57	2.61102e-157	56	4.39234e-154	Sox4, AL606511.1,
chr15:61815298-62059298	78	7.17941e-125	74	1.09083e-116	78	7.17941e-125	Myc, H2afy3, Pvt1,
chr10:20745618-20989618	60	7.98663e-89	59	6.95532e-87	59	6.95532e-87	Gm10826, Myb, AC153556.1, AC153556.2, Ahi1,
chr17:29626035-29638035	34	2.31546e-85	32	2.26283e-79	34	2.31546e-85	Pim1, AC163629.1,
chr7:151993375-152237375	61	9.02052e-91	57	5.01419e-83	57	5.01419e-83	Fgf3, Fgf4, Fgf15, Oraov1, Ccnd1,
chr11:79333767-79345767	29	1.73108e-70	29	1.73108e-70	29	1.73108e-70	Nf1, Evi2a, Evi2b, Omg,
chr19:37507722-37598722	41	9.94687e-71	41	9.94687e-71	40	1.58716e-68	Hhex, U6, Kif11, AC137605.2,
chr7:121280435-121322435	32	5.34614e-62	32	5.34614e-62	32	5.34614e-62	Rras2,
chr11:18916676-18928676	26	9.75593e-62	26	9.75593e-62	26	9.75593e-62	AL603984.2, Meis1, AL603984.1,
chr2:117160975-117251975	35	1.11889e-57	34	1.52407e-55	35	1.11889e-57	RP23-275P20.1, Rasgrp1,
chr2:26314969-26405969	33	2.01667e-53	28	5.12782e-43	32	2.59e-51	RP23-306D20.11, RP23-306D20.13, Notch1, RP23-70A22.1, Sec16a,
chr15:98595243-98637243	27	5.50735e-50	27	5.50735e-50	27	5.50735e-50	Wnt10b, Wnt1, AC161165.1, Ddn, Arf3, Prkag1, AC156543.1,
chr12:86785202-87029202	39	8.14327e-50	30	1.79037e-34	38	4.60962e-48	Fos, Jdp2, Batf,
chr6:52158820-52200820	25	2.74894e-45	24	5.79492e-43	25	2.74894e-45	Hoxa7, Hoxa9, AC015583.1, mmu-mir-196b, Hoxa10, Hoxa11, Hoxa11as, Hoxa6, Hoxa5, Hoxa3, 2700086A05Rik, RP23-103L13.10, Hoxa13, RP23-329P9.9, Hoxa4,
chr6:127101225-127345225	32	8.56697e-38	30	1.79037e-34	32	8.56697e-38	RP23-387P23.1, Gm10414, Ccnd2, AC161597.1,
chr17:47645502-47736502	23	5.39923e-33	23	5.39923e-33	23	5.39923e-33	Ccnd3, Bysl, Taf8, Med20,
chrX:7437253-7528253	21	4.13794e-29	18	1.94643e-23	21	4.13794e-29	Pim2, Slc35a2, Pqbp1, Timm17b, AL670169.1, Gm10490, Pcsk1n, Eras, Hdac6, Psmb6-ps, Gata1, Otud5,
chr2:167517155-167761155	25	1.97228e-26	24	7.15667e-25	25	1.97228e-26	RP24-151H6.3, RP24-151H6.4, RP24-151H6.5, RP24-151H6.6, RP24-151H6.2, Cebpb, Tmem189, Ptpn1,
chr18:4332323-4344323	14	1.97064e-28	14	1.97064e-28	13	8.1423e-26	Map3k8, AC138768.1,
chr3:97736184-97827184	18	1.94643e-23	18	1.94643e-23	18	1.94643e-23	AC164091.1, Sec22b,
chr14:115432684-115444684	12	3.12393e-23	12	3.12393e-23	12	3.12393e-23	mmu-mir-17, mmu-mir-18a, mmu-mir-19a, mmu-mir-20a, mmu-mir-19b-1, mmu-mir-92a-1, Mirhg1,
chr2:18529890-18620890	17	1.36352e-21	17	1.36352e-21	17	1.36352e-21	RP23-463M17.2, RP23-463M17.3, Commd3, Bmi1, RP23-396N6.3, BC061194,
chr12:12943776-12955776	11	1.10635e-20	11	1.10635e-20	11	1.10635e-20	Mycn,
chr11:18772341-18784341	11	1.10635e-20	11	1.10635e-20	11	1.10635e-20	RP23-377H12.1, Meis1,
chrX:50097395-50109395	11	1.10635e-20	10	3.59167e-18	11	1.10635e-20	Kis2, mmu-mir-106a, mmu-mir-18b, mmu-mir-20b, mmu-mir-19b-2, mmu-mir-92a-2, mmu-mir-363, RP23-426M5.1,
chr5:141049206-141293206	21	2.65754e-20	21	2.65754e-20	21	2.65754e-20	Lfng, Gm10091, Ttyh3, Iqce, AA881470, AC110253.1, Amz1, Grifin, Gna12,
chr19:45653964-45812964	19	8.74391e-21	18	3.70045e-19	18	3.70045e-19	RP23-256L12.2, Fbxw4, Fgf8, Dpcd, Npm3, AC149086.3, Mgea5, Poll,
chr5:34022991-34064991	13	8.84796e-19	13	8.84796e-19	13	8.84796e-19	Fgfr3, Tacc3, Letm1,
chr13:83710413-83722413	10	3.59167e-18	10	3.59167e-18	10	3.59167e-18	Mef2c, Gm10759,
chr11:87561672-87573672	10	3.59167e-18	10	3.59167e-18	10	3.59167e-18	RP23-449P23.3, mmu-mir-142, Bzrap1, Supt4h1, Rnf43,
chr10:79893855-79905855	10	3.59167e-18	10	3.59167e-18	10	3.59167e-18	Tcf3,
chr6:31031648-31043648	10	3.59167e-18	10	3.59167e-18	10	3.59167e-18	RP23-459L15.1, RP23-459L15.2, mmu-mir-29b-1, mmu-mir-29a,
chr4:135408321-135652321	19	2.35143e-17	19	2.35143e-17	19	2.35143e-17	RP23-161N17.1, Sfrs13a, Pnrc2, RP23-161N17.4, Cnr2, Fuca1, Hmgcl, Gale, Lypla2, 1110049F12Rik, RP23-161N17.11, Tceb3, RP23-161N17.13, Rpl11, RP23-49E16.2,
chr1:172854824-172896824	12	9.69904e-17	12	9.69904e-17	12	9.69904e-17	AC115959.3, Fcrla, Fcgr2b, Fcrlb, Gm10522,
chr2:30450036-30609036	16	5.61779e-16	16	5.61779e-16	16	5.61779e-16	Cstad, RP23-100E9.2, RP23-100E9.3, RP23-100E9.4,
chr17:27684807-27696807	9	1.06e-15	9	1.06e-15	9	1.06e-15	Hmga1, AI413582, C130040N14Rik, RP23-189L19.4, Nudt3,
chr7:29164167-29176167	9	1.06e-15	9	1.06e-15	9	1.06e-15	Zfp36, Med29, Paf1, Plekhg2, Samd4b,
chr5:76221379-76233379	8	2.81553e-13	8	2.81553e-13	8	2.81553e-13	No results within 20000 bp window
chr11:59099140-59111140	8	2.81553e-13	8	2.81553e-13	8	2.81553e-13	Wnt3a, Wnt9a,
chr11:24142447-24154447	8	2.81553e-13	8	2.81553e-13	8	2.81553e-13	No results within 20000 bp window
chr7:25898182-25910182	8	2.81553e-13	7	6.64754e-11	8	2.81553e-13	Pou2f2,
chr4:134610519-134769519	14	6.68908e-13	13	2.08588e-11	14	6.68908e-13	RP23-167O21.3, Runx3, RP23-167O21.2, Clic4,
chr11:100680578-100722578	10	9.10308e-13	10	9.10308e-13	10	9.10308e-13	Stat5a, Stat5b, AL591466.1,
chr1:135956377-135998377	10	9.10308e-13	10	9.10308e-13	10	9.10308e-13	Btg2, AC137104.1, Chit1, Fmod,
chr5:143657108-143699108	10	9.10308e-13	10	9.10308e-13	10	9.10308e-13	Actb, Fbxl18, D430018E03Rik,
chr11:74777803-75021803	15	9.70815e-12	15	9.70815e-12	15	9.70815e-12	RP23-408L15.2, RP23-408L15.4, RP23-408L15.3, Hic1, RP23-143A14.3, mmu-mir-212, mmu-mir-132, Ovca2, Dph1, Rtn4rl1, Smg6,
chr8:87181964-87425964	15	9.70815e-12	15	9.70815e-12	15	9.70815e-12	Ier2, Nacc1, Trmt1, Nfix, Lyl1, G430095P16Rik, Dand5, Gadd45gip1, Rad23a, Calr, AC155163.6, Farsa, AC161765.1, Syce2, Gcdh, Klf1, Dnase2a, Mast1, Cacna1a,
chr3:135268665-135359665	11	4.22161e-11	11	4.22161e-11	11	4.22161e-11	Nfkb1,
chr18:14128325-14140325	7	6.64754e-11	7	6.64754e-11	7	6.64754e-11	Zfp521,
chr17:29531665-29543665	7	6.64754e-11	7	6.64754e-11	7	6.64754e-11	Fgd2,
chr11:103674627-103686627	9	1.06e-15	9	1.06e-15	7	6.64754e-11	Nsf, Wnt3,
chr1:13116142-13128142	7	6.64754e-11	7	6.64754e-11	7	6.64754e-11	Ncoa2, Prdm14,
chr7:152292305-152304305	8	2.81553e-13	8	2.81553e-13	7	6.64754e-11	No results within 20000 bp window
chr8:73130475-73142475	8	2.81553e-13	8	2.81553e-13	7	6.64754e-11	Ssbp4, Lrrc25, Isyna1, Gdf15, Ell,
chr2:44966800-45210800	14	2.11363e-10	13	4.29497e-09	14	2.11363e-10	RP23-181C9.1, RP23-431O5.1, RP23-288M4.1, Zeb2,
chr4:32311783-32555783	13	4.29497e-09	13	4.29497e-09	13	4.29497e-09	RP23-24E11.3, Bach2, RP23-24E11.1,
chr4:133177265-133421265	13	4.29497e-09	13	4.29497e-09	13	4.29497e-09	RP23-463N9.1, Pigv, Arid1a, RP24-106O24.1, U4, RP24-106O24.2, RP23-256C7.1, Zdhhc18, RP23-256C7.3, U6, Rps6ka1, Sfn,
chr4:3839773-3881773	8	5.82527e-09	8	5.82527e-09	8	5.82527e-09	Chchd7, Plag1, RP23-24J10.5,
chr18:80810807-80852807	8	5.82527e-09	8	5.82527e-09	8	5.82527e-09	Nfatc1,
chr11:117154515-117196515	8	5.82527e-09	8	5.82527e-09	8	5.82527e-09	9-Sep,
chr11:99006290-99048290	8	5.82527e-09	8	5.82527e-09	8	5.82527e-09	Ccr7, AL591366.1,
chr7:20151085-20193085	8	5.82527e-09	8	5.82527e-09	8	5.82527e-09	Zfp296, Sfrs16, Gemin7, Relb, Lrrc68,
chr4:153916248-153928248	6	1.37331e-08	5	2.43182e-06	6	1.37331e-08	Prdm16, RP23-45A18.1,
chr3:87942119-87954119	6	1.37331e-08	6	1.37331e-08	6	1.37331e-08	Mef2d, Iqgap3,
chr2:90917545-90929545	6	1.37331e-08	6	1.37331e-08	6	1.37331e-08	RP23-20F9.2, Sfpi1, Slc39a13, Psmc3,
chr17:45692978-45704978	6	1.37331e-08	6	1.37331e-08	6	1.37331e-08	Slc35b2, Hsp90ab1, Nfkbie, Tmem151b, Tcte1, Slc29a1,
chr15:3532482-3544482	6	1.37331e-08	6	1.37331e-08	6	1.37331e-08	Ghr, U6atac,
chr12:113909874-113921874	6	1.37331e-08	6	1.37331e-08	6	1.37331e-08	Zbtb42, Akt1,
chr10:44161332-44173332	6	1.37331e-08	6	1.37331e-08	6	1.37331e-08	Prdm1,
chr6:124680706-124692706	6	1.37331e-08	6	1.37331e-08	6	1.37331e-08	Grcc10, U7, Ptpn6, Atn1, RP24-297C1.9, mmu-mir-200c, mmu-mir-141, Phb2, snoU89, Eno2, Emg1,
chr6:145251755-145263755	7	6.64754e-11	7	6.64754e-11	6	1.37331e-08	RP24-359O2.5, RP23-373I18.4, 7SK,
chr5:111845400-112004400	11	1.61437e-08	11	1.61437e-08	11	1.61437e-08	Mn1, C130026L21Rik,
chr8:125071323-125315323	13	4.29497e-09	13	4.29497e-09	12	8.10411e-08	Galnt2, Cdt1, Aprt, Galns, Trappc2l, Pabpnl1, AC151999.2, Cbfa2t3, AC151999.4, AC151999.3, AC151999.1, Acsf3,
chr11:53576457-53618457	7	3.92961e-07	7	3.92961e-07	7	3.92961e-07	Irf1, AL596182.1, RP23-303F24.3,
chr7:136905217-136947217	7	3.92961e-07	7	3.92961e-07	7	3.92961e-07	No results within 20000 bp window
chr8:72652553-72694553	7	3.92961e-07	7	3.92961e-07	7	3.92961e-07	Nr2c2ap, Rfxank, AC124327.3, Mef2b, Tmem161a, SNORA17, Ncan, Slc25a42,
chrX:166413083-166455083	7	3.92961e-07	7	3.92961e-07	7	3.92961e-07	RP23-154O12.2, WI1-2389C6.2, RP23-154O12.1, Mid1,
chr5:123433141-123592141	10	3.95541e-07	10	3.95541e-07	10	3.95541e-07	AC121564.2, Orai1, Morn3, AC158114.4, Tmem120b, Rhof, AC158114.3, 4932422M17Rik, AC158114.1, Kdm2b, Setd1b,
chr11:69179921-69423921	11	1.41153e-06	11	1.41153e-06	11	1.41153e-06	Cyb5d1, Lsmd1, Tmem88, Kdm6b, RP23-5O23.6, Dnahc2, RP23-5O23.9, Efnb3, Wrap53, Trp53, Atp1b2, AL731687.1, Chd3, Shbg, Sat2, SCARNA21,
chr16:91361443-91605443	11	1.41153e-06	11	1.41153e-06	11	1.41153e-06	Ifnar2, Il10rb, RP23-348A6.1, Ifnar1, RP23-401H23.2, RP23-401H23.3, Ifngr2, Tmem50b, RP23-388P2.5, Dnajc28, U4, Gart,
chr19:5637302-5881302	11	1.41153e-06	11	1.41153e-06	11	1.41153e-06	Rela, Sipa1, Pcnxl3, Map3k11, Kcnk7, Ehbp1l1, RP24-179M18.3, Mtvr2, Sssca1, Gm10815, Ltbp3, Scyl1, AC142098.4, Frmd8, Slc25a45, Tigd3, Dpf2,
chr2:152892233-153136233	11	1.41153e-06	11	1.41153e-06	11	1.41153e-06	Hck, U6, Tm9sf4, Tspyl3, Plagl2, Pofut1, AL807380.1, BC020535, Xkr7, Kif3b,
chr5:140252505-140264505	5	2.43182e-06	5	2.43182e-06	5	2.43182e-06	Ints1, Mafk, Tmem184a,
chr4:130464725-130476725	5	2.43182e-06	5	2.43182e-06	5	2.43182e-06	Laptm5, AL627104.1,
chr3:94176589-94188589	5	2.43182e-06	5	2.43182e-06	5	2.43182e-06	Rorc, Lingo4,
chr3:94757164-94769164	5	2.43182e-06	5	2.43182e-06	5	2.43182e-06	Rfx5, AC087062.5, AC087062.1, Selenbp1, Pi4kb,
chr2:173231448-173243448	5	2.43182e-06	5	2.43182e-06	5	2.43182e-06	RP23-18F9.3,
chr2:37619505-37631505	5	2.43182e-06	5	2.43182e-06	5	2.43182e-06	Crb2,
chr19:46114383-46126383	5	2.43182e-06	5	2.43182e-06	5	2.43182e-06	Pprc1, Ldb1,
chr15:73556054-73568054	5	2.43182e-06	5	2.43182e-06	5	2.43182e-06	U4, Ptp4a3, Gpr20,
chr16:39882852-39894852	5	2.43182e-06	5	2.43182e-06	5	2.43182e-06	No results within 20000 bp window
chr15:81688294-81700294	5	2.43182e-06	5	2.43182e-06	5	2.43182e-06	AC102103.1, Tob2, Phf5a, Aco2,
chr13:28971360-28983360	5	2.43182e-06	5	2.43182e-06	5	2.43182e-06	RP23-143O13.1,
chr11:75467152-75479152	5	2.43182e-06	5	2.43182e-06	5	2.43182e-06	Myo1c, Inpp5k, Crk,
chr11:68242861-68254861	5	2.43182e-06	4	0.00035885	5	2.43182e-06	Pik3r5,
chr11:51449727-51461727	5	2.43182e-06	5	2.43182e-06	5	2.43182e-06	Rmnd5b, C330016O10Rik, D930048N14Rik, Nhp2,
chr1:93077201-93089201	5	2.43182e-06	4	0.00035885	5	2.43182e-06	Ramp1, Rbm44,
chr6:128986516-128998516	6	1.37331e-08	6	1.37331e-08	5	2.43182e-06	Klrb1f, AC157659.2, Clec2g, Clec2f,
chr8:11004234-11016234	5	2.43182e-06	5	2.43182e-06	5	2.43182e-06	Irs2, AC113484.1,
chrX:45779037-45791037	5	2.43182e-06	5	2.43182e-06	5	2.43182e-06	Elf4, Bcorl1,
chr7:80702641-80793641	8	2.46357e-06	8	2.46357e-06	8	2.46357e-06	U6, 7SK, Chd2,
chr4:133616923-133707923	8	2.46357e-06	8	2.46357e-06	8	2.46357e-06	Aim1l, Cd52, Ubxn11, Sh3bgrl3, RP23-314D24.3, Ccdc21,
chr1:88339638-88430638	8	2.46357e-06	8	2.46357e-06	8	2.46357e-06	AC102609.1, Ptma, Pde6d, 1700019O17Rik,
chr13:37844171-37935171	8	2.46357e-06	8	2.46357e-06	8	2.46357e-06	Rreb1,
chr5:123100596-123259596	9	8.8102e-06	9	8.8102e-06	9	8.8102e-06	AC114632.1, P2rx4, Camkk2, P2rx7, Anapc5,
chr10:80869509-81028509	9	8.8102e-06	9	8.8102e-06	9	8.8102e-06	AC155937.7, Brunol5, AC159474.3, Ncln, S1pr4, Gna15, AC159474.6, AC159474.1, Gna11, Aes, RP23-28P17.1, Tle2, AC155937.1, Nfic, 2210404O07Rik, Dohh,
chr19:6340215-6499215	9	8.8102e-06	9	8.8102e-06	9	8.8102e-06	Map4k2, AC127556.10, U7, Sf1, Pygm, Rasgrp2, AC167245.6, AC167245.1, Men1, Cdc42bpg, Slc22a12, Nrxn2,
chr16:92720576-92879576	9	8.8102e-06	9	8.8102e-06	9	8.8102e-06	Runx1,
chr14:25985142-26144142	9	8.8102e-06	9	8.8102e-06	9	8.8102e-06	No results within 20000 bp window
chr16:4558546-4802546	10	2.25364e-05	10	2.25364e-05	10	2.25364e-05	Glis2, Magmas, Coro7, Vasn, Dnaja3, Nmral1, Hmox2, RP24-163K10.7, 5730403B10Rik, RP24-163K10.5, Tcfap4, Srl, mmu-mir-1937b, RP23-231O9.2,
chr19:3913167-4157167	10	2.25364e-05	10	2.25364e-05	10	2.25364e-05	Aldh3b1, Unc93b1, 1700055N04Rik, Aldh3b2, Acy3, Tbx10, AC133523.1, Nudt8, AC133523.6, Doc2g, Ndufv1, Gstp1, Gstp2, BC021614, U3, Cabp2, Cdk2ap2, Pitpnm1, Aip,
chr4:154301534-154545534	11	1.41153e-06	10	2.25364e-05	10	2.25364e-05	Hes5, Pank4, Plch2, Gm10564, Pex10, Rer1, Morn1, Tnfrsf14, Ski,
chr5:125638185-125882185	10	2.25364e-05	10	2.25364e-05	10	2.25364e-05	Scarb1, Ubc, Gm10382, Dhx37, Ncor2,
chr6:125040647-125284647	10	2.25364e-05	9	0.000327104	10	2.25364e-05	Chd4, SCARNA11, Nop2, Iffo1, Gapdh, Ncapd2, snoU85, Mrpl51, Vamp1, Tapbpl, Cd27, SNORA70, Tuba3a, Ltbr, Lpar5, Scnn1a, Tnfrsf1a,
chr9:20771644-21015644	10	2.25364e-05	10	2.25364e-05	10	2.25364e-05	Mrpl4, Icam1, Icam4, Icam5, mmu-mir-1900, Zglp1, Fdx1l, Raver1, RP23-186O3.2, Tyk2, Cdc37, S1pr2, Pde4a, AC163637.1, Dnmt1, Keap1,
chr9:32289724-32533724	10	2.25364e-05	10	2.25364e-05	10	2.25364e-05	Ets1, Fli1,
chr17:44755299-44797299	6	2.31947e-05	6	2.31947e-05	6	2.31947e-05	Runx2, 5S_rRNA,
chr15:79027143-79069143	6	2.31947e-05	6	2.31947e-05	6	2.31947e-05	Gm10864, Pick1, RP23-28O11.1, Slc16a8, Baiap2l2,
chr5:148151847-148193847	6	2.31947e-05	6	2.31947e-05	6	2.31947e-05	Flt3, Prhoxnb,
chrX:11657913-11748913	7	7.67018e-05	7	7.67018e-05	7	7.67018e-05	RP23-72B15.2, RP23-72B15.1, Bcor,

## Sheet: Table 10
Table 9 COCIS identified using TAPDANCE CIS CALLING for retroviral insertion data within RTCGD DATABASE
Event1	Event2	FET Pvalue	Bonferroni Significance	BH 20%FDR Significance
chr6_52158820::Hoxa7, Hoxa9, AC015583.1, mmu-mir-196b, Hoxa10, Hoxa11, Hoxa11as, Hoxa6, Hoxa5, Hoxa3, 2700086A05Rik, RP23-103L13.10, Hoxa13, RP23-329P9.9, Hoxa4,	chr11_18772341::RP23-377H12.1, Meis1,	2.832e-06	8.34028e-06	3.33611e-05
chr2_117160975::RP23-275P20.1, Rasgrp1,	chr12_86785202::Fos, Jdp2, Batf,	2.976e-06	8.34028e-06	6.67223e-05
chr7_121280435::Rras2,	chr15_61815298::Myc, H2afy3, Pvt1,	4.321e-06	8.34028e-06	0.000100083
chr5_108126528::Gfi1, AC117574.7, Evi5,	chr15_61815298::Myc, H2afy3, Pvt1,	1.436e-05	8.34028e-06	0.000133445
chr15_61815298::Myc, H2afy3, Pvt1,	chr10_20745618::Gm10826, Myb, AC153556.1, AC153556.2, Ahi1,	7.566e-05	8.34028e-06	0.000166806
chr7_151993375::Fgf3, Fgf4, Fgf15, Oraov1, Ccnd1,	chr16_39882852::No results within 20000 bp window	0.000138	8.34028e-06	0.000200167
chrX_50097395::Kis2, mmu-mir-106a, mmu-mir-18b, mmu-mir-20b, mmu-mir-19b-2, mmu-mir-92a-2, mmu-mir-363, RP23-426M5.1,	chr15_61815298::Myc, H2afy3, Pvt1,	0.0001768	8.34028e-06	0.000233528
chr13_29034663::Sox4, AL606511.1,	chr11_74777803::RP23-408L15.2, RP23-408L15.4, RP23-408L15.3, Hic1, RP23-143A14.3, mmu-mir-212, mmu-mir-132, Ovca2, Dph1, Rtn4rl1, Smg6,	0.0003729	8.34028e-06	0.000266889
chr19_37507722::Hhex, U6, Kif11, AC137605.2,	chr13_29034663::Sox4, AL606511.1,	0.0004001	8.34028e-06	0.00030025
chr17_29626035::Pim1, AC163629.1,	chr15_61815298::Myc, H2afy3, Pvt1,	0.0004138	8.34028e-06	0.000333611
chr5_34022991::Fgfr3, Tacc3, Letm1,	chr2_26314969::RP23-306D20.11, RP23-306D20.13, Notch1, RP23-70A22.1, Sec16a,	0.000422	8.34028e-06	0.000366972
chr16_91361443::Ifnar2, Il10rb, RP23-348A6.1, Ifnar1, RP23-401H23.2, RP23-401H23.3, Ifngr2, Tmem50b, RP23-388P2.5, Dnajc28, U4, Gart,	chr11_53576457::Irf1, AL596182.1, RP23-303F24.3,	0.0004282	8.34028e-06	0.000400334

[truncated: 1 more sheets: Table 11]
