# Supplementary material for: TAPDANCE: An automated tool to identify and annotate transposon insertion CISs and associations between CISs from next generation sequence data
Source: BMC Bioinformatics. 2012 Jun 29;13:154. doi: 10.1186/1471-2105-13-154 (PMC3461456; doi:10.1186/1471-2105-13-154)
Supplement: Additional file 2 — Example data. We have included a zipped up archive.zip which contains 4 data files in the data directory, as well as the results obtained after running the scripts. [file 1471-2105-13-154-S2.zip]

Archive with 16 entries (12 files):
- colon1/
- colon1/data/
- colon1/data/barcode2lib.txt
- colon1/data/chromo.tab
- colon1/data/metadata.tab
- colon1/data/seqs.tab
- colon1/results/
- colon1/results/all/
- colon1/results/all/all-nr-colon1-0.0001.ann.txt
- colon1/results/all/all-nr-colon1-0.0001.BED
- colon1/results/all/cis_all-nr-colon1-0.0001.xls
- colon1/results/all/plot_all-nr-colon1-0.0001.wig
- colon1/results/raw10_colon1.BED
- colon1/results/raw_colon1.BED
- colon1/results/summary_CIS_colon1.txt
- colon1/results/summary_colon1.txt
