# Supplementary material for: TAPDANCE: An automated tool to identify and annotate transposon insertion CISs and associations between CISs from next generation sequence data
Source: BMC Bioinformatics. 2012 Jun 29;13:154. doi: 10.1186/1471-2105-13-154 (PMC3461456; doi:10.1186/1471-2105-13-154)
Supplement: Additional file 2 — Example data. We have included a zipped up archive.zip which contains 4 data files in the data directory, as well as the results obtained after running the scripts. [file 1471-2105-13-154-S2.zip › colon1/data/seqs.tab]

EPIXHLN01DSHZR		CCGGTCACTCTAAGGTGTATGTAAACTTCCGACTTCAACTGTAATACATGGTCCCTTAAGCGGAGCCCT
EPIXHLN01BEMUH		GCGGTTCCGGTAAGGTGTATGTAAACTTCCGACTTCAACTGTATATACGCTAGAGCTGGTAGCCCATGGTCCCTTAAGCGGAGCCCT
EPIXHLN01DCZE2		AAGTGCTTACTAAGGTGTATGTAAACTTCCGACTTCAACTGTATGATTAGGACATACATGGTCCCTTAAGCGGAGCCCT
EPIXHLN01BS4GO		AGAGGAGACGTAAGGTGTATGTAAACTTCCGACTTCAACTGTATATGCACATGGTCCCTTAAGCGGAGCCCT
EPIXHLN01EMHK5		TCCTTGTTGGTAAGGTGTATGTAAACTTCCGACTTCAACTGTAATGTCAACTAATCTTTGGACATTTTC
EPIXHLN01DAJ5T		CCGGTCACTCTAAGGTGTATGTAAACTTGCCTTCCCTACGCGANNNGCCTANCGAGCCT
EPIXHLN01ADM0O		GGCACTCTCCTAAGGTGTATGTAAACTTCCGACTTCAACTGTAAACTCCTAAAGGATGAAGGCCGATTGTGAGATACTTACTCCCGACATGGTCCCTTAAGCGGAGCCCT
EPIXHLN01D1GOT		ACTGGAGTACTAAGGTGTATGTAAACTTCCCTTAAGCGGAGCCCTCTGAGCGGGCCNCG
EPIXHLN01A3TPT		CTATGGTCTGTAAGGTGTATGTAAACTTCCGACTTCAACTGTAGCCTCTGGTGAGATCTCATTCATTTTGGTTTCTTTGTATTGTAACACATATCAGTA
EPIXHLN01AY1X0		CCGGCCTTCTTAAGGTGTATGTAAACTTCCGACTTCAACTGTAACATGTCCGTAAAGCGTACC
EPIXHLN01BU4WS		GGCTGTAGGCTAAGGTGTATGTAAACTTCCGACTTCAACTGTACGCTACACACACACACACGCTCACATTCACTCACACATGGTCCCTTAAGCGGAG
EPIXHLN01AG74U		GCTTAACAACTAAGGTGTATGTAAACTTCCGACTTCAACTGTATGATCACTGTCTGGACCACCCCCTCATGGTCCCTTAAGCGGAGCCCT
EPIXHLN01APW4W		ATGTGATCCTTAAGGTGTATGTAAACTTCCGACTTCAACTGTAAAATGTAAAACTCTAAACAGAAAATGTCCACATGGTCCCTTAAGCGGAGCCCT
EPIXHLN01A262D		CGAACTGAATTAAGGTGTATGTAAACTTCCGACTTCAACTGTAGGTTAGTTAGGGAATGACACACCTGAGCATGGTCCCTTAAGCGGAGCCCT
EPIXHLN01AJBW0		GGTCCGGAGATAAGGTGTATGTAAACTTCCGACTTCAACTGTACACGCATGGTCCCTTAAGCGGAGCCT
EPIXHLN01AG1V8		AACGCTGGCCTAAGGTGTATGTAAACTTCCCGCTCAGCCTCCCTTAAGCGGAGCCCT
EPIXHLN01ECTE0		GAGCTGCATATAAGGTGTATGTAAACTTCCGACTTCAACTGTAGGTCCTTTCCTAAAGGTCTAGAGTGGGGAGCTTGGGACCCATCACTGACTCAGAGAGCCCTCT
EPIXHLN01DB79E		CTAGTGATTATAAGGTGTATGTAAACTTCCGACTTCAACTGTAAATGAATGAACAAAAAACAGCAAATACATGGTCCCTTAAGCGGAGCCCT
EPIXHLN01BIC6H		GCGGTTCCGGTAAGGTGTATGTAAACTTCCGACTTCAACTGTATTTTGATTTTTAGAGAAAGGGTTTTCCTGTGTAGCCCTTGCTGTCTTGGAACTCACTCTGTATCAGGTTGGTTTCAAACT
EPIXHLN01AGFOV		TCCTCGGAACTAAGGTGTATGTAAACTTCCGACTTCAACTGTAGATGTTCATACAATCGTCAAATCATGGTCCCTTAAGCGGAGCCCT
EPIXHLN01AI2FQ		TGGAGGATACTAAGGTGTATGTAAACTTCCGACTTCAACTGTATATGCAATGTTCATGGTCCCTTAAGCGGAGCCCT
EPIXHLN01CKQM9		GCTTGAGGTATAAGGTGTATGTAAACTTCCGACTTCAACTGTAGACTGTCTGGCAGTTAACACCATCGACTGGGCCCTTCTAAAGGGCACAATTGGAATTAACATGGTCCCTTAAG
EPIXHLN01BQPXK		CCGTACCTGCTAAGGTGTATGTAAACTTCCGACTTCAACTGTATGTATGTATGTATGTATGCATGCATGGTCCCTTAAGCGGGCCCT
EPIXHLN01APARP		CCGTACCTGCTAAGGTGTATGTAAACTTCCGACTTCAACTGTATGTCTTTTGCTTACATGGTCCCTTAAGCGGAGCCCT
EPIXHLN01AF7RW		TGAGAGAGCCTAAGGTGTATGTAAACTTCCGACTTCAACTGTAGGTGGTCAAAAGCAAATCATGGTCCCTTAAGCGGAGCCCT
EPIXHLN01AGGD2		ACTGGAGTACTAAGGTGTATGTAAACTTCCGACTTCAACTGTATTTGTTCCTACCATTTTTAACTACTACTTTTACCTCATAGATTGCTACAAAAACATGGTCCCTTAAGCGGAGCCCT
EPIXHLN01AD8PE		ATGTGATCCTTAAGGTGTATGTAAACTTCTCTGAGCGGGGTCCCTTAAGCGGAGCCCT
EPIXHLN01AHQ3L		CAGGATGCGTTAAGGTGTATGTAAACTTCCGACTTCAACTGTATGTGAGACTCTGTCCCACAAAAGAAACAAACAAAAACCTGACTTCCCATTCCCTGTGGGTTTTCATGGTCCCTTAAG
EPIXHLN01AEIIM		GCCTCTAATATAAGGTGTATGTAAACTTCCGACTTCAACTGTATAAGCATAAAATAAAAGTAATCCATGGTCCCTTAAGCGGAGCCCT
EPIXHLN01C7DUO		AGAGGAGACGTAAGGTGTATGTAAACTTCCGACTTCAACTGTAATAAGATACCGAGACAGAAAATTGGAGAGAATTGATTCCCAGTTTCATGGTCCCTTAAGCGGAGCCCT
EPIXHLN01AHDEL		GCGCAGATCCTAAGGTGTATGTAAACTTCCGACTTCAACTGTATATTTTTATTGATAAATATACACATGGTCCCTTAAGCGGAGCCCT
EPIXHLN01AFBX3		GCTATTGTGATAAGGTGTATGTAAACTTCCGACTTCAACTGTATTTATTTCTATGAGAAATAGAAAATGGATTCCAACGAAAGGGGAATAGGGAATGAACTGGAAGGGGAAACCATAAT
EPIXHLN01AHQ3Z		GACCGGCTGTTAAGGTGTATGTAAACTTCCGACTTCAACTGTACCTCCCATAGCACTGGGATTCTAAGTGATTTTGTGACCATGGTCCCTTAAGCGGAGCCCT
EPIXHLN01AD1Q4		CAGGATGCGTTAAGGTGTATGTAAACTTCCGACTTCAACTGTAAGATACAATCTTCTAAACGCATGGTCCCTTAAGCGGAGCCCT
EPIXHLN01AE05M		GGTCCGGAGATAAGGTGTATGTAAACTTCCGACTTCAACTGTATTTATCTCTAGCCATTTCTTTGATAATAACTTTGTGTAATGAATGCATGGTCCCTTAAGCGGAGCCCT
EPIXHLN01DNM1R		ACTGGAGTACTAAGGTGTATGTAAACTTCCGACTTCAACTGTATAAGTCAGAGCAAAGCACAGTAGCATGGTCCCTTAAGCGGAGCCCT
EPIXHLN01AP29L		CCGGCCTTCTTAAGGTGTATGTAAACTTCCGACTTCAACTGTACCTTCTTCTCAGCACCTCATGGTCCCTTAAGCGGAGCCCT
EPIXHLN01AFTJF		GCGGTTCCGGTAAGGTGTATGTAACTTCGACTTCAACTGTATGAGAACTCATCACAACCTTGACTTACAGTTTATTTTGTCTTGACTACATCTGAGGTCATTCTAACT
EPIXHLN01AE4OX		GCTTAACAACTAAGGTGTATGTAAACTTCCGACTTCAACTGTAGGTTCTTTCCATGGTCCCTTAAGCGGAGCCCT
EPIXHLN01BUBIW		TGGAGGATACTAAGGTGTATGTAAACTTCCGACTTCAACTGTAGCTGTACCAGCAAGCCAAGCTCGGCCTCCGTNACTGTCCATCGAGTTCTATTTATCCCTCAAA
EPIXHLN01AIGUL		GCGCAGATCCTAAGGTGTATGTAAACTTCCGACTTCAACTGTAGATGGAATGTGTGAAATGCTATAGAAACGGCGACGAGAGTCATTAGTGGCATGGT
EPIXHLN01AD8NL		AGGCATCACATAAGGTGTATGTAAACTTCCGACTTCGACTGTATAAGCAAGATAAAGGCCCAGAGTGGGGTCCCATGGTCCCTTAAGCGGAGCCCT
EPIXHLN01B3T4R		CTCCGCGTCTTAAGGTGTATGTAAACTTCCGACTTCAACTGTATATGGCTGTTTGCTGCACTTATATATGTGCCACATGGTCCCTTAAGCGGAGCCCT
EPIXHLN01ADTXC		CTAGTGATTATAAGGTGTATGTAAACTTCCGACTTCAACTGTATGAGTGAGTGCATATCATGGTCCCTTAAGCGGAGCCCT
EPIXHLN01CV888		GCTTGAGGTATAAGGTGTATGTAAACTTCCGACTTCAACTGTATATGGAACTCCACTAATGTAATCCACTATATAAACAAGCTCAAGGACAAAAACCACATGGTCCCTTAAGCGG
EPIXHLN01DKFNN		GGTCCGGAGATAAGGTGTATGTAAACTTCCGACTCCAACTGTATCTTGTGCCTCTGATAAGCAGAGGGCATGGTCCCTTAAGCGGAGCCCT
EPIXHLN01BUXQO		CCGGTCACTCTAAGGTGTATGTAAACTTCCGACTTCAACTGTACATGGTCCCTTAAGCGGAGCCCT
EPIXHLN01A2NP8		TGAGAGAGCCTAAGGTGTATGTAAACTTCCGACTTCAACTGTATGAACAATTTCACACATAACTATGTGTACCTACCTGCACACACATGGTCCCTTAAGCGGAG
EPIXHLN01AM0P5		AACGCTGGCCTAAGGTGTATGTAAACTTCCGACTTCAACTGTAGGAGGCACATGGTCCCTTAAGCGGAGCCCT
EPIXHLN01EP6ET		ACTGGAGTACTAAGGTGTATGTAAACTTCCGACTTCAACTGTATATCTAGATATGATTATGCAGGAGGACATGGTCCCTTAAGCGGAGCCCT
EPIXHLN01ADQJI		CAGGATGCGTTAAGGTGTATGTAAACTTCCGACTTCAACTGTAGGTATTAGAATGGATAGTGTGGAAGAATACATGGTCCCTTAAGCGGAGCCCT
EPIXHLN01ADWB2		AGTTCACATATAAGGTGTATGTAAACTTCCGACTTCAACTGTAAAACTCAGGTGATTAGCACATGGTCCCTTAAGCGGAGCCCT
EPIXHLN01AF9WK		CGAACTGAATTAAGGTGTATGTAAACTTCCGACTTCAACTGTATGTGTTACTCTAATTCCAGGGCATCCAACACTTTCTGACCTCTGCAGGCACCAGGCATGG
EPIXHLN01DTWPO		CCGTACCTGCTAAGGTGTATGTAAACTTCCGACTTCAACTGTAGGATCATCCATGGTCCCTTAAGCGGAGCCCT
EPIXHLN01AD58M		ATCTAATATGTAAGGTGTATGTAAACTTCCGACTTCAACTGTATGTGTGTGTGTGTACCACACGCATGGTCCCTTAAGCGGAGCCCT
EPIXHLN01AJP37		CAGGATGCGTTAAGGTGTATGTAAACTTCCGACTTCAACTGTATGATTTTCATATCATGTGTGTTCAGATAGGTGTGTATACTGTTGCATAGA
EPIXHLN01DO30V		TCCTCGGAACTAAGGTGTATGTAAACTTCCGACTTCAACTGTACAAATGAAGAATTGCAGGCAAGCAATTTACACATTCCCATGGTCCCTTAAGCGGAGCCCT
EPIXHLN01AF58Z		TCCTCGGAACTAAGGTGTATGTAAACTTCCGACTTCAACTGTACTTTAGGACGTGAAATATGTCGAGTAAAACTGAAAAAGGTGGAAAATTTAGAAATGTCCACTGTAGGACGTGGAATATGG
EPIXHLN01AFIS7		GGCTGTAGGCTAAGGTGTATGTAAACTTCCGACTTCAACTGTATGTTTCCCTTGTGAGGGAGACAAGAGGACCTAATGACCGACCAGCATGGTCCCTTAAGCGGAGCCCT
EPIXHLN01A8JBP		GGCTGTAGGCTAAGGTGTATGTAAACTTCCGACTTCAACTGTAACATGGTCCCTTAAGCGGAGCCCT
EPIXHLN01CBX19		CTAGTGATTATAAGGTGTATGTAAACTTCCGACTTCAACTGTATGGTGTTTAAAATCTTTTCACACTACTCTTCCATGGTCCCTTAAGCGGAGCCCT
EPIXHLN01AKHEA		TCCTTGTTGGTAAGGTGTATGTAAACTTCCGACTTCAACTGTAGTTATGTATGTAAGTAATGTGATTCGAACGCTTTCCATGGTCCCTTAAGCGGAGCCCT
EPIXHLN01AG792		GCTATTGTGATAAGGTGTATGTAAACTTCCGACTTCAACTGTATATACAACCCTACTTTAGTCAAACTCATCATTTCATGGTCCCTTAAGCGGAGCCCT
EPIXHLN01BMKOA		TGAGAGAGCCTAAGGTGTATGTAAACTTCCGACTTCAACTGTATAAGCTCCTCCTCTTTGTGCTGTATATCATAAACATGGTCCCTTAAGCGGAGCCCT
EPIXHLN01DQFKP		AGAGGAGACGTAAGGTGTATGTAAACTTCCGACTTCAACTGTATGTGTGTGTATGTATGAGTGTGTATATGTGTGTGTATGTGTGTGTGTA
EPIXHLN01AFNC5		ATAGTTGTGGTAAGGTGTATGTAAACTTCCGACTTCCAACTGTATGCTGAGCAGTGGTGGCACATGGTCCCTTAAGCGGAGCCCT
EPIXHLN01AKAN8		TCGAAGCAGGTAAGGTGTATGTAAACTTCCGACTTCAACTGTATAGGGATCCTCTAGCTAGAGTCGACCTCGAGCCAGACAATCTGAGTTTAATCCTGAAATCGA
EPIXHLN01A1BRP		TTGAACACGATAAGGTGTATGTAAACTTCCGACTTCAACTGTACATGGTCCCTTAAGCGGAGCCCT
EPIXHLN01AYPG8		TTGTCTATTCTAAGGTGTATGTAAACTTCCGACTTCAACTGTATAATCGTGCCTGACTTATGATTCTCCAGGAATCATCTTGTATGTTTGTTTTCATGGTCCCTTAAG
EPIXHLN01AFDX3		AAGTGCTTACTAAGGTGTATGTAAACTTCCGACTTCAACTGTAAGTATCATTGAAGTCTTGTACCTTGCATGGTCCCTTAAGCGGAGCCT
EPIXHLN01BWMVO		ATCTAATATGTAAGGTGTATAGTAAACTTCCGACTTCAACTGTAGATGGGCTATGCAAGAGCTTGGCACCAAGCCAGATATTAGCAGTGCGTG
EPIXHLN01B6TJT		GGCTGTAGGCTAAGGTGTATGTAAACTTCCGACTTCAACTGTATCATCTTCATGGTCCCTTAAGCGGAGCCCT
EPIXHLN01APQKY		GCATGGCCGCTAAGGTGTATGTAAACTTCCGACTTCAACTGTAAATGCTAGGGCATCGAGAGGTTGGTTGCTGGTTGGTTGATGTTGGTTTGTTTTTTTTTTTTATTTTAAATTAAGGAGT
EPIXHLN01AGO7H		TTGTCTATTCTAAGGTGTATGTAAACTTCCGACTTCAACTGTATATCTATTACTCTGTAGGTTTCGGTCTTC
EPIXHLN01AJRPH		GGCTGTAGGCTAAGGTGTATGTAAACTTCCGACTTCAACTGTAGACTCCAGCAACCAGTAACCTCTGCCCTTTCTCCTCCATGGTCCCTTAAGCGGAGCCCT
EPIXHLN01ADWRC		GCCTCTAATATAAGGTGTATGTAAACTTCCGACTTCAACTGTAAAGGATTAAAATCAAGGACATGGTCCCTTAAGCGGAGCCCT
EPIXHLN01AHQ12		GCTTGAGGTATAAGGTGTATGTAAACTTCCGACTTCAACTGTATATTGTATCTCCTTATCACTGTAAATTAACCAATAAGGAAGGAGGATCATACCCTTAGAGCT
EPIXHLN01AEH92		GCTTAACAACTAAGGTGTATGTAAACTTCCGACTTCAACTGTATGTGCCAGTGATTATTGTATGCACTCTCTTACTGCATAAGGTGTACTTCATGGTCCCTTAAG
EPIXHLN01ASPSU		GGTCCGGAGATAAGGTGTATGTAAACTTCCGACTTCAACTGTACATATACTTGTATCACAATATCAAACTGGAGGCCAGGGTAACTCAGTTGATAGCGAGCTGGG
EPIXHLN01BRCSJ		GCGGTTCCGGTAAGGTGTATGTAAACTTCCGACTTCAACTGTATGTCTTTGCTGGCCTTCTCAAGGGCTTGTCTTGGAATAGGCCCATAGTCCCTTAAGCGGAGCCCT
EPIXHLN01BFEV1		GCGCAGATCCTAAGGTGTATGTAAACTTCCGACTTCAACTGTATATTTTTATGATAAATATACACATGGTCCCTTAAGCGGAGCCCT
EPIXHLN01DIDPM		ATGTGATCCTTAAGGTGTATGTAAACTTCCGACTTCAACTGTACATCAGAAAATAGTACTTAGAGTTGCCTATTTTAAGTCTGGCCAGTGGTACCCCGTAAGCGGAGCCCT
EPIXHLN01AD5YJ		GGCTGTAGGCTAAGGTGTATGTAAACTTCCGACTTCAACTGTATACTTGCGTTCATCGTACAGCTCCATTAATTTTTCTAACACATGGTCCCTTAAGCGGAGCCCT
EPIXHLN01DOVU9		CTATGGTCTGTAAGGTGTATGTAAACTTCCGACTTCAACTGTATGCATATATATGTGCGCATGTCCCTTAAGCGGAGCCCT
EPIXHLN01A4BD7		GCTATTGTGATAAGGTGTATGTAAACTTCCGACTTCAACTGTACATGGTCCCTTAAGCGGAGCCCT
EPIXHLN01AJOVN		GCTATTGTGATAAGGTGTATGTAAACTTCCGACTTCAACTGTATTTATAACTAGACAGGCATAAAAACAGGAAACTCCATAATTAAAATGCAAATATTAATATAACCAATCAAA
EPIXHLN01EA22N		CTCCGCGTCTTAAGGTGTATGTAAACTTCCGACTTCAACTGTAGACACATGGTCCCTTAAGCGGAGCCCT
EPIXHLN01E1EEF		TATTATGTCCTAAGGTGTATGTAAACTTCCGACTTCAACTGTAGATAGATGATAGATGGCAGCTAGCTAGATGATACATGGTCCCTTAAGCGGAG
EPIXHLN01AP3P2		AGTTCACATATAAGGTGTATGTAAACTTCCGACTTCAACTGTAGCTTCTCGGGCTTCTACAGACCTCATCCTTAATGTCCAAATCTACCCTTGCTTCAAGGATCTA
EPIXHLN01CF9NU		GCCTTCACATTAAGGTGTATGTAAACTTCCGACTTCAACTGTATATAGTGTACATATGGTGTGGGTGTAGGGGGAAAACTGGCTGTGGTGGCATGGTCCCTTAAGCGGAG
EPIXHLN01AF9LN		AGGAGGAGACGTAAGGTGTATGTAAACTTCCGACTTCAACTGTATGCAGCTGGAGCCATGGTCCCTTAAGCGGAGCCCT
EPIXHLN01AQL8S		GAGCGATTCGTAAGGTATGTAAACTTCCGACTTCAACTGTATATCAAGGACACATGGTCCCTTAAGCGGAGCCCT
EPIXHLN01ALQMU		AATAATTACGTAAGGTGTATGTAAACTTCCGACTTCAACTGTAGCATGGTCCCTTAAGCGGAGCCCT
EPIXHLN01ADS2D		AGGCATCACATAAGGTGTATGTAAACTTCCGACTTCAACTGTATGTGTTGACAGTTTTGTTTCCATGGTCCCTTAAGCGGAGCCCT
EPIXHLN01AERQP		AGTTCACATATAAGGTGTATGTAAACTTCCGACTTCAACTGTATCTGGTGGAGATGCCCCCACCCCCATGGTCCCTTAAGCGGAGCCCT
EPIXHLN01AIG76		AACAGCCATATAAGGTGTATGTAAACTTCCGACTTCAACTGTATATGTGTAGTCCATGGTCCCTTAAGCGGAGCCCT
EPIXHLN01AL2EI		GCCTCTAATATAAGGTGTATGTAAACTTCCGACTTCAACTGTATAATAATGAATAAATCCTTGGGCTGGAGCGAGCAGGGACTGAGCTAGCAGTGCTGACCCG
EPIXHLN01BAND1		GGCACTCTCCTAAGGTGTATGTAAACTTCCGACTTCAACTGTATGTCCTATGTCCCATGGTCCCTTAAGCGGAGCCCT
EPIXHLN01BI25X		ATCTAATATGTAAGGTGTATAGTAAACTTCCGACTTCAACTGTACATGGTCCTTAAGCGGAGCCCT
EPIXHLN01BBQ69		GACCGGCTGTTAAGGTGTATGTAAACTTCCGACTTCAACTGTAGTGTCTGTGAGTGTTTGCCTGCATGTATGTATGTGCACCATGGTCCCTTAAGCGGAG
EPIXHLN01AD0EK		GCGGTTCCGGTAAGGTGTATGTAAACTTCCGACTTCAACTGTATGAGAACTCATCACAACCTTGACTTACAGTTTATTTTGTCTTGACTACATCTGAGGTCATTCTAACT
EPIXHLN01AF22V		TTGTCTATTCTAAGGTGTATGTAAACTTCCGACTTCAACTGTAGACACATGGTCCCTTAAGCGGAGCCCT
EPIXHLN01AMRCK		ACCAGACTGGTAAGGTGTATGTAAACTTCCGACTTCAACTGTATGTGTATAAAGGCCAGATGTGAGCAACCACAAATATCATTGCTCAGGCATGGT
EPIXHLN01CWA80		GCTATTGTGATAAGGTGTATGTAAACTTCCGACTTCAACTGTATAAAGGAAAACAATGGCTACACATGGTCCCTTAAGCGGAGCCCT
EPIXHLN01AFDZD		TTGTCTATTCTAAGGTGTATGTAAACTTCCGACTTCAACTGTAAGCACGTACCATACTTGTTCGTCCTTAGCTATCCTAGTCGTCAATTTCATATTCCAAATACATTTT
EPIXHLN01AJ7I8		GGTCCGGAGATAAGGTGTATGTAAACTTCCGACTTCAACTGTAAGCATTAGTTTGTTGTACTTCATTGGATTGTACTATCTACTACCCTTCCAGCACATTTTTCACCACAATA
EPIXHLN01ALO8J		TTGAACACGATAAGGTGTATGTAAACTTCCGACTTCAACTGTAGATAGATAGATTGATAGATAGATTGATAGACAGATAGATAGATCATTTTAG
EPIXHLN01BN8Y1		CCGTACCTGCTAAGGTGTATGTAAACTTCCGACTTCAACTGTAGAAATGTCCACTGTAGGACGTGGAATATGGCAAGGAAAACTGAAAATCATGGTCCCTTAAGCGGAG
EPIXHLN01BVZPW		CCGTACCTGCTAAGGTGTATGTAAACTTCCGACTTCAACTGTAGGATCATCCATGGTCCCTTAAGCGGAGCCCT
EPIXHLN01ASM0G		GCGCAGATCCTAAGGTGTATGTAAACTTCCGACTTCAACTGTATATTTTATTGATAAATATACACATGGTCCCTTAAGCGGAGCCCT
EPIXHLN01B2WSV		TCCTCGGAACTAAGGTGTATGTAAACTTCCGACTTCAACTGTACATGGTCCCTTAAGCGGAGCCCT
EPIXHLN01APW2H		AGAGGAGACGTAAGGTGTATGTAACTTCCGACTTCAACTGTATGCAGCTGGAGCCATGGTCCCTTAAGCGGAGCCCT
EPIXHLN01CKQHQ		TGGAGGATACTAAGGTGTATGTAAACTTCCGACTTCAATTGTAAGTGTCTGACCTGCATAATTTGCTACACAATCATGGTCCCTTAAGCGGAGCCCT
EPIXHLN01AKQR4		ACAGACTAAGTAAGGTGTATGTAAACTTCCGACTTCAACTGTATGGCTAACTCTGCTATCACCTTCCAGAGAGCGTAAGCACGCACGATGTTCTGGTAACCTGGG
EPIXHLN01AIZRU		TTGTCTATTCTAAGGTGTATGTAAACTTCCGACTTCAACTGTAAGTACACTGTGACTGTCTTCAGACACACCAGAAGAGGGCACCAGATCTCATTGCAG
EPIXHLN01BOFB0		TCCTTGTTGGTAAGGTGTATGTAAACTTCCGACTTCAACTGTATATAACAGCATTTATTTACCAGTATACTTAAATTCATGGTCCCTTAAGCGGAGCCCT
EPIXHLN01AMVBI		GTGCGTGGAATAAGGTGTATGTAAACTTCCGACTTCAACTGTACAACCTCCGAAGGCTATAAAAGAGCCAGTGCATGGTCCCTTAAGCGGAGCCCT
EPIXHLN01BAJ6B		AATAATTACGTAAGGTGTATGTAAACTTCCGACTTCAACTGTATGTTTTGCTTGCATGGTCCCTTAAGCGGAGCCCT
EPIXHLN01BUOYM		ATAGTTGTGGTAAGGTGTATGTAAACTTCCGACTTCAACTGTATGCTGAGCGGTGGTGGCACATGGTCCTTTAAGCGGAGCCCT
EPIXHLN01AHKPH		GGCCATGCCGTAAGGTGTATGTAAACTTCCGACTTCAACTGTATGTACTTTGTCCATTTTGAACGTTGTTTAGCTATTGGGGTTCCCTTAAGATTCATGGTCCCTTAAGCGGAGCCCT
EPIXHLN01AHCT5		CTTCGATCAATAAGGTGTATGTAAACTTCCGACTTCAACTGTAGCAGACGCATGGTCCCTTAAGCGGAGCCCT
EPIXHLN01AVYT6		TCCTCGGAACTAAGGTGTATGTAAACTTCCGACTTCAACTGTAAAAGGTGTACTTCCTTAGCCAATTAGTTTAACCTTAAAGACAGAAGGAATCTTACTCTTGCTGCCCTTTTTTTTNTTTGCTTAGTTGGTTAAA
EPIXHLN01ADPYI		GCGCAGATCCTAAGGTGTATGTAAACTTCCGACTTCAACTGTACATGGTCCCTTAAGCGGAGCCCT
EPIXHLN01DSQ42		TTGAACACGATAAGGTGTATGTAAACTTCGCCTCCCTCGCGCCTCCCTTAAGCGGAGCCCT
EPIXHLN01A2IKA		CCGGTCACTCTAAGGTGTATGTAAACTTCCTCTCGAGCGGTTCCCTTAAGCGGAGCCCT
EPIXHLN01AEIID		CCGGTCACTCTAAGGTGTATGTAAACTTCCGACTTCAACTGTATTTTCCATGGTCCCTTAAGCGGAGCCCT
EPIXHLN01AQMDG		ACTGGAGTACTAAGGTGTATGTAAACTTCCGACTTCAACTGTACATGGTCCCTTAAGCGGAGCCCT
EPIXHLN01AHBHS		CTAGTGATTATAAGGTGTATGTAAACTTCCGACTTCAACTGTATAAATGTGACTACACACATGGTCCCTTAAGCGGAGCCCT
EPIXHLN01AJUU3		GGTCCGGAGATAAGGTGTATGTAAACTTCCGACTTCAACTGTACATGGTCCCTTAAGCGGAGCCCT
EPIXHLN01AGCH8		GCTTAACAACTAAGGTGTATGTAAACTTCCGACTTCAACTGTAGGTTCTTTCCATGGTCCCTTAAGCGGAGCCCT
EPIXHLN01BG45A		GACGCTGGCCTAAGGTGTATGTAAACTTCCGACTTCAACTGTACAATAACGTACATTATATGTATAACAAATATACAGTACTTAACAGTACACTGGTCCCTTAAGCGGGAGCCCGT
EPIXHLN01AK0IY		CACTAAGTTATAAGGTGTATGTAAACTTCCGACTTCAACTGTATAGGGATCCTCTAGCTAGAGTCGACCTCGAGGGGGGGCCCGGTACCCAGCTTTTGTTCCCTTTAGTGAGGGTTAATTGCGCG
EPIXHLN01AF584		GGCTGTAGGCTAAGGTGTATGTAAACTTCCGACTTCAACTGTATCATCTTCATGGTCCCTTAAGCGGAGCCCT
EPIXHLN01CP0MS		GGCTGTAGGCTAAGGTGTATGTAAACTTCCGACTTCAACTGTAACATGGTCCCTTAAGCGGAGCCCT
EPIXHLN01C2XN3		GCTTAACAACTAAGGTGTATGTAAACTTCCGACTTCAACTGTACATGGTCCCTTAAGCGGAGCCCT
EPIXHLN01A82QU		GTGCGTGGAATAAGGTGTATGTAAACTTCCCTTAAGCGGAGCCCTCTGAGCGAGC
EPIXHLN01BC13M		TGGAGGATACTAAGGTGTATGTAAACTTCCGACTTCAACTGTAGCTCCACAAAGCACATGGTCCCTTAAGCGGAGCCCT
EPIXHLN01AJOYZ		GTGCGTGGAATAAGGTGTATGTAAACTTCCGACTTCAACTGTAGATAGATAGATAGATAGACAGACAGAAAATGGAGGGATGGGGAAATCATGGTCCCTTAAGCGGA
EPIXHLN01D6GFL		AGAGGAGACGTAAGGTGTATGTAAACTTCCGACTTCAACTGTATGCAGCTGGAGCCATGGTCCCTTAAGCGGAGCCCT
EPIXHLN01BVS4V		TCGCCTTCGCTAAGGTGTATGTAACTTCCGACTTCAACTGGTCCCTTAAGCGGAGCCCT
EPIXHLN01EIVNV		GCCTTCACATTAAGGTGTATGTAAACTTCCGACTTCAACTGTACTTGCAGGTAGGCACCTAGCATAACTATCAACAGAGAGGCTTCACACACCATCAATTTG
EPIXHLN01AEW3H		GGCCATGCCGTAAGGTGTATGTAAACTTCCGACTTCAACTGTATTCCTAGGAAAATTCCAAGAATAAACCTATGCATGGTCCCTTAAGCGGAGCCCT
EPIXHLN01AGF0W		TGAGAGAGCCTAAGGTGTATGTAAACTTCCGACTTCAACTGTACATGGTCCCTTAAGCGGAGCCCT
EPIXHLN01BXCFY		ACAGACTAAGTAAGGTGTATGTAAACTTCCGACTTCAACTGTAGTTCCATCCTCAGAGCCTATATAAAAAGCCACAATGTATGTACTACTAGGGAAAGCAGAT
EPIXHLN01B2GVU		TATTATGTCCTAAGGTGTATGTAAACTTCCGACTTCAACTGTATCTGGTGGAGATGCCCCCACCCCCATGGTCCCTTAAGCGGAGCCCT
EPIXHLN01AECWI		GCATGGCCGCTAAGGTGTATGTAAACTTCCGACTTCAACTGTACATCCAACATAGCTTGCTCCCTGGAAAATGATTGCTTAATAACTTGAGACTTGCT
EPIXHLN01B3SHY		TTGAACACGATAAGGTGTATGTAAACTTCCGACTTCAACTGTACATGGTCCCTTAAGCGGAGCCCT
EPIXHLN01DUUXL		TTGTCTATTCTAAGGTGTATGTAAACTTCCGACTTCAACTGTATAATCGTGCCTGACTTATGATTCTCCAGGAATCATCTTGTATGTTTGTTTTCATGGTCCCTTAAG
EPIXHLN01A1BQ2		CTCCGCGTCTTAAGGTGTATGTAAACTTCCGACTTCAACTGTAGACACATGGTCCCTTAAGCGGAGCCCT
EPIXHLN01C0PL3		GAGCGATTCGTAAGGTGTATGTAAACTTCCGACTTCAACTGTATGTGCATGGTCCCTTAAGCGGAGCCCT
EPIXHLN01ADTKW		CTCCGCGTCTTAAGGTGTATGTAAACTTCCGACTTCAACTGTAGACACATGGTCCCTTAAGCGGAGCCCT
EPIXHLN01EIZQ0		GAGCTGCATATAAGGTGTATGTAAACTTCCGACTTCAACTGTAAGGCTGCAATGAACAAAGTGGAGCATGGTCCCTTAAGCGGAGCCCT
EPIXHLN01AI4ZS		GGCTGTAGGCTAAGGTGTATGTAAACTTCCGACTTCAACTGTAACAGTACTTAACTGTAGCAAACTAGCCACATTGTGGTGCTGCTACTCACAACGCA
EPIXHLN01AIXZ2		ATAGTTGTGGTAAGGTGTATGTAAACTTCCGACTTCAACTGTATGACTCCTGATTCTTTAAACATGTCCCTTAAGCGGAGCCCT
EPIXHLN01AFTJI		GAGCGATTCGTAAGGTGTATGTAAACTTCCGACTTCAACTGTAGGGCTTGAGATGTTAACATAAAAGTTTAAGGAGAGGCATGGTCCCTTAAGCGGAGCCCCT
EPIXHLN01D132T		TTGTCTATTCTAAGGTGTATGTAAACTTCCGACTTCAACTGTATATTCATATGGTTTCATGGTCCCTTAAGCGGAGCCCT
EPIXHLN01AVIT1		TTGTCTATTCTAAGGTGTATGTAAACTTCCGACTTCAACTGTAGACACATGGTCCCTTAAGCGGAGCCCT
EPIXHLN01AD5SV		CTAGTGATTATAAGGTGTATAGTAAACTTCCGACTTCAACTGTAGCTAGTTGTGCAACTCTTTGTTGGTCTCATGGTCCCTTAAGCGGAGCCCT
EPIXHLN01AL79O		AAGTGCTTACTAAGGTGTATGTAAACTTCCGACTTCAACTGTATATCAGAAAATAAGTATTTTATAGGCCATATTCATAGCGCTTTCTAAAAGTGACAGTTGTTGAAT
EPIXHLN01DRYED		ATAGTTGTGGTAAGGTGTATGTAAACTTCGCCTCCCTCGCCATCAGATAGTTGTGGCAAGGTGTATGTAAACTTCCGACTTCAACTGTAGTTTTCATATTAATGTTTAGTTG
EPIXHLN01BTMPQ		GAGCTGCATATAAGGTGTATGTAAACTTCCGACTTCAACTGTATGCCCCACATCCCTGCCCTGCTCACATGGTCCCTTAAGCGGAGCCCT
EPIXHLN01CNMCL		CAGGATGCGTTAAGGTGTATGTAAACTTCCGACTTCAACTGTATATCTATGCTTAGGCAATAGGTCGCTGGCCACTTAGCTCTTATATCCCATGGTCCCTTAAG
EPIXHLN01AVVSR		CTAGTGATTATAAGGTGTATGTAAACTTCCGACTTCAACTGTAGATGTTCATACAATCGTCAAATCATGGTCCCTTAAGCGGAGCCCT
EPIXHLN01BB1EY		ATCTAATATGTAAGGTGTATGTAAACTTCCCGCTCAGAGCTCCCTTAAGCGGAGCCCT
EPIXHLN01CBRQA		GCCTTCACATTAAGGTGTATGTAAACTTCCGACTTCAACTGTATGAATAGTATATTGGACCCTACCCCAATCACAATTAGCTTCACTCTGACATCAACAGA
EPIXHLN01BL815		CTATGGTCTGTAAGGTGTATGTAAACTTCCGACTTCAACTGTATGTGTTAAGGGCTTGGGTTTAATCCCTGGCCCTGGAGAGGGGTTGGGGGGAGTGCTTACATGGTCCCTTAAGCGGAG
EPIXHLN01A5IC6		GCCTTCACATTAAGGTGTATGTAAACTTCCGACTTCAACTGTATCTGGTGGAGATGCCCCCACCCCCATGGTCCCTTAAGCGGAGCCCT
EPIXHLN01AME3C		AGAGGAGACGTAAGGTGTATGTAAACTTCCGACTTCAACTGTATATGCACATGGTCCCTTAAGCGGAGCCCT
EPIXHLN01AHEDM		GGCACTCTCCTAAGGTGTATGTAAACTTCCGACTTCAACTGTACATGGTCCCTTAAGCGGAGCCCT
EPIXHLN01ESVA5		AAGTGCTTACTAAGGTGTATGTAAACTTCCGACTTCAACTGTATNTATGCA
EPIXHLN01A2TN9		AATAATTACGTAAGGTGTATGTAAACTTCCGACTTCAACTGTATATAATGGGTAGCATGGTCCCTTAAGCGGAGCCCT
EPIXHLN01CVHV6		ATGTGATCCTTAAGGTGTATGTAAACTTCCGGCTTCAACTGTACATCAGAAAATATATTGATTGCTATTTAAGTCTGCCATGGTCCCTTAAGCGGAGCCCT
EPIXHLN01BEETD		TGAGAGAGCCTAAGGTGTATGTAAACTTCCGACTTCAACTGTATGAACAATTTCACACATAACTATGTGTACCTACCTGCACACACATGGTCCCTTAAGCGGA
EPIXHLN01B1128		GCGCAGATCCTAAGGTGTATGTAAACTTCCGACTTCAACTGTATGTCCTAGTACAGTGTTTTTAAACAGGTATTCCATAGCATCAGCATGGTCCCTTAAGCGGAG
EPIXHLN01ALYQM		ACCAGACTGGTAAGGTGTATGTAAACTTCCGACTTCAACTGTACCTCAATGTTTATTTGTTCTATAGAATAGATTGGTTTTAGCCATTAGTTATTATGAATAGGGCTA
EPIXHLN01CNOHU		CTAGTGATTATAAGGTGTATGTAAACTTCCGACTTCAACTGTATGAGTGAGTGCATATCATGGTCCCTTAAGCGGAGCCCT
EPIXHLN01AFQM5		TCGCCTTCGCTAAGGTGTATGTAAACTTCCGACTTCAACTGGTCCCTTAAGCGGAGCCCT
EPIXHLN01AI5NW		ACTGGAGTACTAAGGTGTATGTAAACTTCCGACTTCAACTGTATGTTTAATTAAGTGTCGCATGGTCCCTTAAGCGGAGCCCT
EPIXHLN01AHN3P		GAGCTGCATATAAGGTGTATGTAAACTTCCGACTTCAACTGTATACACACATATATACATATTCATATATAATATATAACATGGTCCCTTAAGCGGA
EPIXHLN01EN597		GAGCTGCATATAAGGTGTATGTAAACTTCCGACTTCAACTGTACGCTACAA
EPIXHLN01DAJNG		TCCTTGTTGGTAAGGTGTATGTAAACTTCCGGCTTCAACTGTATATGTATATATATATAAGATGTGTGTATATATATGTATATACATATA
EPIXHLN01BA4JF		GAGCGATTCGTAAGGTGTATGTAAACTTCCGACTTCAACTGTAGTTTCACTATAAATTTGACATGGTCCCTTAAGCGGAGCCCT
EPIXHLN01AEB0S		GCCTTCACATTAAGGTGTATGTAAACTTCCGACTTCAACTGTATATAGTGTACATATGGTGTGGGTGTAGGGGGAAAACTGGCTGTGGTGGCATGGTCCCTTAAGCGGAG
EPIXHLN01BVZZF		GCTTAACAACTAAGGTGTATGTAAACTTCCGACTTCAACTGTAGCTAGCTTTCTTACACAATCCAGAGCAACCATGGTCCCTTAAGCGGAGCCCT
EPIXHLN01BGFIH		AATAATTACGTAAGGTGTATGTAAACTTCCGACTTCAACTGTAGATCTATGCACACATGGTCCCTTAAGCGGAGCCCT
EPIXHLN01AGGRP		CACTAAGTTATAAGGTGTATGTAAACTTCCGACTTCAACTGTATAATCGGACACAAAACAAGTCTCAACCAATACAAGAAGATTGAAATAATCCCATGGTCCCTTAAGCGGAG
EPIXHLN01AJ1M2		TTGTCTATTCTAAGGTGTATGTAAACTTCCGACTTCAACTGTATATTCATATGGTTTCATGGTCCCTTAAGCGGAGCCCT
EPIXHLN01AE8W6		GACCGGCTGTTAAGGTGTATGTAAACTTCCGACTTCAACTGTATATAGGCCTAGGAGAGGCATGGTCCCTTAAGCGGAG
EPIXHLN01BRLGE		CAGGATGCGTTAAGGTGTATGTAAACTTCCGACTTCAACTGTAGGTAAGAGTATCTGAAATACTGGTTTCAGTTAATTGCCATGGTCCCTTAAGCGGAGCCCT
EPIXHLN01AG2GF		GCATGGCCGCTAAGGTGTATGTAAACTTCCGACTTCAACTGTACATACATACCACACATGGTCCCTTAAGCGGAGCCCT
EPIXHLN01AF6MR		GGCACTCTCCTAAGGTGTATGTAAACTTCCGACTTCAACTGTAAGAGTTGTCTTGGTCATGGTCCCTTAAGCGGAGCCCT
EPIXHLN01AOLT8		GAGCTGCATATAAGGTGTATGTAAACTTCCGACTTCAACTGTAGCACTACAAAAGTAACTAAGACAGTGAGGTATAAAAAGTTGGGAGACAGATGAGGAGGAGTTGGAAGG
EPIXHLN01EH60I		AAGTGCTTACTAAGGTGTATGTAAACTTCCGACTTCAACTGTAGACCATGGTCCCTTAAGCGGAGCCCT
EPIXHLN01AEWCY		GCTTGAGGTATAAGGTGTATGTAAACTTCCGACTTCAACTGTAGTTAGTTAAGAGAAGATTAATCTGGTGTTCCATGGTCCCTTAAGCGGAGCCCT
EPIXHLN01ANNEP		AACAGCCATATAAGGTGTATGTAAACTTCCGACTTCAACTGTATCCCTAGGGAGAGGGGACATGGTCCCTTAAGCGGAGCCCT
EPIXHLN01B3FY1		GCGGTTCCGGTAAGGTGTATGTAAACTTCCGACTTCAACTGTAATTGTTATATACATCATAACTATAATCAATTAATATGTTAATAATTTAAGATCTGGTTTTTAAATATGCTAACAGG
EPIXHLN01AF596		AGAGGAGACGTAAGGTGTATGTAAACTTCCGACTTCAACTGTATAATTGAATATTGAAAGGGAGAGAAAAAATTTAAATGGGAAGCATGGTCCCTTAAGCGGAGCCCT
EPIXHLN01DEU2T		GCGGTTCCGGTAAGGTGTATGTAAACTTCCGACTTCAACTGTACATGGTCCCTTAAGCGGAGCCCT
EPIXHLN01AFNB7		CTAGTGATTATAAGGTGTATGTAAACTTCCGACTTCAACTGTACTTCCTGAGAGGCTTCAGGGGCCAGCCATGGTCCCTTAAGCGGAGCCCT
EPIXHLN01AXZ37		CTAGTGATTATAAGGTGTATGTAAACTTCCGACTTCAACTGTACATGGTCCCTTAAGCGGAGCCCT
EPIXHLN01C4NZ0		GAGCTGCATACAAGGTGTATGTAAACTTCCGACTTCAACTGTATAGGGATCCTCTAGCTAGAGTCGACCTCGAGTCTGTGTTGTTATCGCCAGTTGGCCTTTTTTTT
EPIXHLN01EGSRM		TCGCCTTCGCTAAGGTGTATGTAAACTTCCGACTTCAACTGTAGTGCTTTTGCAAAGGACCCAGGTTCAGTTCCCAGCACTCATATGGTGGCTTACAGCTGG
EPIXHLN01DUHNM		TATTATGTCCTAAGGTGTATGTAAACTTCCGACTTCAACTGTATAGGGATCCTCTAGCTAGAGTCGACCTCGAGGGGGGGCCCGGTACCCAGCTTTTGTTCCCTTTAGTGAGGGTTAATTGCGCG
EPIXHLN01AELOB		AAGTGCTTACTAAGGTGTATGTAAACTTCCGACTTCAACTGTAAATACCTAATAAAAAATGGAAAAGGAAAAAAAATGTTTAAACATCCTCAGCCATCATGGTCCCTTAAGCGGAGCCCT
EPIXHLN01DBOVK		GGCACTCTCCTAAGGTGTATGTAAACTTCCGTAACTTCGAACTCGTATGCAGGCTGGGAGACCGATGGTCCCTTAAGCGGAGCCCT
EPIXHLN01AMUBC		ACAGACTAAGTAAGGTGTATGTAAACTTCCGACTTCAACTGTAGATATCAATAGAGTCTGTACCTAATAAATACACATCATTTAATTTGTTATCTTAAAAATGCAGA
EPIXHLN01AD8RS		GCCTTCACATTAAGGTGTATGTAAACTTCCGACTTCAACTGTAGCTGAGTAGTATTCCATTATGTGAATGTGCCACATTTTCTGTATCCATTCCTCTGTTG
EPIXHLN01A8Y04		GAGCTGCATATAAGGTGTATGTAAACTTCCGACTTCAACTGTAGACAAGGCCACCTGTAACTGCACTAGAAAAGGAAGGACCTGAAGCACAGCATTACTATAG
EPIXHLN01AQ47W		GCTTAACAACTAAGGTGTATTAAACTTCCGACTTCAACTGTACACGTGGTGCATGGTCCCTTAAGCGGAGCCCT
EPIXHLN01AVGW6		GAGCGATTCGTAAGGTGTATGTAAACTTCCGACTTCAACTGTAGGTGGAACATGGTCCCTTAAGCGGAGCCCT
EPIXHLN01A52XB		AGTTCACATATAAGGTGTATGTAAACTTCCGACTTCAACTGTATATATCTACATGGTCCCTTAAGCGGAGCCCT
EPIXHLN01AGDJK		AAGTGCTTACTAAGGTGTATGTAAACTTCCGACTTCAACTGTATCAATGAGTTACAATGAAAAACATGGTCCCTTAAGCGGAGCCCT
EPIXHLN01AHK4Q		AACGCTGGCCTAAGGTGTATGTAAACTTCCGACTTCAACTGTACCTGTGAAGAATTCAAAGCAAACACTCCACCATGGTCCCTTAAGCGGAGCCCT
EPIXHLN01BT4K8		GGCTGTAGGCTAAGGTGTATGTAAACTTCCGACTTCAACTGTATACTTGCGTTCATCGTACAGCTCCATTAATTTTTCTAACACATGGTCCCTTAAGCGGAGCCCT
EPIXHLN01A45CH		CAGGATGCGTTAAGGTGTATGTAAACTTCCGACTTCAACTGTATATATGCGATGGTCCCTTAAGCGGAGCCCT
EPIXHLN01DKZGB		AACAGCCATATAAGGTGTATGTAAACTTCCGACTTCAACTGTAGATAGATAGATAGATAGATAGATAGATAGATAGATAGGAGACTCTA
EPIXHLN01AQB1K		CGAACTGAATTAAGGTGTATGTAAACTTCCGACTTCAACTGTACATGGTCCCTTAAGCGGAGCCCT
EPIXHLN01DRT4F		GGTCCGGAGATAAGGTGTATGTAAACTTCCGACTTCAACTGTATGTATGCCTGTTTGTGCGTTCATGGTCCCTTAAGCGGAGCCCT
EPIXHLN01AHYPJ		AATAATTACGTAAGGTGTATGTAAACTTCCGACTTCAACTGTACATACATATATACAAGTAACACTATACAGATAGGAGATAATTAGAAATACATGGTCCCTTAAGCGGA
EPIXHLN01AIKW1		GGCTGTAGGCTAAGGTGTATGTAAACTTCCGACTTCAACTGTACACATGGTCCCTTAAGCGGAGCCCT
EPIXHLN01CRLD8		GGCACTCTCCTAAGGTGTATGTAAACTTCCGACTTCAACTGTAGAAGTTGTATACACAGTGAGTTTCTAGTCTAAATGACCTGAGGAATTTCATGGTCCCTTAAGCGGAG
EPIXHLN01AKTTI		CTAGTGATTATAAGGTGTATGTAAACTTCCGACTTCAACTGTATGGTGTTTAAAATCTTTTCACACTACTCTTCCATGGTCCCTTAAGCGGAGCCCT
EPIXHLN01AGS5Q		ACAGACTAAGTAAGGTGTATGTAAACTTCCGACTTCAACTGTATTTGGATTTTGAAAGTGGCTCAGATCATGGTCCCTTAAGCGGAGCCCT
EPIXHLN01A4UG6		AACAGCCATATAAGGTGTATGTAAACTTCCGACTTCAACTGTACATGGTCCCTTAAGCGGAGCCCT
EPIXHLN01AKJ6E		TCCTTGTTGGTAAGGTGTATGTAAACTTCCGACTTCAACTGTACATATAATAAATAAATCATTATACACACACACACACACTCTCTAACAGATCTTAAAAGGCAAGGAAG
EPIXHLN01AHN97		ATGTGATCCTTAAGGTGTATGTAAACTTCCGACTTCAACTGTATGAATTCACACCCTCCTTAATGGACATGGTCCCTTAAGCGGAGCCCT
EPIXHLN01CIKAN		AACAGCCATATAAGGTGTATAGTAAACTTCCGACTTCAACTGTACAAGCAACAGGGTCTAAGCACGATGCTTTAGGGACCAAATTCTTGTCTGGGCTGGCCCAGGCCGGAAG
EPIXHLN01BNMIX		CTTCGATCAATAAGGTGTATGTAAACTTCCGACTTCAACTGTATCTACTTGGCTTCAGATAGTACTTCACTGCAGGGTGCCCTCACATGGTCCCTTAAGCGGA
EPIXHLN01AI5MI		GCGCAGATCCTAAGGTGTATGTAAACTTCCGACTTCAACTGTAGATAGATAGATAGATAGATAGATAGATAGATAGATAGACAGACAGACAG
EPIXHLN01AF20V		TCGCACGGTATAAGGTGTATGTAAACTTCCGACTTCAACTGTAAGTTTCCGTCTTCCCACTGAGCCACTGAGCCTTCTCAATCGGTCCCTTAAGCGGAGCCCT
EPIXHLN01AG6QP		GGCTGTAGGCTAAGGTGTATGTAAACTTCCGACTTCAACTGTACACATGGTCCCTTAAGCGGAGCCCT
EPIXHLN01ANUOH		GCGGTTCCGGTAAGGTGTATGTAAACTTCCGACTTCAACTGTATTTGGGGCTGGCTTACAGGTTCAGAGGTTCAGTCCATTATCAAGGTAGGAGCATGGTCCCTTAAGCGGAG
EPIXHLN01AE1MK		GGCCATGCCGTAAGGTGTATGTAAACTTCCGACTTCAACTGTAAGTAACTAAGTGTGGTATTAAAGAACTATCCTTTTAAAACCAAGGTTACATGGTCCCTTAAGCGGAGCCCT
EPIXHLN01BMRGX		AGTTCACATATAAGGTGTATGTAAACTTCCGACTTCAACTGTATGTGCAAGGCTGTGTTAGCCAACCAAGGCTTGTGGGCAGCTGAGAAAACAACGCCTCTT
EPIXHLN01D5F6B		GCTATTGTGATAAGGTGTATGTAAACTTCCGACTTCAACTGTATGACCTAAAATAAAAGTGTTTCATGGTCCCTTAAGCGGAGCCCT
EPIXHLN01AUNR1		CAGGATGCGTTAAGGTGTATGTAAACTTCCGACTTCAACTGTAGGTCTATCTTTGTGTTTAATATCAAACGATGGGAACATGGTCCCTTAAGCGGAGCCCT
EPIXHLN01DTRDX		GACCGGCTGTTAAGGTGTATGTAAACTTCCGACTTCAACTGTACATATTGCATACATGGTCCCTTAAGCGGAGCCCT
EPIXHLN01ASQ2B		GGCCATGCCGTAAGTGTATGTAAACTTCCGACTTCAACTGTACATGGTCCCTTAAGCGGAGCCCT
EPIXHLN01CQJZ8		TCCTCGGAACTAAGGTGTATGTAAACTTCCGACTTCAACTGTAGATGTTCATACAATCGTCAAATCATGGTCCCTTAAGCGGAGCCCT
EPIXHLN01AD26H		ATCTAATATGTAAGGTGTATGTAAACTTCCGACTTCAACTGTATGCATGGTCCCTTAAGCGGAGCCCT
EPIXHLN01AFG4R		TTGAACACGATAAGGTGTATGTAAACTTCCGACTTCAACTGTAGCTCGGAACCTAGCCCTTACCCAGGCTTTGGGGACACTGATTCTTCCTGGGTGTGGTTTAGACTGGTATATATA
EPIXHLN01BOLDY		ACCAGACTGGTAAGGTGTATGTAAACTTCCGACTTCAACTGTAAATGCCCTCTGGCACCGGCACATGGTCCCTTAAGCGGAGCCCT
EPIXHLN01AK0DL		ACCAGACTGGTAAGGTGTATGTAAACTTCCGACTTCAACTGTATGTTCTATGGAGGTGTGGTGAGATATGGGGGAAGGCGGTGCCTCTGTGGGCCCATGGTCCCTTAAGCGG
EPIXHLN01AJ4VW		TATTATGTCCTAAGGTGTATGTAAACTTCCGACTTCAACTGTATCTGGTGGAGATGCCCCCACCCCCATGGTCCCTTAAGCGGAGCCCT
EPIXHLN01BDAIQ		ACTGGAGTACTAAGGTGTATGTAAACTTCCGACTTCAACTGTATGTATAAAGCCCATGGTCCCTTAAGCGGAGCCCT
EPIXHLN01ADQ4G		GCTTGAGGTATAAGGTGTATGTAAACTTCCGACTTCAACTGTAGAATAAACTGTACCCTAAAGGATGTGAAGAGAAAAATGGTATGGAAATACCTGCTGTTGTGGAGGTGGCAAA
EPIXHLN01B5SVH		TCGCCTTCGCTAAGGTGTATGTAAACTTCCGACTTCAACTGTAATTTTTTTATTCCTGATTTCTATATTTGGACACTAACAGCTCATGGTCCCTTAAGCGGAGCCCT
EPIXHLN01AF2Z3		GCTTAACAACTAAGGTGTATGTAAACTTCCGACTTCAACTGTAGCTAGCTTTCTTACACAATCCAGAGCAACCATGGTCCCTTAAGCGGAGCCCT
EPIXHLN01AFCKZ		AGAGGAGACGTAAGGTGTATGTAAACTTCCGACTTCAACTGTAATAAGATACCGAGACAGAAAATTGGAGAGAATTGATTCCCAGTTTCATGGTCCCTTAAGCGGAGCCCT
EPIXHLN01CIGZF		ATGTGATCCTTAAGGTGTATGTAAACTTCCGACTTCAACTGTATGCGTATTATATAATAAGGTGACCATGGTCCCTTAAGCGGAGCCCT
EPIXHLN01B9A1O		GCTTGAGGTATAAGGTGTATGTAAACTTCCGACTTCAACTGTATCATCCCCAGGTGTGTGTTCAAGTCATACCCCAGTTGGTGGACAAGCCACACTGCCAATAG
EPIXHLN01CKH95		CAGGATGCGTTAAGGTGTATGTAAACTTCCGACTTCAACTGTATAACCATGGTCCCTTAAGCGGAGCCCT
EPIXHLN01ASM2S		GCCTCTAATATAAGGTGTATGTAAACTTCCGACTTCAACTGTATCATGGTCCCTTAAGCGGAGCCCT
EPIXHLN01CCEEP		CTCCGCGTCTTAAGGTGTATGTAAACTTCCGACTTCAACTGTATATTTTGTCAGTTACTGCATGGTCCCTTAAGCGGAGCCCT
EPIXHLN01AK9RC		AACGCTGGCCTAAGGTGTATGTAAACTTCCGACTTCAACTGTATGTGTGTGTGTCTGTGTGTGTCTGTGTGTTTGTGTAAGTCAAGGCTAAATGTATGGGA
EPIXHLN01AQ536		ATCTAATATGTAAGGTGTATGTAAACTTCCGACTTCAACTGTATATACCCTTGCACCATGGTCCCTTAAGCGGAGCCCT
EPIXHLN01AD77G		ACAGACTAAGTAAGGTGTATGTAAACTTCCGACTTCAACCGTATGCATACGCTGGCACACATAGGTGTGTGTACAGGCACATAAACATATA
EPIXHLN01BLZT3		GCTTAACAACTAAGGTGTATGTAAACTTCCGACTTCAACTGTATGATCACTGTCTGGACCACCCCCTCATGGTCCCTTAAGCGGAGCCCT
EPIXHLN01CS24D		CACTAAGTTATAAGGTGTATGTAAACTTCCGACTTCAACTGTATAGGGATCCTCTAGCTAGAGTCGACCTCGAGAGGCTGGCCATCACTGTCCTG
EPIXHLN01DMG1H		GCCTCTAATATAAGGTGTATGTAAACTTCCGACTTCAACTGTAAAGGATTAAAATCAAGGACATGGTCCCTTAAGCGGAGCCCT
EPIXHLN01B57WY		GTGCGTGGAATAAGGTGTATGTAAACTTCCGACTTCAACTGTACAACCTCCGAAGGCTATAAAAGAGCCAGTGCATGGTCCCTTAAGCGGAGCCCT
EPIXHLN01AFZ67		TGGAGGATACTAAGGTGTATGTAAACTTCCGACTTCAACTGTAGATGAAACCATAAAGCATTTGAATCTCTGTGCTGTCTTGGCTTCACAAAATGTCT
EPIXHLN01AGLXO		GCGGTTCCGGTAAGGTGTATGTAAACTTCCGACTTCAACTGTATATTTTGGCTGATAAAGACACATGGTCCCTTAAGCGGAGCCCT
EPIXHLN01APATM		TGAGAGAGCCTAAGGTGTATGTAAACTTCCGACTTCAACTGTATAAGGCATGGTCCCTTAAGCGGAGCCCT
EPIXHLN01AHED7		TTGTCTATTCTAAGGTGTATGTAAACTTCCGACTTCAACTGTAAGTGAATCCAGCATGGTCCCTTAAGCGGAGCCCT
EPIXHLN01AJ4SD		TGGAGGATACTAAGGTGTATGTAAACTTCCGACTTCAACTGTACATGGTCCCTTAAGCGGAGCCCT
EPIXHLN01CVSQX		CTTCGATCAATAAGGTGTATGTAAACTTCCGACTTCAACTGTAACACATTCACTCCCTCTAGATCCACCGTGCAAGGTATTACAGATACAGAAGTCTAAGTGGTAA
EPIXHLN01AWL1V		CACTAAGTTATAAGGTGTATGTAAACTTCCGACTTCAACTGTATAGTATGCAGTCTGCTAATACATAGCATGGTCCCTTAAGCGGAGCCCT
EPIXHLN01ALYQJ		GCCTTCACATTAAGGTGTATGTAAACTTCCGACTTCAACTGTATATAGTGTACATATGGTGTGGGTGTAGGGGGAAACTGGCTGTGGTGGCATGGTCCCTTAAGCGGAG
EPIXHLN01D4D2D		GAGCTGCATATAAGGTGTATGTAAACTTCCGACTTCAACTGTATATCCCTGGCTGTCCTGAACTCACTTTGTAGACCAGGCTGGCCTCGAACTCAGAAATTCG
EPIXHLN01AD0Q7		GGCCATGCCGTAAGGTGTATGTAAACTTCCGACTTCAACTGTATGTCACAACAAACTAAAAATTACCTCAAGCACATGGTCCCTTAAGCGGAGCCCT
EPIXHLN01EDJVK		TCCTTGTTGGTAAGGTGTATGTAAACTTCCGACTTCAACTGTAGAACCTCACACCTTGGAGGGCATGGTCCCTTAAGCGGAGCCCT
EPIXHLN01AFA3L		TTGAACACGATAAGGTGTATGTAAACTTCCGACTTCAACTGTACATTAGCATTGAGTAGCTGCATGGTCCCTTAAGCGGAGCCCT
EPIXHLN01AFOHN		GCTATTGTGATAAGGTGTATGTAAACTTCCGACTTCAACTGTATATGCCATTATATTAGGCATGGTCCCTTAAGCGGAGCCCT
EPIXHLN01DYLE4		GGCACTCTCCTAAGGTGTATGTAAACTTCCGACTTCAACTGTATCTGCCATGGTCCCTTAAGCGGAGCCCT
EPIXHLN01AJLO2		GCTATTGTGATAAGGTGTATGTAAACTTCCGACTTCAACTGTAACAGTGCCCGAAGCTACGTGATGATATGGTAGAGATAAGAAAGCATCATGGTCCCTTAAG
EPIXHLN01AQ25B		GCTATTGTGATAAGGTGTATGTAAACTTCCGACTTCAACTGTAACTGTAATAAATGCAAGCACGCATGGTCCCTTAAGCGGAGCCCT
EPIXHLN01DYO3Y		GGCTGTAGGCTAAGGTGTATGTAAACTTCCGACTTCAACTGTACACATGGTCCCTTAAGCGGAGCCCT
EPIXHLN01B3VTQ		GCTTGAGGTATAAGGTGTATGTAAACTTCCGACTTCAACTGTATAGTAGGCCTTTTTANATGAAAGATACTACTCTGCCGGGCATGGTCCCTTAAGCGGAGCCCT
EPIXHLN01ATYZF		CTTCGATCAATAAGGTGTATGTAAACTTCCGACTTCAACTGTACTTTCATGGTCCCTTAAGCGGAGCCCT
EPIXHLN01B9FCO		GGTCCGGAGATAAGGTGTATGTAAACTTCCGACTTCAACTGTACACGCTATGGTCCCGTTAACGCGGAGCCCTA
EPIXHLN01AEROO		AACAGCCATATAAGGTGTATGTAAACTTCCGACTTCAACTGTAAGTCTCAGTAGAGTACCTGTTAGTGTTGTCAAAGGCAAGACAGATTCAGTATCTATAACA
EPIXHLN01BCDY8		GACCGGCTGTTAAGGTGTATGTAAACTTCCGACTTCAACTGTATACTCACCTGCACTTGCTTGGTAATCTTGTCACTTTTATGACTTTGAGTATATACTAGTTG
EPIXHLN01AG9RF		GCTTGAGGTATAAGGTGTATGTAAACTTCCGACTTCGACTGTACCTTCTCCAAAATTGACCACATAATAGGTCACAAAACAGGCCTCAACAGATTCAAAAATATTGAAATTGT
EPIXHLN01A3ZI2		TTGTCTATTCTAAGGTGTATGTAAACTTCCGACTTCAACTGTACATTCCACACAGGTGCATATGGTGATCAGAAGACACTTGACGGGCGCTAGTTCTCA
EPIXHLN01ECYYT		GCCTTCACATTAAGGTGTATGTAAACTTCCGACTTCAACTGTACATGGTACCCTTAAGCGGGAGCCCT
EPIXHLN01B0NR0		GCTATTGTGATAAGGTGTATGTAAACTTCCGACTTCAACTGTATATATATTATGTAGTCACCAAGAACCATGGTCCCTTAAGCGGAGCCCT
EPIXHLN01DVZ2B		GCGCAGATCCTAAGGTGTATGTAAACTTCCGACTTCAACTGTATTTATGCAGGCTTGGGAGGTGTGGCCCTGCTGGAGGAAGTGTGTCATAAGCCACATGG
EPIXHLN01AD60F		AACGCTGGCCTAAGGTGTATGTAAACTTCCGACTTCAACTGTATGTGTAATCCAAATAGAATTTGGAATTTGTCAAAGATCTGGTATCATGGTCCCTTAAGCGGAGCCCT
EPIXHLN01D0FQU		GCTATTGTGATAAGGTGTATGTAAACTTCCGACTTCAACTGTAAGTTAATACACACACATGGTCCCTTAAGCGGAGCCCT
EPIXHLN01BV68X		AACGCTGGCCTAAGGTGTATGTAAACTTCCGACTTCAACTGTATAATGAGAAACATGGTCCCTTAAGCGGAGCCCT
EPIXHLN01BADBF		GCTATTGTGATAAGGTGTATGTAAACTTCCGACTTCAACTGTATAGGGATCCTCTAGCTAGAGTCGACCTCGAGCCCCTAAAAATAATTTTTTTTAAATAAAGTTTCATGGTCCCTTAAGCGGA
EPIXHLN01BK7WJ		GCTTAACAACTAAGGTGTATGTAAACTTCCGACTTCAACTGTAGGTTCTTTCCATGGTCCCTTAAGCGGAGCCCT
EPIXHLN01DN45U		GGCCATGCCGTAAGGTGTATGTAAACTTCCGACTTCAACTGTATAATTAGAAATGTCAAGGAACGACATTACTATCATATACATATATACATGGTCCCTTAAGCGGAG
EPIXHLN01BMHIZ		GCATGGCCGCTAGGTGTATGTAAACTTCCGACTTCAACTGTACATATGTGTGTCATAGGCTAGGTAAATAATAGTTACATGGTCCCTTAAGCGGAGCCCT
EPIXHLN01AE94M		CACTAAGTTATAAGGTGTATGTAAACTTCCGACTTCAACTGTATAGGGATCCTCTAGCTAGAGTCGACCTCGAGTGGCCTTCTCAGTCGAACCGTTCATGGTCCCTTAAGCGG
EPIXHLN01AGNG1		GAGCGATTCGTAAGGTGTATGTACTTCCGACTTCAACTGTATGTGCATGGTCCCTTAAGCGGAGCCCT
EPIXHLN01AHOME		TCGCCTTCGCTAAGGTGTATGTAAACTTCCGACTTCAACTGGTCCCTTAAGCGGAGCCCT
EPIXHLN01ANGZ4		TCGAAGCAGGTAAGGTGTATGTAAACTTCCGACTTCAACTGTATAGGATCCTCTAGCTAGAGTCGACCTCGAGAAGTCGAATCCCCAGGGTAGTATGACCTGTCTAAGT
EPIXHLN01AIV74		TCGCCTTCGCTAAGGTGTATGTAAACTTCCGACTTCAACTGGTCCCTTAAGCGGAGCCCT
EPIXHLN01CYSJS		GCGCAGATCCTAAGGTGTATGTAAACTTCCGACTTCAACTGTAAACATGGTCCCTTAAGCGGAGCCCT
EPIXHLN01ANM0K		GCTTGAGGTATAAGGTGTATGTAAACTTCCGACTTCAACTGTACCTACAATAACAAAACATGGTCCCTTAAGCGGAGCCCT
EPIXHLN01ASNG6		ACCAGACTGGTAAGGTGTACGTAAACTTCCGACTTCAACTGTATATTCTGTCAGTTACTGCATGGTCCCTTAAGCGGAGCCCT
EPIXHLN01AMUGA		GGTCCGGAGATAAGGTGTATGTAAACTTCCGACTTCAACTGTACATGGTCCCTTAAGCGGAGCCCT
EPIXHLN01CYW22		GCGCAGATCCTAAGGTGTATAGTAAACTTCCGACTTCAACTGTATCTGCCCATACCTACCCCCTTAGAATTTGGAATGTGTAGGCATGGTCCCTTAAGCGGAGCCCT
EPIXHLN01AJ09S		TTGAACACGATAAGGTGTATGTAAACTTCCGACTCCAACTAAAGCTTATTTTCCCTTTCATTATCTTAGTAGCATAGACAGCATTGCTATTTCTCACTCAGCTTTT
EPIXHLN01ECNLW		TTGTCTATTCTAAGGTGTATGTAAACTTCGACTTGTCAGTCCCTTAAGCGGAGCCCT
EPIXHLN01AO1AF		CAGGATGCGTTAAGGTGTATAGTAAACTTCCGACTTCAACTGTAGTATCCAG
EPIXHLN01BAM2Y		GAGCTGCATATAAGGTGTATGTAACTTCCGACTTCAACTGTATGTCAAAAACCATAAATGGTGCAACATGGTCCCTTAAGCGGACCCT
EPIXHLN01CRNTU		CCGGTCACTCTAAGGTGTATGTAAACTTCCGACTTCAACTGTATAGGGATCCTCTAGCTAGAGTCGACCTCGAGGGGGGCCCGGTACCCAGCTTTTGTTCCCTTTAGTGAGGGTTAATTGCGCG
EPIXHLN01A903K		GGCTGTAGGCTAAGGTGTATGTAAACTTCCGACTTCAACTGTATCATCTTCTATGGTCCCTTAAGCGGAGCCCT
EPIXHLN01CX53M		GGCTGTAGGCTAAGGTGTATGTAAACTTCCGACTTCAACTGTACATATATATATATATCCAACATGGTCCCTTAAGCGGAGCCCT
EPIXHLN01AUT1X		TCCTTGTTGGTAAGGTGTATGTAAACTTCCGACTTCAACTGTAAGTGATATGTAGCACATGGTCCCTTAAGCGGAGCCCT
EPIXHLN01A215R		TATTATGTCCTAAGGTGTATGTAAACTTCCGACTTCAACTGTACATGGTCCCTTAAGCGGAGCCCT
EPIXHLN01BQP1X		GCTTGAGGTATAAGGTGTATGTAAACTTCCGACTTCAACTGTATGTATACGTCATCATGGTCCCTTAAGCGGAGCCCT
EPIXHLN01AFDZ0		CGAACTGAATTAAGGTGTATGTAAACTTCCGACTTCAACTGTACATCACTCTGAAGCTAGAACTGTGGGCCATGGTCCCTTAAGCGGAGCCCT
EPIXHLN01AXHP8		TCCTCGGAACTAAGGTGTATGTAAACTTCCGACTTCAACTGTAGGTCTGAGGCTAGACCCACCATACACTGTGCTCTCTCATCTGTGGTAGAGCCAGGCA
EPIXHLN01AKNI7		AGGCATCACATAAGGTGTATGTAAACTTCCGACTTCAACTGTAGATGCAATCATGGTCCCTTAAGCGGAGCCCT
EPIXHLN01AFONL		TTGAACACGATAAGGTGTATGTAAACTTCCGACTTCAACTGTATGAGGGAACAACTTGTACATGGTCCCTTAAGCGGAGCCCT
EPIXHLN01EHRDV		CTAGTGATTATAAGGTGTATGTAAACTTCCGACTTCAACTGTATGTCTGTTTTCATCTTAACTTACCAAAATATTTTACCTCTTTTGCTTGTTACTGGAATTATTCCATGGTCCCTTAAG
EPIXHLN01CT22G		GCGCAGATCCTAAGGTGTATGTAAACTTCCGACTTCAACTGTATGAGACACCAAGCCTCTAACTGATCCATAATTAAATCACATATAAGCTCATAATAA
EPIXHLN01AKKKN		GGCCATGCCGTAAGGTGTATGTAAACTTCCGACTTCAACTGTATAAGTGAGATAATCTGTCTGTAAACAATTGTTGGAAAAATGACTTGTGTCATGGTCCCTTAAGCGGAG
EPIXHLN01AH6TB		TGGAGGATACTAAGGTGTATGTAAACTTCCGACTTCAACTGTATCTAGATGCTCATGGTCCCTTAAGCGGAGCCCT
EPIXHLN01ALFCY		CTAGTGATTATAAGGTGTATGTAAACTTCCGACTTCAACTGTATGTGTGTATATAATTGTACATGGTCCCTTAAGCGGAGCCCT
EPIXHLN01CLVK8		TGAGAGAGCCTAAGGTGTATGTAAACTTCCGACTTCAACTGTATATGCAAAGCCTGCATCATGGTCCCTTAAGCGGAGCCCT
EPIXHLN01AFLLR		AAGTGCTTACTAAGGTGTATGTAAACTTCCGACTTCAACCGTATGATTAGGACATACATGGTCCCTTAAGCGGAGCCCT
EPIXHLN01APX08		GCTTGAGGTATAAGGTGTATGTAAACTTCCGACTTCAACTGTATAGTAGGCCTTTTTATATGAAAGATACTACTCTGCCGGGCATGGTCCCTTAAGCGGAGCCCT
EPIXHLN01AER0T		TGGTGATAAGTAAGGTGTATGTAAACTTCCGACTTCAACTGTAAATGCAGAAACTTGTAGAAAAGTCCTTGCTTTCTCTGTTTGCTTCTTCAGGCAGAACTCTTCAT
EPIXHLN01AF7LB		CCGGTCACTCTAAGGTGTATGTAAACTTCCGACTTCAACTGTAATACATGGTCCCTTAAGCGGAGCCCT
EPIXHLN01DU0VG		ATGTGATCCTTAAGGTGTATGTAAACTTCCGACTTCAACTGTATATTCCTCAGTACAACCTGTTGAGTCCATACAATGTTACTTATATGCATGGTCCCTTAAGCGG
EPIXHLN01AE7PB		CTCCGCGTCTTAAGGTGTATGTAAACTTCCGACTTCAACTGTATATTTTGTCAGTTACTGCATGGTCCCTTAAGCGGAGCCCT
EPIXHLN01ADPVO		GCGCAGATCCTAAGGTGTATGTAAACTTCCGACTTCAACTGTAGATGGCTCAGTCTTCACAATTAAGCTCTAAATAGGACCTTTCAAAATCCATGGTCCCTTAAGCGGA
EPIXHLN01DI2HV		AATAATTACGTAAGGTGTATGTAAACTTCCGACTTCAACTGTACATGGTCCCTTAAGCGGAGCCCT
EPIXHLN01CVMPQ		TGGAGGATACTAAGGTGTATGTAAACTTCCGACTTCAACTGTACTATGGTTCCTAAGCGAGCCTT
EPIXHLN01AKHCC		CCGGTCACTCTAAGGTGTATGTAAACTTCCGACTTCAACTGTATAGGGATCCTCTAGCTAGAGTCGACCTCGAGGGGGGCCCGGTACCCAGCTTTTGTTCCCTTTAGTGAGGGTTAATTGCGCG
EPIXHLN01AOP6F		ATGTGATCCTTAAGGTGTATGTAACTTCCGGCTTCAACTGTATTAGAGTATCCATGGTCCCTTAAGCGGAGCCCT
EPIXHLN01BD5YL		TGAGAGAGCCTAAGGTGTATGTAAACTTCCGACTTCAACTGTAAGTCACCAGGAGGTCAAGACATTTTATGGTTGTAAACATGGTCCCTTAAGCGGAGCCCT
EPIXHLN01B3VI3		CCGTACCTGCTAAGGTGTATGTAAACTTCCGACTTCAACTGTATAGGAAGTAAGTGTCACCCCTGGGATAGGAAATTAAATTACTTCCAGTGCTTTTTTCATAAATTAAGACTTTTACTATCTTTT
EPIXHLN01ALYXQ		GCGCAGATCCTAAGGTGTATGTAAACTTCCGACTTCAACTGTATTTATGCAGGCTTGGGAGGTGTGGCCCTGCTGGAGGAAGTGTGTCATAAGCCACAT
EPIXHLN01A2TSZ		ACTGGAGTACTAAGGTGTATGTAAACTTCCGACTTCAACTGTAATGCCTAGCTGGCTAAATATCTCATCCATCATGGTCCCTTAAGCGGAGCCCT
EPIXHLN01EBR3B		ACCAGACTGGTAAGGTGTATGTAAACTTCCGACTTCAACTGTACATATGTACATGGTCCCTTAAGCGGAGCCCT
EPIXHLN01AGYM4		AGTTCACATATAAGGTGTATGTAAACTTCCGACTTCAACTGTATGTATTCAGTGTTATAATAGTAGAATAACCCATGGTCCCTTAAGCGGAGCCCT
EPIXHLN01CAWYD		GCCTCTAATATAAGGTGTATGTAAACTTCCGACTTCAACTGTAGACTCAGTGCAGCATGGTCCCTTAAGCGGAGCCCT
EPIXHLN01DBE6E		CTCCGCGTCTTAAGGTGTATGTAAACTTCCGACTTCAACTGTAGACACATGGTCCCTTAAGCGGAGCCCT
EPIXHLN01AI9WN		TTGTCTATTCTAAGGTGTATGTAAACTTCCGACTTCAACTGTAGACACATGGTCCCTTAAGCGGAGCCCT
EPIXHLN01AIWFP		CACTAAGTTATAAGGTGTATGTAAACTTCCGACTTCAACTGTAGCTGCCATGGTCCCTTAAGCGGAGCCCT
EPIXHLN01AZ6TD		ACCAGACTGGTAAGGTGTATGTAAACTTCCGACTTCAACTGTATATTTTGTCAGTTACTGCATGCTTTCTCTTCCATTACTTTCAGACTTTCAGATTTCTACA
EPIXHLN01C60VK		CTAGTGATTATAAGGTGTATGTAAACTTCCGACTTCAACTGTATCTGGTACATTTTATTGAAGTGATGCTGTTAGCAGGACCATGGTCCCTTAAGCGGAG
EPIXHLN01AF0PU		TGAGAGAGCCTAAGGTGTATGTAAACTTCCGACTTCAACTGTAAATATATAGCTTAGAGAAAGAAGCTTTGACTGCTACTTCTGAATGTGTGTATGCA
EPIXHLN01D52DF		AACGCTGGCCTAAGGTGTATGTAAACTTCCGACTTCAACTGTATATTTCTGAGGCAGCCCAGGCACATTAGTGTACATTGGCCTAAGTCTGGTTACCCGCTATTG
EPIXHLN01A1BS0		CTAGTGATTATAAGGTGTATGTAAACTTCCGACTTCAACTGTATATACTACAAAAAACACACACCACCCACACCGTACCCACAGCAGACACATGGTCCCTTAAGCGGAG
EPIXHLN01BKWJD		CTAGTGATTATAAGGTGTATGTAAACTTCCGACTTCAACTGTACACACATGGTCCCTTAAGCGGAGCCCT
EPIXHLN01ARSOR		CTCCGCGTCTTAAGGTGTATGTAAACTTCCGACTTCAACTGTAGACACATGGTCCCTTAAGCGGAGCCCT
EPIXHLN01ENTF3		AACGCTGGCCTAAGGTGTATGTAAACTTCCGACTTCAACTGTATGTAGATATACTTCACAGTCATAGTGTGAGACAATCCCATGGTCCCTTAAGCGGAGCCCT
EPIXHLN01CKUR7		AGTTCACATATAAGGTGTATGTAAACTTCCGACTTCAACTGTATGAGAACTCATCACAACCTTGACTTACAGTTTATTTTGTCTTGACTACAT
EPIXHLN01AFRCW		AAGTGCTTACTAAGGTGTATGTAAACTTCCGACTTCAACTGTAACTGTACAGATTCATACATGGTCCCTTAAGCGGAGCCCT
EPIXHLN01BD2DE		GCGCAGATCCTAAGGTGTATGTAAACTTCCGACTTCAACTGTATTATTCAATTTCACATTACCATCCTAGTTAACTACACAAACATGATCCCTTAAGCGGAGCCCT
EPIXHLN01AYR9A		GAGCGATTCGTAAGGTGTATGTAAACTTCCGACTTCAACTGTATGTGCATGGTCCCTTAAGCGGAGCCCT
EPIXHLN01APG8M		GCGGTTCCGGTAAGGTGTATGTAAACTTCCGACTTCAACTGTATGCTCAGTTGTCATGGTCCCTTAAGCGGAGCCCT
EPIXHLN01AJ7WZ		TGAGAGAGCCTAAGGTGTATGTAAACTTCTGACTTCAACTGTATTTCTACAATGGTAAGAGTCGGAGGTTGCTGGTTATTCCGTCTCTCAGTCAGGAAGCATAG
EPIXHLN01BJLBO		GAGCGATTCGTAAGGTGTATGTAAACTTCCGACTTCAACTGTAAGTGCTGGCTGGATGCCTTGGGAATGAATGAGATCATGGTCCCTTAAGCGGAGCCCT
EPIXHLN01B5QKO		CGAACTGAATTAAGGTGTATGTAAACTTCCGACTTCAACTGTACATCACTCTGAAGCTAGAACTGTGGGGCCATGGTCCCTTAAGCGGAGCCCT
EPIXHLN01A3966		TCCTCGGAACTAAGGTGTATGTAAACTTCCGACTTCAACTGTAAATAGTGTGGTTTAAACGGGTCTCAGGAACTGGCATGGTCCCTTAAGCGGAGCCCT
EPIXHLN01EX46Z		ATAGTTGTGGTAAGGTGTATGTAAACTTCCGACTTCAACTGTATATGTAAGTTCATTGTAGCTGTCTTCAGACACACCAGAAGAGAGAAGAGGGAGTCCGATTT
EPIXHLN01BCW0B		TGGTGATAAGTAAGGTGTATGTAAACTTCCGACTTCAACTGTAGCTCCTGCATGGTCCCTTAAGCGGAGCCCT
EPIXHLN01BQ4Z5		GCCTCTAATATAAGGTGTATGTAAACTTCCGACTTCAACTGTATACACTGTTCTACAAATCCCTTTTCCAACGAATGTGTTTTTCAGTGTAACTCACTCATCTAATATGTT
EPIXHLN01AEN4O		CACTAAGTTATAAGGTGTATGTAAACTTCCGACTTCAACTGTACATATACATATACATATACATATACATAGTGATTCGTCTTGATGCCTTGTTCA
EPIXHLN01BW5FH		GGCACTCTCCTAAGGTGTATGTAAACTTCCGACTTCAACTGTACACATGGTCCCTTAAGCGGAGCCCT
EPIXHLN01AEY0J		GCCTCTAATATAAGGTGTATGTAAACTTCCGACTTCAACTGTATATAATTAATCAAAAAGTAGCTTGTCAGAAGTCATGGTCCCTTAAGCGGAGCCCT
EPIXHLN01AUA1N		GAGCTGCATATAAGGTGTATGTAAACTTCCGACTTCAACTGTAGGTGCATTGTGTGCAAGTGTGAATGTGTGTGTAAGGTGCGTACATGGTCCCTTAAG
EPIXHLN01ALMSI		AACAGCCATATAAGGTGTATGTAAACTTCCGACTTCAACTGTATGTATATGAGGGTGTTGGATTCCCTGGAATTGGTGTTAACAAGTGGTGGGAGCTGCCATGGT
EPIXHLN01BQIZ0		AAGTGCTTACTAAGGTGTATGTAAACTTCCGACTTCAACTGTATCTGCTGTGTGTGTGTATGCATGGTCCCTTAAGCGGAGCCCT
EPIXHLN01AJFHJ		ATAGTTGTGGTAAGGTGTATGTAAACTTCCGACTTCAACTGTATGCTGAGCAGTGGTGGCACATGGTCCCTTAAGCGAG
EPIXHLN01BOG94		TGAGAGAGCCTAAGGTGTATAGTAAACTTCCGACTTCAACTGTAGTTCATGGTCCCTTAAGCGGAGCCCT
EPIXHLN01A2L47		CCGGTCACTCTAAGGTGTATGTAAACTTCCGACTTCAACTGTAATACATTGGTCCCTTAAGCGGAGACCCT
EPIXHLN01AELWI		TATTATGTCCTAAGGTGTATGTAAACTTCCGACTTCAACTGTATATACGCTAGAGCTGGTAGCCCATGGTCCCTTAAGCGGAGCCCT
EPIXHLN01CUG7Q		CAGGATGCGTTAAGGTGTATGTAAACTTCCGACTTCAACTGTAGACACTTCATGGTCCCTTAAGCGGAGCCCT
EPIXHLN01BOCTR		GCTATTGTGATAAGGTGTATGTAAACTTCCGACTTCAACTGTACATGGTCCCTTAAGCGGAGCCAT
EPIXHLN01DD78B		GCCTTCACATTAAGGTGTATGTAAACTTCCGACTTCAACTGTACATGGTCCCTTAAGCGGAGCCCT
EPIXHLN01C3U73		TTGTCTATTCTAAGGTGTATGTAAACTTCCGACTTCAACTGTAGCATATACAATGAACAATATTCTGCATAGTTCCCTCAGCACTGAGCCCCATGGT
EPIXHLN01BXTVR		AATAATTACGAAGGTGTATGTAAACTTCCGACTTCAACTGGATATCCTGTTTGGCCCATATTCTGCTGTCTCTCTGTTCCTAACCTTGATCTGAACTTCTCTATT
EPIXHLN01ED1OV		AATAATTACGTAAGGTGTATGTAACTTCCGACTTCAACTGTATGTGTGCCATACCACAGCATGGTCCCTTAAGCGGAGCCCT
EPIXHLN01ALI96		TTGTCTATTCTAAGGTGTATGTAAACTTCCGACTTCAACTGTAGACACATGGTCCCTTAAGCGGAGCCCT
EPIXHLN01AJ2BO		GGTCCGGAGATAAGGTGTATGTAAACTTCCGACTTCAACTGTACATGGTCCCTTAAGCGGAGCCCT
EPIXHLN01B37GF		CAGGATGCGTTAAGGTGTATGTAAACTTCCGACTTCAACTGTATATACATCAGCCTGGTTCAAAATCAAAGATATGAGCTACCATGGTCCCTTAAGCGGAG
EPIXHLN01AHGZR		CTAGTGATTATAAGGTGTATGTAAACTTCCGACTTCAACTGTACATATACCACAGGTATTCACATACATGGTCCCTTAAGCGGAGCCCT
EPIXHLN01DUESO		TCCTCGGAACTAAGGTGTATGTAAACTTCCGACTTCAACTGTATGTATTTTCCATGGTCCCTTAAGCGGAGCCCT
EPIXHLN01BWQF3		ATCTAATATGTAAGGTGTATGTAAACTTCCGACTTCAACTGTATTTATGTACATATACAAACATATATTATACATAGTCCCTTAAGCGGAGCCCT
EPIXHLN01A9BKI		TCGCACGGTATAAGGTGTATGTAAACTTCCGACTTCAACTGTAAGTTTCCTCTTCCCACTGAGCCACTGAGCCTTCTCATGGTCCCTTAAGCGGAGCCCT
EPIXHLN01AE6KL		CCGGTCACTCTAAGGTGTATGTAAACTTCCCTCTGAGCGGGGTCCCTTAAGCGGAGCCCT
EPIXHLN01AF4I5		GTGCGTGGAATAAGGTGTATGTAAACTTCCGACTTCAACTGTAGCCCTGGCTGTTCTGCAATTTGTTGTGTTGACTAGGCTGGCTTGGAACTCACAGAGAT
EPIXHLN01AYN8L		GCTTGAGGTATAAGGTGTATGTAAACTTACCGACTTCAGCTGTAGAAATGACAAGTCAAAGATATTCTCACATCTAGCTCTTCTGCTGCATGGT
EPIXHLN01CMXH8		GAGCTGCATATAAGGTGTATGTAAACTTCCGACTTCAACTGTATGACCATTTTGCTTGCAAGTATAAATATATACACCACATGGTCCCTTAAGCGGAGCCCT
EPIXHLN01B9EJO		ATGTGATCCTTAAGGTGTATGTAAACTTCCGACTTCAACTGTATTAGAGTATCCATGGTCCCTTAAGCGGAGCCCT
EPIXHLN01CF146		GACCGGCTGTTAAGGTGTATGTAAACTTCCGACCTCAACTGTAGGAAGGACCAGGCTTGAGCAATGAACAGTCCTTGTAGGCATGGTCCCTTAAGCGGAGCCCT
EPIXHLN01EANED		GCTTGAGGTATAAGGTGTATGTAAACTTCCGACTTCAACTGTACATTTATGAAATAGTTTAACAGCTGTGGCAACATGGTCCCTTAAGCGGAGCCCT
EPIXHLN01C32OX		GGCACTCTCCTGAGGTGTATGTAAACTTCCGACTTCAACTGTACATGGTCCCTTAAGCGGAGCCCT
EPIXHLN01EPCP6		TGGAGGATACTAAGGTGTATGTAAACTTCCCGCTCAGCCTCCCTTAAGCGGAGCCCT
EPIXHLN01AFAR5		TTGTCTATTCTAAGGTGTATGTAAACTTCCGACTTCAACTGTAGTGAATTGCAGGCCAGCCAAGGGATACATAGTAAAAAGCTGTTTCTAAACAACTCCACATCAAAAAACAAAA
EPIXHLN01CYSJY		TCCTCGGAACTAAGGTGTATGTAAACTTCCGACTTCAACTGTATACTCAAAGCACAAAGAAAATTTTCTGCAATGAAACTAAAACCAGCCTATTAAATGACTGAGAAGAGTTGGGGA
EPIXHLN01A9IGQ		GACCGGCTGTTAAGGTGTATGTAAACTTCCGACTTCAACTGTATGTTCAATGGATCTGTTGGTGAAGTTACATCCAGTCACCTCTCCAAAACCTCTCTGGCAA
EPIXHLN01ADPUX		GCGCAGATCCTAAGGTGTATGTAAACTTCCGACTTCAACTGTATGTCCTAGTACAGTGTTTTTAAACAGGTATTCCATAGCATCAGCATGGTCCCTTAAGAG
EPIXHLN01AECWR		ACAGACTAAGTAAGGTGTATGTAAACTTCCGACTTCAACTGTATATGTAAGATACGTTTACTAAAAGATTAGAAACTAGTTTACTAAAGTTATATTTTATAGAATACAAAGAGTAAGAAGTCCTTTG
EPIXHLN01AEU7Z		GCCTTCACATTAAGGTGTATGTAAACTTCCGACTTCAACTGTACATGGTCCCTTAAGCGGAGCCCT
EPIXHLN01AMLBL		AGTTCACATATAAGGTGTATGTAAACTTCCGACTTCAACTGTATATATCCAACACCACCAGCATACACACATGGTCCCTTAAGCGGAGCCCT
EPIXHLN01BJLED		TCGCCTTCGCTAAGGTGTATGTAAACTTCCGACTTCAACTGTAGAAGAGAAGAGACTGCGACATGGTCCCTTAAGCGGAGCCCT
EPIXHLN01A9ORD		TCGAAGCAGGTAAGGTGTATGTAAACTTCCGACTTCAACTGTACATGGTCCCTTAAGCGGAGCCCT
EPIXHLN01BMEI3		GGCACTCTCCTAAGGTGTATGTAAACTTCCGACTTCAACTGTAAATTGTCTGGATGTATTTGAGAATGGGAGCATGGTCCCTTAAGCGGAGCCCT
EPIXHLN01A4EDS		CACTAAGTTATAAGGTGTATGTAAACTTCCGACTTCAACTGTATAGGGATCCTCTAGCTAGAGTCGACCTCGAGGGGGGGCCCGGTACCCAGCTTTTGTTCCCTTTAGTGAGGGTTAATTGCGCG
EPIXHLN01BRMG0		GGCACTCTCCTAAGGTGTATGTAAACTTCCGACTTCAACTGTACATTCATAGTTGCCATGGTCCCTTAAGCGGAGCCCT
EPIXHLN01AMLV0		GCGCAGATCCTAAGGTGTATGTAAACTTCCGACTTCAACTGTATGAGACACCAAGCCTCTAACTGATCCATAATTAAATCACATATAAGCTCATAATAA
EPIXHLN01AUCME		TCGGTGATAAGTAAGGTGTATGTAAACTTCCGACTTCAACTGTACATTTTAATACATGGTCCCTTAAGCGGAGCCCT
EPIXHLN01C75YC		GCTATTGTGATAAGGTGTATGTAAACTTCCGACTTCAACTGTAGGTCCTGAAGCTGGTGATATACTGACTGAGCACTCTAAGATCCAGAAACTTGCTAG
EPIXHLN01BBLSY		TCCTTGTTGGTAAGGTGTATGTAAACTTCCGACTTCAACTGTATATGTACATTTTGCATACATGGTCCCTTAAGCGGAGCCCT
EPIXHLN01C0ND0		GCGGTTCCGGTAAGGTGTATGTAACTTCCGACTTCAACTGTACATGGTCCCTTAAGCGGAGCCCT
EPIXHLN01D1RFO		CGAACTGAATTAAGGTGTATGTAAACTTCCGACTTCAACTGTACATGGTCCCCTAAGCGGAGCCCT
EPIXHLN01AIJPV		TATTATGTCCTAAGGTGTATGTAAACTTCCGACTTCAACTGTACATGGTCCCTTAAGCGGAGCCCT
EPIXHLN01ARDEZ		AACAGCCATATAAGGTGTATAGTAAACTTCCGACTTCAACTGTATTAGTAAATTCGTGTGACGAGCTGGTAGGTAAGTTGACTCATGGTCCCTTAAGCGGAGCCCT
EPIXHLN01AFXFX		CTCCGCGTCTTAAGGTGTATGTAAACTTCCGACTTCAACTGTACATGGTCCCTTAAGCGGAGCCCT
EPIXHLN01ANG4P		ATGTGATCCTTAAGGTGTATGTAAACTTCCGACTTCAACTGTATTAGAGTATCCATGGTCCCTTAAGCGGAGCCCT
EPIXHLN01AD87H		GAGCGATTCGTAAGGTGTATGTAAACTTCCGACTTCAACTGTAAAAAGGCATGGTCCCTTAAGCGGAGCCCT
EPIXHLN01BIY3I		GCGGTTCCGGTAAGGTGTATGTAAACTTCCGACTTCAACTGTAGGTAAAGAGGCATAGAAGAGTCGCTGAGGTCACCTTTTGGTCTCCGTGAATTAAATTCTCTATATTAGGGGAAAGATACCG
EPIXHLN01AR0SN		GGTCCGGAGATAAGGTGTATGTAAACTTCCGACTTCAACTGTAGCTGTCTTACCTCTGATGGAGCATGGTCCCTTAAGCGGAGCCCT
EPIXHLN01EPHIW		GCCTCTAATATAAGGTGTATGTAAACTTCCGACTTCAACTGTAACTTGAAACAGCAATGAAATAATTATAACTATTTATGTAGTTATATATGTATGTATGTATA
EPIXHLN01AFOF8		GCTTGAGGTATAAGGTGTATGTAAACTTCCGACTTCAACTGTATGTATACGTCATCATGGTCCCTTAAGCGGAGCCCT
EPIXHLN01B8TPD		GCGCAGATCCTAAGGTGTATGTAAACTTCCGACTTCAACTGTACATGGTCCCTTAAGCGGAGCCCT
EPIXHLN01BKZI4		ACTGGAGTACTAAGGTGTATGTAAACTTCCGACTTCAACTGTATGTATAAAGCCCATGGTCCCTTAAGCGGAGCCCT
EPIXHLN01ALJAN		GCGCAGATCCTAAGGTGTATGTAAACTTCCGACTTCAACTGTAACAACCAGTGCGGCAATTTCATCATCGGCTGAACTGTAAATGAATGAGAAAACCGGTTTAGAAAGTG
EPIXHLN01AFJ39		TTGTCTATTCTAAGGTGTATGTAAACTTCCGACTTCAACTGTAGACACATGGTCCCTTAAGCGGAGCCCT
EPIXHLN01BRCTH		GGCTGTAGGCTAAGGTGTATGTAAACTTCGACTTCAACTGTATCATCTTCATGGTCCCTTAAGCGGAGCCCT
EPIXHLN01CUG7N		TTGAACACGATAAGGTGTATGTAAACTTCCGACTTCAACTGTACTTTGAATATATCCCTAAATCTATAGATCTTATTGTTTTGGCTGCATTCAGACAGTGA
EPIXHLN01A9HUN		TGGTGATAAGTAAGGTGTATGTAAACTTCCGACTTCAACTGTAGCTCCTGCATGGTCCCTTAAGCGGAGCCCT
EPIXHLN01AE4GH		ATAGTTGTGGTAAGGTGTATGTAAACTTCCGACTTCAACTGTATGGCTAACTCTGCTATCACCTTCCAGAGAGCGTAAGCACGCACGATGTTCTGGTAACCTGGG
EPIXHLN01AR97U		AGAGGAGACGTAAGGTGTATGTAAACTTCCGACTTCAACTGTACGCTTGAAAGAAGGGGGTTGACAAGTCAGAGTGTATACTACATGGTCCCTTAAGCGGAGCCCT
EPIXHLN01A9GUG		GCTTAACAACTAAGGTGTATGTAAACTTACCGACCTTCAACTGTAACCCCAGCCTGGAAAATGAAGGGAGTCAGAACGGATGCTCATGGTCCCTTAAGCGGAGCCCT
EPIXHLN01AK264		GTGCGTGGAATAAGGTGTATGTAAACTTCCGACTTCAACTGTATAGGTAAACAATCACTCATTCACATAAAATGAGAATTTGAAAGAAGAAAAGAAAGAGAAAAGGCTCA
EPIXHLN01DBRMU		GCGCAGATCCTAAGGTGTATGTAAACTTCCGACTTCAACTGTAGATTCCTTAATATTTTCTATTAAAAAAAATAGTGTTACATGGTCCCTTAAGCGGAGCCCT
EPIXHLN01BYJCO		CCGGCCTTCTTAAGGTGTATGTAAACTTCCGACTTCAACTGTATCATGGTCCCTTAAGCGGAGCCCT
EPIXHLN01BTSBR		GCGGCTCCGGTAAGGTGTATGTAAACTTCCGACTTCAACTGTACATGGTCCCTTAAGCGGAGCCCT
EPIXHLN01AO6GO		GCATGGCCGCTAAGGTGTATGTAAACTTCCGACTTCAGCTGTAGATCTCCAGACCCATGGTCCCTTAAGCGGAGCCCT
EPIXHLN01CSKN2		GCGGTTCCGGTAAGGTGTATGTAAACTTCCGACTTCAACTGTATGAACATGGTCCCTTAAGCGGAGCCCT
EPIXHLN01DTYTI		CTTCGATCAATAAGGTGTATGTAAACTTCCGACTTCAACTGTATGAATGACCTCTGTGTCATCCCCCCTCCCGCCCACCATGGTCCCTTAAGCGGAGCCCT
EPIXHLN01ALYPT		GCTTGAGGTATAAGGTGTATGTAAACTTCCGACTTCAACTGTATATCATTACAGTTTTGTCCTGAAGATAATTTAGTCATCTCATGGTCCCTTAAGCGGAGCCCT
EPIXHLN01ASDR6		GCTATTGTGATAAGGTGTATGTAAACTTCCGACTTCAACTGTAAGTAACGCAAAAGGACATACTGGTGAACTAGATGGATACAGAGATGAATAGGGACGTTGAAGG
EPIXHLN01APNE0		GAGCGATTCGTAAGGTGTATGTAAACTTCCGACTTCAACTGTAGGTGGAACATGGTCCCTTAAGCGGAGCCCT
EPIXHLN01AHEQE		TTGTCTATTCTAAGGTGTATGTAAACTTCGCCTTGCCAGTCCCTTAAGCGGAGCCCT
EPIXHLN01EJKS4		ATGTGATCCTTAAGGTGTATGTAAACTTCCGACTTCAACTGTAAAAGGAAAGATTGAAGGTAAATAAAAAGGAGATCAATTATTAGTAATTTTTATTACAATTCTAAAAAATATCACTACCCATGG
EPIXHLN01DGNJA		TCCTTGTTGGTAAGGTGTATGTAAACTTCCGACTTCAACTGTATAGGGATCCTCTAGCTAGAGTCGACCTCGAGGGGGGGCCCGGTACCCAGCTTTTGTTCCCTTTAGTGAGGGTTAATTGCGCG
EPIXHLN01AORXN		ATAGTTGTGGTAAGGTGTATGTAAACTTCCGACTTCAACTGTAAATGCAGAAACTTGTAGAAAAGTCCTTGCTTTCTCTGTTTGCTTCTTCAGGCAGAACTCTTCAT
EPIXHLN01ECWRN		AACAGCCATATAAGGTGTATGTAAACTTCCGACTTCAACTGTATCCCTAGGGAGAGGGGACATGGTCCCTTAAGCGGAGCCCT
EPIXHLN01A39S6		CGGAACTGAATTAAGGTGTATGTAAACTTCCGACTTCAACTGTATACCATGGTCCCTTAAGCGGAGCCCT
EPIXHLN01DZ7IT		ACAGACTAAGTAAGGTGTATGTAAACTTCCGACTTCAACTGTAGAAACAGGAAGACACAGAAGGAGTAAAAGAAGTGGGGAGGAAGTTGCAGGGCATGTCCCTTAAGCGGAGCCT
EPIXHLN01AIGTI		AATAATTACGTAAGGTGTATGTAAACTTCCGACTTCAACTGTAGATAGATAGATAGATAGATAGATAGATAGATCATACATGGTCCCTTAAGCGGAGCCCT
EPIXHLN01C1VC9		TGGTGATAAGTAAGGTGTATGTAAACTTCCGACTTCAACTGTATACCTAGCAAGACTCTTGAAGAGCAAGCATGTCCCTTAAGCGGAGCCCT
EPIXHLN01AGCF8		CTAGTGATTATAAGGTGTATGTAAACTTCCGACTTCAACTGTATGTATATTCATGGTCCCTTAAGCGGAGCCT
EPIXHLN01AR709		TTGTCTATTCTAAGGTGTATGTAAACTTCCGACTTCAACTGTAGACACATGGTCCCTTAAGCGGAGCCCT
EPIXHLN01ARK1K		GCGGTTCCGGTAAGGTGTATGTAAACTTCCGACTTCAACTGTATCTGGTGGAGATGCCCCCACCCCCATGGTCCCTTAAGCGGAGCCCT
EPIXHLN01D93MR		GTGCGTGGAATAAGGTGTATGTAAACTTCCGACTTCAACTGTAGTTGAGTAGTAACAAATTAATAACAGCCACATGGTCCCTTAAGCGGAGCCCT
EPIXHLN01DMT36		GCTTGAGGTATAAGGTGTATGTAAACTTCCGACTTCAACTGTATATATAAAAATCTTGTATGGAGAGATTTTATGTAAGTACATGGTCCCTTAAGCGGAGCCCT
EPIXHLN01ADV1H		TCCTTGTTGGTAAGGTGTATGTAAACTTCCGACTTCAACTGTATGTGCACTTGTGAGTGTGCAGCAGGGGAGTGCGTGTGTACATGGTCCCTTAAGCGGAG
EPIXHLN01AEA8B		CCGGTCACTCTAAGGTGTATGTAAACTTCCGACTTCAACTGTAATACATGGTCCCTTAAGCGGAGCCCT
EPIXHLN01AF9YU		CCGGTCACTCTAAGGTGTATGTAAACTTCCCCGCTCAGAGCCTCCCTTAAGCGGAGCCCT
EPIXHLN01AKD1B		CCGGCCTTCTTAAGGTGTATGTAAACTTCCGACTTCAACTGTAACTCTCGGGGCTTTGCACTCTTCTCAGCTTCTAGAAAAGTAAGGGGTAGGCATAGGGACACAGAT
EPIXHLN01AK9TA		GCTATTGTGATAAGGTGTATGTAAACTTCCGACTTCAACTGTAAACAATGGTCCCGTTTAACGTACGGGAGGCCCT
EPIXHLN01C0YB2		GGCTGTAGGCTAAGGTGTATGTAAACTTCCGACTTCAACTGTACGCTCACACGCACACACACACGCTCACATTCACTCACACATGGTCCCTTAAGCGGAG
EPIXHLN01BBLO2		GCCTCTAATATAAGGTGTATGTAAACTTCCGACTTCAACTGTAACAGAAAGATCACAAAAGCTCTTACCTCTCTTAAGACCTCTGTTTCCTCTCTCATGGTCCCTTAAGCGGAG
EPIXHLN01BAQR0		GCGCAGATCCTAAGGTGTATGTAAACTTCCGACTTCAACTGTAAACATGGTCCCTTAAGCGGAGCCCT
EPIXHLN01BZ4T6		AGTTCACATATAAGGTGTATGTAAACTTCCGACTTCAACTGTATATGCAGGACCATTGTCTGTCTTCAGCACTAGGGGCTTGCCCCACGCAGCCCAGG
EPIXHLN01AI1OU		CCGGCCTTCTTAAGGTGTATGTAAACTTCCGACTTCAACTGTACATGGTCCCTTAAGCGGAGCCCT
EPIXHLN01B4016		GGCACTCTCCTAAGGTGTATGTAAACTTCCGACTTCAACTGTAAATCACCAAGGGAGCCGGGCATGGTCCCTTAAGCGGAGCCCT
EPIXHLN01AEXYH		GCGCAGATCCTAAGGTGTATGTAAACTTCCGACTTCAACTGTACNTGCCCTAA
EPIXHLN01DAV21		TATTATGTCCTAAGGTGTATGTAAACTTCCGACTTCAACTGTATGTATTCAGTGTTATAATAGTAGAATAACCCATGGTCCCTTAAGCGGAGCCCT
EPIXHLN01BB47Y		CTCCGCGTCTTAAGGTGTATGTAAACTTCCGACTTCAACTGTATATTTTGTCAGTTACTGCATGGTCCCTTAAGCGGAGCCCT
EPIXHLN01B4UAO		GGCACTCTCCTAAGGTGTATGTAAACTTCCGACTTCAACTGTATTAAAGTAGGCTGTTCATATTTGTCAAAGATAAATCATGGTCCCTTAAGCGGAGCCCT
EPIXHLN01BDV84		TTGTCTATTCTAAGGTGTATGTAAACTTCCGACTTCAACTGTATTTATTACTACATGGTCCCTTAAGCGGAGCCCT
EPIXHLN01C89HP		GACCGGCTGTTAAGGTGTATGTAAACTTCCGACTTCAACTGTATAGGGATCCTCTAGCTAGAGTCGACCTCGAGATTCTCGGGACCTGATTGACATCTCCATGGT
EPIXHLN01AGFMS		CGAACTGAATTAAGGTGTATGTAAACTTCCGACTTCAACTGTAGATGTTCATGGTCCCTTAAGCGGAGCCCT
EPIXHLN01BWRDP		GACCGGCTGTTAAGGTGTATGTAAACTTCCGACTTCAACTGTAGGAAGGACCAGGCTTGAGCAATGAACAGTCCTTGTAGGCATGGTCCCTTAAGCGGAGCCCT
EPIXHLN01AKZ13		AATAATTACGTAAGGTGTATGTAAACTTCCGACTTCAACTGTATGGACAAGCAGCATGGTCCCTTAAGCGGAGCCCT
EPIXHLN01D4Q2K		GAGCTGCATATAAGGTGTATGTAAACTTCCGACTTCAACTGTACATACATAGCCAGCCAACTCCCATTCTCTTGCCCTATCTATCCTTGCCCTAGCCAG
EPIXHLN01AKUCV		GGCACTCTCCTAAGGTGTATGTAAACTTCCGACTTCAACTGTAGGCAAGGTGCATCTCTCTAAGACTTTTAGATTCATTTTCTACAGAAGAACAAGAGATTTTCATGG
EPIXHLN01C2ATU		GCCTCTAATATAAGGTGTATGTAAACTTCCGACTTCAACTGTATATGAAAAGAATCATCTAGTCTGCCTGGGGTGTTTTTCACATGGTCCCCTAAGCGGAGCCCT
EPIXHLN01CE4MR		GAGCTGCATATAAGGTGTATGTAAACTTCCGACTTCAACTGTATGTATACATTGGGGCACAGGGTTAATCTGCCTCAACACAAGCATGGTCCCTTAAGCGGA
EPIXHLN01ARSOL		TGGAGGATACTAAGGTGTATGTAAACTTCCGACTTCAACTGTATATATTCAAGGACACCTTGCCTCCACATGGTTCCTTAAGCGGAGCCCT
EPIXHLN01CFM63		GAGCTGCATATAAGGTGTATGTAACTTCTACATTTCAATTCAAACCCAGTTGGGTCCAGTTTGCATGGTCCCTTAAGCGGAGCCCT
EPIXHLN01D3FAJ		ACTGGAGTACTAAGGTGTATGTAAACTTCCGACTTCAACTGTACCTCTAAAGGAAAAGCAGTCTGGCAGCTTCTCAGAAGGTTAAACATAAGAGTAACCATGGTCCCTTAAGCGGAG
EPIXHLN01EKGIA		AGTTCACATATAAGGTGTATGTAAACTTCCGACTTCAACTGTATATATCCAACACCACCAGCATACACACATGGTCCCTTAAGCGGAGCCCT
EPIXHLN01AF9PV		CACTAAGTTATAAGGTGTATGTAAACTTCCGACTTCAACTGTATGTATAACGTCTATCTACATTAGTATTTTACGTTTAAAAATGTTACTATATTCTGTATGTATACATTCCAAA
EPIXHLN01AEATV		GCCTCTAATATAAGGTGTATGTAAACTTCCGACTTCAACTGTACATACCAATGCATGGTCCCTTAAGCGGAGCCCT
EPIXHLN01AIGJB		GCCTTCACATTAAGGTGTATGTAAACTTCCGACTTCAACTGTATATATCCAACACCACCAGCATACACACATGGTCCCTTAAGCGGAGCCCT
EPIXHLN01ENO9B		TGGAGGATACTAAGGTGTATGTAAACTTCCGACTTCAACTGTATGTGTCACCGACTTTCCAGTAGTATAGCATTCCACAGACAGCTAGAATTCAGCATGG
EPIXHLN01BZ9QU		CTAGTGATTATAAGGTGTATGTAAACTTCCGACTTCAACTGTAGCCGTTCATCAACCAAAGGAAGTCAGGACAGGGACTCAAATCAGGGGAGGAACCTGGATAGGAGGTGA
EPIXHLN01DJHXP		AATAATTACGCAAGGTGTATGTAAACTTCCGACTTCAACTGTAGTTGGGGTGGTAGTCCCAGATAATCATGGTCCCTTAAGCGGAGCCCT
EPIXHLN01AEDFA		AGAGGTGACGTAAGGTGTATGTAAACTTCCGACTTCAACTGTATGCAGCTGGAGCCATGGTCCCTTAAGCGGAGCCCT
EPIXHLN01BHXF0		AGGCATCACATAAGGTGTATGTAAACTTCCGACTTCAACTGTAATACTGCTGCAAAATACATGGTCCCTTAAGCGGAGCCCT
EPIXHLN01D3723		GCGGTTCCGGTAAGGTGTATGTAAACTTCCGACTTCAACTGTACATGGTCCCTTAAGCGGAGCCCT
EPIXHLN01C3L54		GGCTGTAGGCTAAGGTGTATGTAAACTTCCGACTTCAACTGTATACTTGCGTTCATCGTACAGCTCCATTAATTTTTCTAACACATGGTCCCTTAAGCGGAGCCCT
EPIXHLN01DCWJP		TCGAAGCAGGTAAGGTGTATGTAAACTTCCGACTTCAACTGTATAGGGATCCTCTAGCTAGAGTCGACCTCGAGTCAGATCGTGGGACGCCTCGGAAGGAGAGAAG
EPIXHLN01AIZX3		AACAGCCATATAAGGTGTATGTAAACTTCCGACTTCAACTGTATAGGGATCCTCTAGCTAGAGTCGACCTCGACGGTCCCTTAAGCGGAGCCCT
EPIXHLN01CFM7T		CCGGTCACTCTAAGGTGTATGTAAACTTCCGACTTCAACTGTACATGGTCCCTTAAGCGGAGCCCT
EPIXHLN01D4TNT		GCTATTGTGATAAGGTGTATGTAAACTTCCGACTTCAACTGTAAAACATGGTCCCTTAAGCGGAGCCCT
EPIXHLN01DSC3E		ACCAGACTGGTAAGGTGTATGTAAACTTCCGACTTCAACTGTATAGGGATCCTCTAGCTAGAGTCGACCTCGAGGGGGGGCCCGGTACCCAGCTTTTGTTCCCTTTAGTGAGGGTTAATTGCGCG
EPIXHLN01EJQWK		GCTATTGTGATAAGGTGTATGTAAACTTCCGACTTCAACTGTAAGTGCCATTCTGAAGCTTTAATTGCCAACTGTGAGCCTAGGCAGTAATGATATTAG
EPIXHLN01A3Y46		CCGGTCACTCTAAGGTGTATGTAAACTTCCGACTTCAACTGTATTTTCCATGGTCCCTTAAGCGGAGCCCT
EPIXHLN01DNM7M		GCTTAACAACTAAGGTGTATGTAAACTTCCGACTTCAACTGTAGATCTAAATCGATTTGCTCATGGTCCCTTAAGCGGAGCCCT
EPIXHLN01ADXWB		CTAGTGATTATAAGGTGTATGTAAACTTCCGACTTCAACTGTAGCTAGTTGTGCAACTCTTTGTTGGTCTCATGGTCCCTTAAGCGGAGCCCT
EPIXHLN01C5C75		GCCTCTAATATAAGGTGTATGTAAACTTCCGACTTCAACTGTACATACCACAGTGCTCAGCTGCGGCGTAATGCTTTAATGGCAGCAGTTTCACAGTTAG
EPIXHLN01BZHEX		GGCACTCTCCTAAGGTGTATGTAAACTTCCGACTTCAACTGTACATGGTCCCTTAAGCGGAGCCCT
EPIXHLN01CZ65H		TCGAAGCAGGTAAGGTGTATGTAAACTTCCGACTTCAACTGTAGCTGGGGATGACCTTAAACTCTTTTAAATTTCCTAATGTATATGCATGGTCCCTTAAGCGGAGCCCT
EPIXHLN01CZLOA		AACAGCCATATAAGGTGTATGTAAACTTCCGACTTCAGCTGTACATGGTCCCTTAAGCGGAGCCC
EPIXHLN01BJK5M		CTAGTGATTATAAGGTGTATGTAAACTTCCGACTTCAACTGTATCTTCTATTCTCTATTGATTTGTCTTTTATATCTTTTATTCTTATCTTCTTATGTATAATTTTTA
EPIXHLN01DXMHJ		GCTTGAAGTATAAGGTGTATGTAAACTTCCGACTTCAACTGTACATGGTCCCTTAAGCGGAGCCCT
EPIXHLN01AHPAA		TGGTGATAAGTAAGGTGTATGTAAACTTCCGACTTCAACTGTATGTGCTGGCACCTGCACATGGTCCCTTAAGCGGAGCCCT
EPIXHLN01D1XFH		GAGCGATTCGTAAGGTGTATGTAAACTTCCGACTTCAACTGTATACACACACCAACTTAGATCTATCATCAGCCACATGGTCCCTTAAGCGGAGCCCT
EPIXHLN01CLWOD		CTTCGATCAATAAGGTGTATGTAAACTTCCGACTTCAACTGTAACACATTCACTCCCTCTAGATCCACCGTGCAAGGTATTACAGATACAGAAGTCTAAGTGGTAA
EPIXHLN01BMIXI		GCGGTTCCGGTAAGGTGTATGTAAACTTCCGACTTCAACTGTAGCTGAGTAGTATTCCATTATGTGAATGTGCCACATTTTCTGTATCCATTCCTCTGTTGAGGAA
EPIXHLN01AP0P8		CTAGTGATTATAAGGTGTATGTAAACTTCCGACTTCAACTGTAAGTCCCTGCATTGCCCCATGGTCCCTTAAGCGGAGCCCT
EPIXHLN01CBWNR		ACAGACTAAGTAAGGTGTATGTAAACTTCCGACTTCAACTGTACATGGTCCCTTAAGCGGAGCCCT
EPIXHLN01AGAJN		ATGTGATCCTTAAGGTGTATGTAAACTTCCGACTTCAACTGTAGATACTCATAAACTTACAAAATTTCACATACTCCATGGTCCCTTAAGCGGAGCCCT
EPIXHLN01AV2FC		AATAATTACGTAAGGTGTATGTAAACTTCCGACTTCAACTGTACATGGTCCCTTAAGCGGAGCCCT
EPIXHLN01AJVPS		CCGGTCACTCTAAGGTGTATGTAAACTTCCGACTTCAACTGTATTTTCCATGGTCCCTTAAGCGGAGCCCT
EPIXHLN01AYL4A		GAGCTGCATATAAGGTGTATGTAAACTTCCGACTTCAACTGTAGAAGCTAAAGCAGAGTCCATGGTCCCTTAAGCGGAGCCCT
EPIXHLN01AF6BZ		AACGCTGGCCTAAGGTGTATGTAAACTTCCGACTTCAACTGTATAGGGATCCTCTAGCTAGAGTCGACCTCGAGTGGATCCTTTCATCCTCCTAATTAATATTGTTG
EPIXHLN01BJ1HP		AACGCTGGCCTAAGGTGTATGTAAACTTCCGACTTTAACTGTAAGAACATTCTGTTTTACTCATGGTCCCTTAAGCGGAGCCCT
EPIXHLN01CCW9V		TGGTGATAAGTAAGGTGTATGTAAACTTCCGACTTCAACTGTAGCTCCTGCATGGGGGGCATGGTCCCTTAAGCGGAGCCCT
EPIXHLN01EJ1SW		CAGGATGCGTTAAGGTGTATGTAAACTTCCGACTTCAACTGTATAAGTGAAATAATCTGTCTGTAAACAATTGTTGGAAAAATGACTTGTGTCATGGTCCCTTAAGCGGAG
EPIXHLN01DWTY6		CCGGTCACTCTAAGGGTATGTAAACTTCCGACTTCAACTGTACATGGTCCCTTAAGCGGAGCCCT
EPIXHLN01DLR3N		CGAACTGAATTAAGGTGTATGTAAACTTCCGACTTCAACTGTAGATGTTCATGGTCCCTTAAGCGGAGCCCT
EPIXHLN01BWMJV		ACAGACTAAGTAAGGTGTATGTAAACTTCCGACTTCAACTGTACCAAGATCCAGGCCAGTTCTTTTTTTTATCTTCTATAATTACTACTGTATCCCAAACACATGGTCCCTTAAGCGGAG
EPIXHLN01BGYGT		ACTGGAGTACTAAGGTGTATGTAAACTTCCGACTTCAACTGTAGCATGGTCCCTTAAGCGGAGCCCT
EPIXHLN01DRY6F		ATAGTTGTGGTAAGGTGTATGTAAACTTCCGACTTCAACTGTAAGTTTCCTCTTCCCACTGAGCCACTGAGCCTTCTCATGGTCCCTTAAGCGGAGCCCT
EPIXHLN01DFTDL		GCCTTCACATTAAGGTGTATGTAAACTTCCGACTTCAACTGTACATGGTCCCTTAAGCGGAGCCCT
EPIXHLN01BK6B7		CGAACTGAATTAAGGTGTATGTAAACTTCCGACTTCAACTGTAGGTGAACACTTGTGGACAGCTGCAGAGGCTGCACACATATTTGTCTCCCCCTCTCA
EPIXHLN01DGZD6		GCATGGCCGCTAAGGTGTATGTAAACTTCCGACTTCAACTGTAGCATGGTCCCTTAAGCGGAGCCCT
EPIXHLN01DC6TJ		TCCTTGTTGGTAAGGTGTATGTAAACTTCCGACTTCAACTGTAAATGAAATCAAAATTTTGAAATAGGAAAACTACTGGGACATTTTTCAACTTGGTTCATGGTCCCTTAAGCGGAGCCCT
EPIXHLN01C9KMK		ATGTGATCCTTAAGGTGTATGTAAACTTCCGACTTCAACTGTACTTCCTGACCCACAATGTCTCATGGTCCCTTAAGCGGAGCCCT
EPIXHLN01AR0SK		CTTCGATCAATAAGGTGTATGTAAACTTCCGACTTCAACTGTATAGGGATCCTCTAGCTAGAGTCGACCTCGAGGGGGTCCTGGGTAAGCTAAATCCTCTAGTTCGGTACCCTTACTAG
EPIXHLN01CII9P		CTATGGTCTGTAAGGTGTATGTAAACTTCCGACTTCAACTGTATGCTGAGCAGTGGTGGCACATGGCCCTTAAGCGGAGCCCT
EPIXHLN01AQPIF		CTATGGTCTGTAAGGTGTATGTAAACTTCCGACTTCAACTGTAAGTTTCCTCTCCCCACTGAGCCACTGAGCCTTCTCATGGTCCCTTAAGCGGAGCCCT
EPIXHLN01DUR9R		GCGCAGATCCTAAGGTGTATAGTAAACTTCCGACTTCAACTGTACATGGTCCCTTAAGCGGAGCCCT
EPIXHLN01AGATW		GCGCAGATCCTAAGGTGTATGTAAACTTCCGACTTCAACTGTACATGGTCCCTTAAGCGGAGCCCT
EPIXHLN01AN858		GCGGTTCCGGTAAGGTGTATGTAAACTTCGAACTTCCAACTGTACACATAAGCACACATACAGAGAGAGAGAGAGAGAGAGAGAGAGAGAGAGAGAGGAGG
EPIXHLN01AUT5C		GCGGTTCCGGTAAGGTGTATGTAAACTTCCGACTTCAACTGTATATTGGAAAATAGCTGTTGGTTCATGGTCCCTTAAGCGGAGCCCT
EPIXHLN01AGISA		GTGCGTGGAATAAGGTGTATGTAAACTTCCGACTTCAACTGTAATAAGCCTTTAAAGATGAGAGCTCATGGTCCCTTAAGCGGAGCCCT
EPIXHLN01D3R32		GCGCAGATCCTAAGGTGTATGTAAACTTCCGACTTCAACTGTACATGGTCCCTTAAGCGGAGCCCT
EPIXHLN01AHUFZ		GGCTGTAGGCTAAGGTGTATGTAAACTTCCGACTTCAACTGTAACAGTACTTAACTGTAGCAAACTAGCCACATTGTGGTGCTGCTACTCACAACGCA
EPIXHLN01CF8YN		ATGTGATCCTTAAGGTGTATGTAAACTTCCGACTTCAACTGTAAATACAGATTATTCTTCATGGTCCCTTAAGCGGAGCCCT
EPIXHLN01A733F		TGGTGATAAGTAAGGTGTATGTAAACTTCCGACTTCAACTGTAGATTTAGAAAGAGGCTAAAAGTGGACATATTGGTGTAGACCATGGTCCCTTAAGCGGAGCCCT
EPIXHLN01BL51J		ACTGGAGTACTAAGGTGTATGTAAACTTCCGACTTCAACTGTACCTTCCACTGAGGAAAGTCCAGTGTCTGGCCCAGGTCACAGAGTAGGACAGAGTTTGTGTATAGTGGG
EPIXHLN01C2DJC		GAGCGATTCGTAAGGTGTATGTAAACTTCCGACTTCAACTGTAAAAAAGGCATGGTCCCTTAAGCGGAGCCCT
EPIXHLN01BWAE8		TGAGAGAGCCTAAGGTGTATGTAAACTTCCGACTTCAACTGTATATCTCTATTACTACATCAGCTGTTATGTATGGCACATGGTCCCTTAAGCGGAG
EPIXHLN01AIDYS		CACTAAGTTATAAGGTGTATGTAAACTTCCGACTTCAACTGTATTTCTAAACATATAGCTTACATATAACTCTTCAAAATAAAATATCAGTTAACTCGCAAAATGTCATGG
EPIXHLN01ADRSN		TGGAGGATACTAAGGTGTATGTAAACTTCCGACTTCAACTGTATCTAGATGCTCATGGTCCCTTAAGCGGAGCCCT
EPIXHLN01D8F26		AACAGCCATATAAGGTGTATGTAAACTTCCGACTTCAACTGTAGTTGAGATGGCTGTGTGCAGGCTTTATTTAGCATTTCAGGGTTATAAGAGATGGAAT
EPIXHLN01A4YUJ		CCGGTCACTCTAAGGTGTATGTAAACTTCCGACTTCAACTGTAAGTATAATGAATGATGACTCTTAGAGTTAAGAGCACTGGCTGCTCTTCCAGAGGTCTTTAG
EPIXHLN01BZIO8		AACAGCCATATAAGGTGTATGTAAACTTCCGACTTCAACTGTAGTTATATGCAACCAAAAGCACCTTAAACAAGGAGAACCATGGTCCCTTAAGCGGAGCCCT
EPIXHLN01BMY5L		GCATGGCCGCTAAGGTGTATGTAAACTTCCGACTTCAACTGTAGCATGGTCCCTTAAGCGGAGCCCT
EPIXHLN01AM3SJ		TTGTCTATTCTAAGGTGTATGTAAACTTCCGACTTCAACTGTAGTGAGTTGCAGGCCAGCCAAGGGATACATAGTAAAAAGCTGTTTCTAAACAACTCCACATCAAAAAACAAAA
EPIXHLN01AKUDA		ATAGTTGTGGTAAGGTGTATGTAAACTTCCGACTTCAACTGTAGCTCCTGCATGGTCCCTTAAGCGGAGCCCT
EPIXHLN01AYMHI		GCCTTCACATTAAGGTGTATGTAAACTTCCGACTTCAACTGTACATGGTCCCTTAAGCGGAGCCCT
EPIXHLN01ELVZS		GCTTAACAACTAAGGTGTATGTAAACTTCCGACTTCAACTGTAGCTTTGACTCAGGTGGAAGTGGAATAAGTCATGACCCTTCTCTACTCGGCAATTTCTCTATGACT
EPIXHLN01AFEEQ		AACGCTGGCCTAAGGTGTATGTAAACTTCCGACTTCAACTGTATGTATGCATGCATGGTCCCTTAAGCGGAGCCCT
EPIXHLN01CJF2H		ACTGGAGTACTAAGGTGTATGTAAACTTCCGACTTCAACTGTACATACACATCTATCCATATACACACACACTGCACACATATACCACACACAAA
EPIXHLN01EHFO1		CTAGTGATTATAAGGTGTATGTAAACTTCCGACTTCAACTGTATGTCCACATGGTCCCTTAAGCGGAGCCCT
EPIXHLN01AKR78		GGCTGTAGGCTAAGGTGTATGTAAACTTCCGACTTCAACTGTACACATGGTCCCTTAAGCGGAGCCCT
EPIXHLN01C1I26		GGCTGTAGGCTAAGGTGTATGTAAACTTCCGACTTCAACTGTATACTTGCGTTCATCGTACAGCTCCATTAATTTTTCTAACACATGGTCCCTTAAGCGAGCCCT
EPIXHLN01AWZJF		TCCTCGGAACTAAGGTGTATGTAAACTTCCGACTTCAACTGTAAATATATAAAAAGAAGTTATCTGAAGGTATGGAGCCCACCTTTTGGCCCATTTACACACAACATTAAGTGCTCCGTA
EPIXHLN01CTH32		CTTCGATCAATAAGGTGTATAGTAAACTTCCGACTTCAACTGTAGATAGCTATGTCTACATCATTTAAAACGCTCTACTTCACATACATTCCATAATTT
EPIXHLN01AT72A		TCCTCGGAACTAAGGTGTATGTAAACTTCCGACTTCAACTGTACACTGTTCTACAATGCCGGTTTCCAACGTATGTGTTTTTCAGTGTAACTCACTCATCTAAAAAGTTCTACAGTG
EPIXHLN01ECDKA		CCGGTCACTCTAAGGTGTATGTAAACTTCCGACTTCAACTGTAGTGATTCTACAGTTATGGCATGGTCCCTTAAGCGGAGCCCT
EPIXHLN01BQ460		TGGAGGATACTAAGGTGTATGTAAACTTCCGACTTCAACTGTACATGGTCCCTTAAGCGGAGCCCT
EPIXHLN01ALSK8		ATCTAATATGTAAGGTGTATGTAAACTTCCGACTTCAACTGTATGTGTGTGTGTGTACCACACGCATGGTCCCTTAAGCGGAGCCCT
EPIXHLN01DA7D7		GCGCAGATCCTAAGGTGTATGTAAACTTCCGACTTCAACTGTACATGGTCCCTTAAGCGGAGCCCT
EPIXHLN01BC3IF		GCATGGCCGCTAAGGTGTATGTAAACTTCCGACTTCAACTGTACATACATACATGGTCCCTTAAGCGGAGCCCT
EPIXHLN01BT5FC		TGGTGATAAGTAAGGTGTATGTAAACTTCCGACTTCAACTGTAGGTATGGGTTATCTGTGTCATGGTCCCTTAAGCGGAGCCCT
EPIXHLN01AFNC9		TCGCACGGTATAAGGTGTATGTAAACTTCCGACTTCAACTGTAAGTGAAGTATTTTCAGCTGAGCTGTCTGGTTTCTTGGCCATGGTCACGGTGATGTGTTAACTAA
EPIXHLN01AI5P3		ACTGGAGTACTAAGGTGTATGTAAACTTCCGACTTCAACTGTACATGGTCCCTTAAGCGGAGCCCT
EPIXHLN01AKNA4		TGAGAGAGCCTAAGGTGTATGTAAACTTCCGACTTCAACTGTATATATACATGGTCCCTTAAGCGGAGCCCT
EPIXHLN01AIERN		TGGAGGATACTAAGGTGTATGTAAACTTCCGACTTCAACTGTATGTGTGTATATGCGTGTGTGCAGTGGGCATGGTCCCTTAAGCGGAGCCCT
EPIXHLN01AJD5D		TTGTCTATTCTAAGGTGTATGTAAACTTCCGACTTCAACTGTAATATGAACATGGTCCCTTAAGCGGAGCCCT
EPIXHLN01AJLVP		AGAGGAGACGTAAGGTGTATGTAAACTTCCGACTTCAACTGTACGCTTGAAAGAAGGGGGTTGACAAGTCAGAGTGTATACTACATGGTCCCTTAAGCGGAGCCCT
EPIXHLN01DDL12		TATTATGTCCTAAGGTGTATGTAAACTTCCGACTTCAACTGTAAATCTGACATGGTCCCTTAAGCGGAGCCCT
EPIXHLN01ALFRQ		GCCTCTAATATAAGGTGTATGTAAACTTCCGACTTCAACTGTAACAGAAAGATCACAAAAGCTCTTACCTCTCTTAAGACCTCTGTTTCCTCTCTCATGGTCCCTTAAGCGGAG
EPIXHLN01AGW3R		TTGAACACGATAAGGTGTATGTAAACTTCCGACTTCAACTGTACCACATGGTCCCTTAAGCGGAGCCCT
EPIXHLN01C6B66		ACAGACTAAGTAAGGTGTATGTAAACTTCCGACTTCAACTGTATTTGGATTTTGAAAGTGGTTCAGATCATGGTCCCTTAAGCGGAGCCCT
EPIXHLN01AM3C0		GCGGTTCCGGTAAGGTGTATGTAAACTTCCGACTTCAACTGTAGATATTTTTCTGTCCTGAAGTGTGTTGTTGTTGTGGCTGTGTTGGTTTATCTGTTTAGAGACAGGCTCT
EPIXHLN01AMK1X		GCGGTTCCGGTAAGGTGTATGTAAACTTCCGACTTCAACTGTATGAGAACTCATCACAACCTTGACTTACAGTTTATTTTGTCTTGACTACATCTGAGGTCATTCTAACT
EPIXHLN01AZUS8		GCTTAACAACTAAGGTGTATGTAAACTTCCGACTTCAACTGTACCTGTCATCCCGGCCTTTGGAAAGCTCCAGGGAGCAAAACTGTTACTAGCTCGCTAACTTAGATGCATGG
EPIXHLN01A220F		TATTATGTCCTAAGGTGTATGTAAACTTCCGACTTCAACTGTACTAGTTTCTAGTCTGAGAGAAAAAGTATACTCACTATATACATAACATTTACATTTCACTGGGTAT
EPIXHLN01CFATA		GCCTTCACATTAAGGTGTATGTAAACTTCCGACTTCAACTGTAGCTCCATCATGGTCCCTTAAGCGGAGCCCT
EPIXHLN01AGCXL		GCCTCTAATATAAGGTGTATGTAAACTTCCCTCTGAGCGGGGTCCCTTAAGCGGAGCCCT
EPIXHLN01ARNRW		CCGGTCACTCTAAGGTGTATGTAAACTTCCGACTTCAACTGTACATGGTCCCTTAAGCGGAGCCCT
EPIXHLN01BHKJ4		GAGCTGCATATAAGGTGTATGTAAACTTCCGACTTCAACTGTATATGAGTTGCTACAGACGGTGTCAGTGACATTTATTTCATGGTCCCTTAAGCGGAG
EPIXHLN01CNSP1		AGTTCACATATAAGGTGTATGTAAACTTCCGACTTCAACTGTATGAGGGAACAACTTGTACATGGTCCCTTAAGCGGAGCCCT
EPIXHLN01DX9P0		AAGTGCTTACTAAGGTGTATGTAAACTTCCGACTTCAACTGTATCTGCTGTGTGTGTGTATGCATGGTCCCTTAAGCGGAGCCCT
EPIXHLN01DEI3D		GGCTGTAGGCTAAGGTGTATGTAAACTCCTCAGGGCTGTAGGCTAAGGTGTATGTAAACTTCGCCTCCCTTAAGCGGAGCCCT
EPIXHLN01BHBTN		CTATGGTCTGTAAGGTGTATGTAAACTTCCGACTTCAACTGTACTTTTCTCTGGAAGCATAAACTATATAAAGACTAAGGAAGTAAGGTATTGCTTTGTCACAGGCATTTA
EPIXHLN01ENWFM		TCGAAGCAGGTAAGGTGTATGTAAACTTCCGACTTCAACTGTATAGGGATCCTCTAGCTAGAGTCGACCTCGAGGGGGGGCCCGGTACCCAGCTTTTGTTCCCTTTAGTGAGGGTTAATTGCGCG
EPIXHLN01DS5OR		TTGTCTATTCTAAGGTGTATGTAAACTTCCGACTTCAACTGTAGACACATGGTCCCTTAAGCGGAGACCCTT
EPIXHLN01CMUT2		GGCTGTAGGCTAAGGTGTATGTAAACTTCCCGCTCAGCCTCCCCTAAGCGGAGCCCT
EPIXHLN01B77Q5		GCTATTGTGATAAGGTGTATGTAAACTTCCGACTTCAACTGTATAACAGGCCTAACTCCTGGCTAGGCAGCTCCTCGCTTGCTAAGCTATCAAGGCTCCA
EPIXHLN01DHHAI		GCTTGAGGTATAAGGTGTATGTAAACTTCCGACTTCAACTGTATATTGTATCTCCTTATCACTGTAAAATTAACCAATAAGGAAGGAGGATCATACCCTTAGAGCT
EPIXHLN01BSZEE		AATAATTACGTAAGGTGTATGTAAACTTCCGACTTCAACTGTATATAAGCATGGTCCCTTAAGCGGAGCCCT
EPIXHLN01A4BIO		GAGCTGCATATAAGGTGTATGTAAACTTCCGACTTCAACTGTATGCCCCACATCCCTGCCCTGCTCACATGGTCCCTTAAGCGGAGCCCT
EPIXHLN01CJVA2		TTGAACACGATAAGGTGTATGAAACTTCCGACTTCAACTGTATTATGCTGCAGCTATGTAGTGCCCTCATAGAATCTAAGTCCCATGGTCCCTTAAGCGGAG
EPIXHLN01C7MKC		GCTTGAGGTATAAGGTGTATGTAAACTTCCGACTTCAACTGTAAAGCGTGAGTGTGCTCTTAAGCACTCCTCCATGGTCCCTTAAGCGGAGCCCT
EPIXHLN01A5V8F		TGAGAGAGCCTAAGGTGTATGTAAACTTCCGACTTCAACTGTATATGCAAAGCCTGCATCATGGTCCCTTAAGCGGAGCCCT
EPIXHLN01DW7TE		GTGCGTGGAATAAGGTGTATGTAAACTTCCGACTTCAACTGTATGTCTCTACCACCACCATGGTCCCTTAAGCGGAGCCCT
EPIXHLN01DZYOH		GCTTGAGGTATAAGGTGTATGTAAACTTCCGACTTCAACTGTATATATTACACCACGATTCATGGTCCCTTAAGCGGAGCCCT
EPIXHLN01AERXB		ATAGTTGTGGTAAGGTGTATGTAAACTTCCGACTTCAACTGTACATGTTCCCTTAAGCGGAGCCCT
EPIXHLN01CC9DN		CCGGTCACTCTAAGGTGTATGTAAACTTCCGACTTCAACTGTATTTTCCATGGTCCCTTAAGCGGAGCCCT
EPIXHLN01B55K6		TTGAACACGATAAGGTGTATGTAAACTTCCGACTTCAACTGTACATGGTCCCTTAAGCGGAGCCCT
EPIXHLN01BVYSW		TATTATGTCCTAAGGTGTATGTAAACTTCCGACTTCAACTGTAGCTACTTGATCTGCCACAAAGAACAAAGTCAAAGCTTATCAGTACATGGTCCCTTAAGCGGAG
EPIXHLN01BHE0Z		GCGCAGATCCTAAGGTGTATGTAAACTTCCTCTNANGGNTGNACG
EPIXHLN01BHDQY		ACTGGAGTACTAAGGTGTATGTAAACTTCCGACTTCAACTGTAGGATTCATGGTCCCTTAAGCGGAGCCCT
EPIXHLN01DNUWL		AGGCATCACATAAGGTGTATGTAAACTTCCGACTTCAACTGTAGGTCATGGTCCCTTAAGCGGAGCCCT
EPIXHLN01AWL14		TCGCACGGTATAAGGTGTATGTAAACTTCCGACTTCAACTGTACATTTTATACATGGTCCCTTAAGCGGAGCCCT
EPIXHLN01AJE58		GCCTTCACATTAAGGTGTATGTAAACTTCCGACTTCAACTGTACCTTTCCCTATCGTATTTGCTCTTTAGAGAAGGAGGTGGGCACAGCTAACAAATGACGTCACGA
EPIXHLN01ARRZC		CTTCGATCAATAAGGTGTATGTAACTTCCGACTTCAACTGTAAGTCCTATTTAGGACTGAGTACCCAGTAGTCACATAATCTAAGCTGAGTGACAAATTA
EPIXHLN01EJ9UU		GGCTGTAGGCTAAGGTGTATGTAAACTTCCGACTTCAACTGTATCATCTTCATGGTCCCTTAAGCGGAGCCCT
EPIXHLN01EC6CK		CTCCGCGTCTTAAGGTGTATGTAAACTTCCGACTTCAACTGTAGACACATGGTCCCTTAAGCGGAGCCCT
EPIXHLN01DDPWD		TGAGAGAGCCTAAGGTGTATGTAAACTTCCGACTTCAACTGTATTAATGTGTGTGTGTGTGAGTGAGTGTATATGTCTGTGTGTATATAGGTATAG
EPIXHLN01CDQUA		CTTCGATCAATAAGGTGTATGTAAACTTCCGACTTCAACTGTAATAGATAATTTGCATGGTCCCTTAAGCGGAGCCCT
EPIXHLN01AU071		GGCTGTAGGCTAAGGTGTATGTAAACTTCCGACTTCAACTGTAACAGTACTTAACTGTAGCAAACTAGCCACATTGTGGTGCTGCTACTCACAACGCA
EPIXHLN01BCW89		TGGAGGATACTAAGGTGTATGTAAACTTCCGACTTCAACTGTATAGGGATCCTCTAGCTAGAGTCGACCTCGAGTGGTGGAGTTTTGCTAAATCAGACTCATGGT
EPIXHLN01DWXDQ		CGAACTGAATTAAGGTGTATGTAAACTTCCGACTTCAACTGTACATACATACTTCCATGGTCCCTTAAGCGGAGCCCT
EPIXHLN01AFWR6		TGGAGGATACTAAGGTGTATGTAAACTTCCGACTTCAACTGTAGGTTCTAGTTCAGAGATTTTGAGCAAGTAACTATTATTCATGGTCCCTTAAGCGGAGCCCT
EPIXHLN01AJ3CQ		GGCTGTAGGCTAAGGTGTATGTAAACTTCCGACTTCAACTGTAAGTATGTGCCACCATGGTCCCTTAAGCGGAGCCCT
EPIXHLN01AHCPU		GGCTGTAGGCTAAGGTGTATGTAAACTTCCGACTTCAACTGTACGCTCACACACACACACACACGCTCACATTCACTCACACATGGTCCCTTAAGCGGA
EPIXHLN01AUEPM		CTAGTGATTATAAGGTGTATGTAAACTTCCGACTTCAACTGTATGGTGTTTAAAATCTTTTCACACTACTCTTCCATGGTCCCTTAAGCGGAGCCCT
EPIXHLN01DSJB3		GCTTGAGGTATAAGGTGTATGTAAACTTCCGACTTCAACTGTACATGGTCCCTTAAGCGGAGCCCT
EPIXHLN01BLST6		TCGCCTTCGCTAAGGTGTATGTAAACTTCCGACTTCAACTGGTCCCTTAAGCGGAGCCCT
EPIXHLN01DQ5JX		CGAACTGAATTAAGGTGTATGTAAACTTCCGACTTCAACTGTATGTGTGTGCTCCCAAAAGCACAATGCTGAAAGCCAATACAGAATGTGTTGGT
EPIXHLN01BY9R1		GCGGTTCCGGTAAGGTGTATGTAAACTTCCGACTTCAACTGTAAGCCTCAATATCTGTTGCCCAGAACCAGGAAGAAAAAAGATGCTCCCTACCATGGTCCCTTAAGCGGAGCCCT
EPIXHLN01BJC1P		TCGCACGGTATAAGGTGTATGTAAACTTCCGACTTCAACTGTAAGTGTAGGATGCTCCAGAGATTACAGGCTAAGGACCAAAAGTCTGTATTAGACAAGTTTTACAGTTGAAA
EPIXHLN01EHEWX		AGAGGAGACGTAAGGTGTATGTAAACTTCCGACTTCAACTGTAATAAGATACCGAGACAGAAAATTGGAGAGAATTGATTCCCAGTTTCATGGTCCCTTAAGCGGAGCCCT
EPIXHLN01AXHIG		CAGGATGCGTTAAGGTGTATGTAAACTTCCGACTTCAACTGTACATATTGCCTTCCACTGGGAACCTACAAACCTCCCTTTCAACATGGTCCCTTAAGCGGAGCCCT
EPIXHLN01AXNIC		TTGTCTATTCTAAGGTGTATGTAAACTTCCGACTTCAACTGTATTTATTACTACATGGTCCCTTAAGCGGAGCCCT
EPIXHLN01CS9GN		ACCAGACTGGTAAGGTGTATGTAAACTTCCGACTTCAACTGTATATTTTGTCAGTTACTGCATGGTCCCTTAAGCGGAGCCCT
EPIXHLN01AYIUI		GCTTGAGGTATAAGGTGTATGTAAACTTCCGACTTCAACTGTACATGGTCCCTTAAGCGGAGCCCT
EPIXHLN01C7512		TCGCACGGTATAAGGTGTATGTAAACTTCCGACTTCAACTGTAAGTTTCCTCTTCCCACTGAGCCACTGAGCCTTCTCATGGTCCCTTAAGCGGAGCCCT
EPIXHLN01AJC6R		CTTCGATCAATAAGGTGTATGTAAACTTCCGACTTCAACTGTACTTTCATGGTCCCTTAAGCGGAGCCCT
EPIXHLN01AG444		AGAGGAGACGTAAGGTGTATGTAAACTTCCGACTTCAACTGTATATCAGCATCGTCTGTACTGATGTTGCCCATGGTCCCTTAAGCGGAGCCCT
EPIXHLN01AFG60		AGGCATCACATAAGGTGTATGTAAACTTCCGACTTCAACTGTAGATTGGTAGACTGCCTGGATTCAAACTGTTTGCCATGGTCCCTTAAGCGGAGCCCT
EPIXHLN01A44LT		GAGCGATTCGTAAGGTGTATGTAAACTTCCGACTTCAACTGTAAGTGCTGGCTGGATGCCTTGGGAATGAATGAGATCATGGTCCCTTAAGCGGAGCCCT
EPIXHLN01EN6FU		GCGGTTCCGGTAAGGTGTATGTAAACTTCCGACTTCAACTGTATGCTCAGTTGTCATGGTCCCTTAAGCGGAACCCT
EPIXHLN01A8PJQ		CTAGTGATTATAAGGTGTATGTAAACTTCCGACTTCAACTGTATGTGTGTATATAATTGTACATGGTCCCTTAAGCGGAGCCCT
EPIXHLN01COL1W		GAGCGATTCGTAAGGTGTATGTAAACTTCCGACTTCAACTGTATATTCTTTACTTTATACTTTGTTCACGTAGTTCGGTGCATTCTTCCAGGCATTCTGGATGGGCGCTTTAG
EPIXHLN01AP6YH		ACTGGAGTACTAAGGTGTATGTAAACTTCCGACTTCAACTGTATATCTAGATATGATTATGCAGGAGGACATGGTCCCTTAAGCGGAGCCCT
EPIXHLN01AE7QJ		TCGCACGGTATAAGGTGTATGTAAACTTCCGACTTCAACTGTACATTTTATACATGTTTATATCATTGAACTTTGCCCATGGTCCCTTAAGCGGAGCCCT
EPIXHLN01A314W		TTGAACACGATAAGGTGTATGTAAACTTCCGACTTCAACTGTATCTGGTGGAGATGCCCCCACCCCCATGGTCCCTTAAGCGGAGCCCT
EPIXHLN01CSOIL		GCGGTTCCGGTAAGGTGTATGTAAACTTCCGACTTCAACTGTAAGTATTATTTGATTCAGTTGCTCCAATTTAGAGCCAGGTCACATGGTCCCTTAAGCGGAGCCCT
EPIXHLN01AV720		GCTTGAGGTATAAGGTGTATGTAAACTTCCGACTTCAACTGTATTTAGTAACTGTCATATGGCCAACATTATTGTAGCCAGTTTTTCTCTTATTTGGAACAGTGTTTTGAGG
EPIXHLN01ALVLY		GGCACTCTCCTAAGGTGTATGTAAACTTCCGACTTCAACTGTAGTGTGCCCATTTGTCGCTTTCCACTAAATTCTGACATCACCACGGAAGGACACAGGGTGGCAATA
EPIXHLN01BRXUK		GGCACTCTCCTAAGGTGTATGTAAACTTCCGACTTCAACTGTACATTCATAGTTGCCATGGTCCCTTAAGCGGGAAGCCCT
EPIXHLN01AOCET		TGAGAGAGCCTAAGGTGTATGTAAACTTCCGACTTCAACTGTACATATATATGCATAATGTTTATCAATAAGACTATGCTTTTGTGTTTGAGTA
EPIXHLN01CM4Z6		GAGCGATTCGTAAGGTGTATGTAAACTTCCGACTTCAACTGTATGTTCTGGAGATAAGACGCAGAGTACCCGCTGCCTGGAGCCTGACTTCGGCCCTCATGGT
EPIXHLN01ADUKR		GGCACTCTCCTAAGGTGTATGTAAACTTCCGACTTCAACTGTAAATACCTAATAAAAAATGGAAAAAAAATAAAATAAAACAAAAATTACATCACATGGTCCCTTAAGCGGAGCCCT
EPIXHLN01A019O		GACCGGCTGTTAAGGTGTATGTAAACTTCCGACTTCAACTGTATGTGTGAGGGTGTCAGATCTTGTAGTTACAGATAGTTGTGAGCTGCCATGGTCCCTTAAGCGG
EPIXHLN01BO1OH		GAGCGATTCGTAAGGTGTATGTAAACTTCCGACTTCAACTGTAATTTTGGCATGGTCCCTTAAGCGGAGCCCT
EPIXHLN01A5NOX		GCATGGCCGCTAAGGTGTATGTAAACTTCCGACTTCAACTGTAGTAACCAGATATTACACAGATTGGCTTTTGCTATGAAGATCATCTACATTGGCAA
EPIXHLN01AP379		CTCCGCGTCTTAAGGTGTATGTAAACTTCCGACTTCAACTGTATATGGCTGTTTTGCTGCACTTATATATGTGCCACATGGTCCCTTAAGCGGAGCCCT
EPIXHLN01A2ZWY		TCCTTGTTGGTAAGGTGTATGTAAACTTCCGACTTCAACTGTATAAATGTAGCCAATGTCCCATGGTCCCTTAAGCGGAGCCCT
EPIXHLN01A9OKF		GCTATTGTGATAAGGTGTATGTAAACTTCCGACTTCAACTGTAGCAACTGAGTCTCATGGTCCCTTAAGCGGAGCCCT
EPIXHLN01AG6AF		GCTATTGTGATAAGGTGTATGTAAACTTCCGACTTCAACTGTATGTTTTAAAAACTTTGAATGTGTGAAATCACTGAAAGTCCCAAAATTCTTCCACTAGTAGAATGAATAAA
EPIXHLN01AFOCP		TCCTCGGAACTAAGGTGTATGTAAACTTCCGACTTCAACTGTATGTTATTTTTAAGAACACATTAACCGGCTGTATGTGTTACCTCATGGTCCCTTAAGCGGAGCCCT
EPIXHLN01BXWNY		CCGGTCACTCTAAGGTGTATGTAAACTTCCGACTTCAACTGTATTTTCCATGGTCCCTTAAGCGGAGCCCT
EPIXHLN01EATKS		GGTCCGGAGATAAGGTGTATGTAAACTTCCGACTTCAACTGTAGCTAACATGGTCCCTTAAGCGGAGCCCT
EPIXHLN01AKRRY		CCGGCCTTCTTAAGGTGTATGTAAACTTCCGACTTCAACTGTATGTCTGTGTACCACGTGTGTGCCTGAGAATTCCCTGGAACTAGGGTTCCGGTGGACAGTTAGGAGCCCCCGTGTGGG
EPIXHLN01EEW19		TCGCCTTCGCTAAGGTGTATGTAAACTTCGCCTCGCCAGTCCCTTAAGCGGAGCCCT
EPIXHLN01AE4DL		GCGCAGATCCTAAGGTGTATGTAAACTTCCGACTTCAACTGTACACATGGTCCCTTAAGCGGAGCCCT
EPIXHLN01DTE3A		ATGTGATCCTTAAGGTGTATGTAAACTTCCGACTTCAACTGTAGTCATGGTCCCTTAAGCGGAGCCCT
EPIXHLN01A2GXH		TTGAACACGATAAGGTGTATGTAAACTTCCGACTTCAACTGTATATGTTTGTGTGAAGACATGGTCCCTTAAGCGGAGCCCT
EPIXHLN01CYIBO		CTCCGCGTCTTAAGGTGTATGTAAACTTCCGACTTCAACTGTAGACACATGGTCCCTTAAGCGGAGCCCT
EPIXHLN01AOX6K		CCGTACCTGCTAAGGTGTATGTAAACTTCCGACTTCAACTGTATATGCACAAGGGTCTCATAGGCAATTCTCATGGCCCTTAAGCGGAGCCCT
EPIXHLN01BCTSN		GCCTTCACATTAAGGTGTATGTAAACTTCCGACTTCATGGTCCCTTAAGCGGAGCCCT
EPIXHLN01BLSA4		GCTTAACAACTAAGGTGTATGTAAACTTCCGACTTCAACTGTAGCTGTGAGCTGCCACAGGGGTGCAGGGAATCAAATCCAGGTCCTCCAGAAGAGCAGCCAG
EPIXHLN01ADMTK		CCGGCCTTCTTAAGGTGTATGTAAACTTCCGACTTCAACTGTACTTTTACGGTAAGATGGCTGGCTGTCTTTTCAGCATGGTCCCTTAAGCGGAGCCCT
EPIXHLN01B67BC		GAGCTGCATATAAGGTGTATGTAAACTTCCGACTTCAACTGTATACTGACATGGTCCCTTAAGCGGAGCCCT
EPIXHLN01BNG60		TTGTCTATTCTAAGGTGTATGTAAACTTCCGACTTCAACTGTAGTGAGTTGCAGGCCAGCCAAGGGATACATAGTAAAAAGCTGTTTCTAAACAACTCCACATCAAAAAACAAAA
EPIXHLN01AG194		AAGTGCTTACTAAGGTGTATGTAAACTTCCGACTTCAACTGTATCAATGAGTTACAATGAAAAACATGGTCCCTTAAGCAGAGCCCT
EPIXHLN01AYV3X		GCCTCTAATATAAGGTGTATGTAAACTTCCGACTTCAACTGTAACAGAAAGATCACAAAAGCTCTTACCTCTCTTAAGACCTCTGTTTCCTCTCTCATGGTCCTCCTTCTA
EPIXHLN01C104P		GCATGGCCGCTAAGGTGTATGTAAACTTCCGACTTCAACTGTACATTGGAACTTCAATTGAAAGAGTTTACCATGGTCCCTTAAGCGGAGCCCT
EPIXHLN01AGYN1		TCCTCGGAACTAAGGTGTATGTAAACTTCCGACTTCAACTGTATGTCAAGGAAAACTGAAAAAGGTGGAAAATTTAGAAATGTCCACTGTAGGACGTGGAATATGGCAAGAAAACTGAAAAT
EPIXHLN01B5K1Y		GCTTGAGGTATAAGGTGTATGTAAACTTCCGACTTCAACTGTATGTGCTGAGCCCAGCCTGAAACCCAGGACAGTTAAGGAGGAATCTACATTCCGGAGATAAGACT
EPIXHLN01CTR5S		GGCACTCTCCTGAGGTGTATGTAAACTTCCGACTTCAACTGTACATGGTCCCTTAAGCGGAGCCCT
EPIXHLN01BV0D5		GCTTGAGGTATAAGGTGTATGTAAACTTCCGACTTCAACTGTAACAAACAAACACACGCACACACACACACACACACACACACACACACACACACGAGAG
EPIXHLN01BOOWY		CACTAAGTTATAAGGTGTATGTAAACTTCCGACTTCAACTGTAAGAGTTGCCTTAGTCATTGTGTCGGTTCACAGAAATAAAACTGAAACTAAGACAGATAAGCTTA
EPIXHLN01CR2ZB		GAGCTGCATATAAGGTGTATGTAAACTTCCGACTTCAACTGTATGACCATTTTGCTTGCAAGTATAAATATATACACCACATGGTCCCTTAAGCGGAGCCCT
EPIXHLN01EEMQ2		TTGTCTATTCTAAGGTGTATGTAAACTTCCGACTTCAACTGTACATGGTCCCTTAAGCGGAGCCCT
EPIXHLN01APG5M		TGAGAGAGCCTAAGGTGTATGTAAACTTCCGACTTCAACTGTATGCTCCTTATGAGGAGACTCTTTATTCACAGAAACAGAATAAAAACATGGTCCCTTAAGCGGAG
EPIXHLN01A1IJK		GGCCATGCCGTAAGGTGTATGTAAACTTCCGACTTCAACTGTAACTGACATGGTCCCTTAAGCGGAGCCCT
EPIXHLN01DR98P		TCCTTGTTGGTAAGGTGTATGTAAACTTCCGACTTCAACTGTACATATTATATTAATCTTGGTCATGGTCCCTTAAGCGGTAGCCCT
EPIXHLN01AN2YQ		AACGCTGGCCTAAGGTGTATGTAAACTTCCGACTTCAACTGTAATAGTTGATATAATAGCTAACAGCATGGTCCCTTAAGCGGAGCCCT
EPIXHLN01BCY8Y		GCGGTTCCGGTAAGGTGTATGTAAACTTCCGACTTCAACTGTACATGGTCCCTTAAGCGGAGCCCT
EPIXHLN01DYOY0		GCGCAGATCCTAAGGTGTATGTAAACTTCCGACTTCAACTGTACATGGTCCCTTAAGCGGAGCCCT
EPIXHLN01EK1I7		GCGCAGATCCTAAGGTGTATGTAAACTTCCGACTTCAACTGTACATGGTCCCTTAAGCGGAGCCCT
EPIXHLN01BLCP9		GCATGGCCGCTAAGGTGTATGTAAACTTCCGACTTCAACTGTATGTGGTATATGTGTGTGGTCTGTGTATATATCTGTGTTGTGTATATGTGGTA
EPIXHLN01AFCJW		TTGTCTATTCTAAGGTGTATGTAAACTTCCGACTTCAACTGTATCTAATCTCACTGTGCCATGGTCCCTTAAGCGGAGCCCT
EPIXHLN01B2KKY		TCCTTGTTGGTAAGGTGTATGTAAACTTACCGACTTCAACTGTATTCGATTCTGAATGTGTAGGATGGCTTGTCTTTTAATTTAACAGGGTCCTGGACTGAGAAGGAG
EPIXHLN01BT89J		GACCGGCTGTTAAGGTGTATGTAAACTTCCGACTTCAACTGTATCTATCTATCTATCTATCTATCTATCTATCAATCATCTGTCTGTCTATCTA
EPIXHLN01AN9AT		GAGCTGCATATAAGGTGTATGTAAACTTCCGACTTCAACTGTAGCTCATGGTCCCTTAAGCGGAGCCCT
EPIXHLN01AQVNL		GAGCGATTCGTAAGGTGTATGTAAACTTCCGACTTCAACTGTATATTGCCTTCTCCAGGTTACTTAGTTTTCCCAATCGATCAGTTCTAGTTGTAATATTTGTAAAGATATTTGGGG
EPIXHLN01AF6WP		AACAGCCATATAAGGTGTATGTAAACTTCCGACTTCAACTGTACTTATGTGTTAAACATGGTCCCTTAAGCGGAGCCCT
EPIXHLN01BC39J		GAGCGATTCGTAAGGTGTATGTAAACTTCCGACTTCAACTGCTTTATCCTATGTGTTGCACAGACCTGCTAAGAAGAACGTGATAGTTCCACACCAAGA
EPIXHLN01D7ZI3		TTGAACACGATAAGGTGTATGTAAACTTCCGACTTCAACTGTAGGTTAGAGTGTAGTTCAGAAGGCGGAGTTCTTGATTAGCATGGTCCCTTAAGCGGAGCCT
EPIXHLN01BGUA1		GCGCAGATCCTAAGGTGTATGTAAACTTCCGACTTCAACTGTAGATGGAATGTGTGAAATGCTATAGAAACGGCGACGAGAGTCATTAGTGGCATGGT
EPIXHLN01BSGDL		TTGTCTATTCTAAGGTGTATGTAAACTTCCGACTTCAACTGTAGCTTGCATGGTCCCTTAAGCGGAGCCCT
EPIXHLN01DRH99		TGGTGATAAGTAAGGTGTATGTAAACTTCCGACTTCAACTGTAGGTCATGGTCCCTTAAGCGGAGCCCT
EPIXHLN01AOX95		GGCACTCTCCTAAGGTGTATGTAAACTTCCCGCTCTGAGCGGGGTCTCTTAAGCGGAGCCCT
EPIXHLN01CBCF8		GCTTGAGGTATAAGGTGTATGTAAACTTCCGACTTCAACTGTACATGGTCCCTTAAGCGGAGCCCT
EPIXHLN01CELSG		ATGTGATCCTTAAGGTGTATGTAAACTTCCGACTTCAACTGTATGTTGGCTTATTCTCTCCGCAGACAACTCCTTTTAATTTTTTTAAAGGAAAATATCCTACAAAGTGTTGCAA
EPIXHLN01ATRZ5		GGCACTCTCCTAAGGTGTATGTAAACTTCCGACTTCAACTGTATTTTTTGGTCATTCCTGGGTAGCATGGTCCCTTAAGCGGGAGCCCCT
EPIXHLN01DXJXA		GCTATTGTGATAAGGTGTATGTAAACTTCCGACTTCAACTGTAGGTTCTTTCCAGCTTCTGGCTATTATAAATAAGGCTGCTATGAACATAGTGGAGCA
EPIXHLN01DU3BP		AGGCATCACATAAGGTGTATGTAAACTTCCGACTTCAACTGTAGATGCAATCATGGTCCCTTAAGCGGAGCCCT
EPIXHLN01AHM2Z		GCGCAGATCCTAAGGTGTATGTAAACTTCCGACTTCAACTGTACACATGGTCCCTTAAGCGGAGCCCT
EPIXHLN01APWZE		TCGCCTTCGCTAAGGTGTATGTAAACTTCCCTCTGAGCGGGGTCCCTTAAGCGGAGCCCT
EPIXHLN01BZEP7		GCGGTTCCGGTAAGGTGTATGTAAACTTCCGACTTCAACTGTAAGTAGAAATCTCAGCTCCTTCTCTAGCACCATGGTCCCTTAAGCGGAGCCCT
EPIXHLN01CBCV5		TTGTCTATTCTAAGGTGTATGTAAACTTCCGACTTCAACTGTAGACACATGGTCCCTTAAGCGGAGCCCT
EPIXHLN01DGIHZ		GGTCCGGAGATAAGGTGTATGTAAACTTCCGACTTCAACTGTATCATGGTCCCTTAAGCGGAGCCCT
EPIXHLN01ELTLI		GGCACTCTCCTAAGGTGTATGTAAACTTCCGACTTCAACTGTACATATAATAAATAAATAAATAAATGAATAAATAAATAAATAAATACATCTTAAAAAAAANAAATAATT
EPIXHLN01D46OB		CTTCGATCAATAAGGTGTATGTAAACTTTCGACTTCAACTGTAATGCGTCAAATGTGCAAATCAGCAGTGGAGTAATTTAGGGTCACTACCAAGTGTGTGTA
EPIXHLN01CHRUJ		GGCCATGCCGTAAGGTGTATGTAAACTTCCGACTTCAACTGTAAGTTGTGTCATGGTCCCTTAAGCGGAGCCCT
EPIXHLN01BA5ZY		ACAGACTAAGTAAGGTGTATGTAAACTTCCGACTTCAACTGTACATAAGTACACTGTATCTGTCTTCGGATGCACCAGAAGAGGGCATCAGATCTAATTACGGG
EPIXHLN01C20Z8		AATAATTACGTAAGGTGTATGTAAACTTCCGACTTCAACTGTAAATGGGAAGTAGACATATCAATTGCTTCATGGTCCCTTAAGCGGAGCCCT
EPIXHLN01DVBRY		ACCAGACTGGTAAGGTGTATGTAAACTTCCGACTTCAACTGTATGTCCTCATGGTCCCTTAAGCGGAGCCCT
EPIXHLN01ATC50		GGCTGTAGGCTAAGGTGTATGTAAACTTCCGACTTCAACTGTAAGTCATCTCTCTAGCCCCACAATTGTGGAGTTTAGCATAAGGTCTAAGAGACACGATGCTGGG
EPIXHLN01AI0TB		GGCCATGCCGTAAGGTGTATGTAAACTTCCGACTTCAACTGTATCTTATGCATGGTCCCTTAAGCGGAGCCCT
EPIXHLN01AIHBH		TGGTGATAAGTAAGGTGTATGTAAACTTCCGACTTCAACTGTAGGTATGGGTTATCTGTGTCATGGTCCCTTAAGCGGAGCCCT
EPIXHLN01ADQ83		GCTTGAGGTATAGGTGTATGTAAACTTCCGACTTCAACTGTATGCATAAATGCAAATGCATGGTCCCTTAAGCGGAGCCCT
EPIXHLN01B30BD		CCGGTCACTCTAAGGTGTATGTAAACTTCCGACTTCAACTGTACATAGTTCCTTAAGCGGTAGTCCTA
EPIXHLN01CJ410		GGCACTCTCCTAAGGTGTATGTAAACTTCCGACTTCAACTGTAAGCTTTTGACCCATATCTTGTGGCTGGAGGACAAACATGGTCCCTTAAGCGGAGCCCT
EPIXHLN01A0N6V		CAGGATGCGTTAAGGTGTAGTAAACTTCCGACTTCAACTGTATAACAAGAGCTGTGGCTAAGTTGCAGAACTGGTTGAGGGGATGAAACATGGTCCCTTAAGCGGAG
EPIXHLN01CHOJJ		AGAGGAGACGTAAGGTGTATGTAAACTTCCGACTTCAACTGTATGTCACATGGTCCCTTAAGCGGAGCCCT
EPIXHLN01AHHQ4		AGTTCACATATAAGGTGTATGTAAACTTCCGACTTCAACTGCACTCAGACCAGAGTTCCCATGGTCCCTTAAGCGGAGCCCT
EPIXHLN01AITWU		GGCTGTAGGCTAAGGTGTATGTAAACTTCCGACTTCAACTGTACACATGGTCCCTTAAGCGGAGCCCT
EPIXHLN01BGS4P		CCGTACCTGCTAAGGTGTATGTAAACTTCCGACTTCAACTGTACATATCACTGACTGATGCACATGGTCCCTTAAGCGGAGCCCT
EPIXHLN01B0ABP		CTTCGATCAATAAGGTGTATGTAAACTTCCGACTTCAACTGTAGCAGACGCATGGTCCCTTAAGCGGAGCCCT
EPIXHLN01EFGAZ		TCGCCTTCGCTAAGGTGTATGTAAACTTCCGACTTCAACTGGTCCCTTAAGCGGAGCCCT
EPIXHLN01A6776		TTGAACACGATAAGGTGTATGTAAACTTCCGACTTCAACTGTACATGGTCCCTTAAGCGGAGCCCT
EPIXHLN01BLLDS		CAGGATGCGTTAAGGTGTATGTAAATTTCCGACTTCAACTGTATATGACCTTAGAAATACCATGGTCCCTTAAGCGGAGCCCT
EPIXHLN01A7NKW		CTAGTGATTATAAGGTGTATGTAAACTTCCGACTCCAACTGTAGATTGAAATCTGAATCAGTAGAGAACTAAGAAACTGTGACATGGTCCCTTAAGCGGAG
EPIXHLN01AECQ5		GAGCTGCATATAAGGTGTATGTAAACTTCCGACTTCAACTGTACATATGAACTCAGGGAGATTGAAGCAGCATGGTCCCTTAAGCGGAGCCCT
EPIXHLN01DZ7BK		TATTATGTCCTAAGGTGTATGTAAACTTCCGACTTCAACTGTACATGGTCCCTTAAGCGGAGCCCT
EPIXHLN01DB3A1		GCATGGCCGCTAAGGTGTATGTAAACTTCCGACTTCAACTGTATTTATCATTATCCGTGATTTTCAGTTCTCTCGCCATATTCCAGGTCCTTCAGTGTGCA
EPIXHLN01A2QBP		GCTTAACAACTAAGGTGTATGTAAACTTCCGACTTCAACTGTATTCATTATCCAACTTCTAAATTATCACTATGCTTAACAGCATGGTCCCTTAAGCGGAGCCCT
EPIXHLN01DN81L		AATAATTACGTAAGGTGTATGTAAACTTCCGACTTCAACTGTATGAGCATGGTCCCTTAAGCGGAGCCCT
EPIXHLN01D4TNQ		CCGGTCACTCTAAGGTGTATGTAAACTTCGCCTCCCTTAAGCGGAGCCCTCTGAGCGGGGTCCCTTAAGCGGAGCCCT
EPIXHLN01BJ7PC		AAGTGCTTACTAAGGTGTATGTAAACTTCCGACTTCAACTGTATGATTAGGACATACATGGTCCCTTAAGCGGAGCCCT
EPIXHLN01A2Z20		AATAATTACGTAAGGTGTATGTAAACTTCCGACTTCAACTGTAAGTGTGGGAAAAGAACCATTTGGTATTTGTATTTATGTTGCACTAAGCTTTTTTTCTCATAAAGGAACTTTTAATTCATGGT
EPIXHLN01BCEVD		TGGAGGATACTAAGGTGTATGTAAACTTCCGACTTCAACTGTAAAACAGAGCTGAGCACATGGTCCCTTAAGCGGAGCCCT
EPIXHLN01BSEF9		GCCTTCACATTAAGGTGTATGTAAACTTCCGACTTCAACTGTAAATAAGGCTGCTATGAATATAGTGAAGCATGGTCCCTTAAGCGGAGCCCT
EPIXHLN01AFHES		GCGCAGATCCTAAGGTGTATTAAACTTCCGACTTCAACTGTATGTACCTTGAGTTCCTCATCTCTCCAAGATTTTTAACATGGTCCCTTAAGCGGAGCCCT
EPIXHLN01D4Z0R		GGCTGTAGGCTAAGGTGTATGTAAACTTCCGACTTCAACTGTATATCAGTAAACCAGTGAATTAATAGTGAGATGTGGTTACCTTTTTAAAATATTAAGTTTTTAAAATTTAGTGTTATTTTGTTGAGG
EPIXHLN01A3SU7		CTTCGATCAATAAGGTGTATGTAAACTTCCGACTTCAACTGTACTTTCATGGTCCCTTAAGCGGAGCCCT
EPIXHLN01C9PPI		GCTTAACAACTAAGGTGTATGTAAACTTCCGACTTCAACTGTACATGGTCCCTTAAGCGGAGCCCT
EPIXHLN01EP1WL		GACCGGCTGTTAAGGTGTATGTAAACTTCCGACTTCAACTGTATGAAAATCCATCAATGTAATCCATTATATAAACAAACTCAAAGACAAAACCACATGGTCCTTAA
EPIXHLN01D4G6T		TTGTCTATTCTAAGGTGTATGTAAACTTCGCCTTGCCAGTCCCTTAAGCGGAGCCCT
EPIXHLN01AH35G		ACCAGACTGGTAAGGTGTATGTAAACTTCCGACTTCAACTGTATATGGCTGTTTTGCTGCACTTATATATGTGCCACATGGTCCCTTAAGCGGAGCCCT
EPIXHLN01D0VLD		GCTTAACAACTAAGGTGTATGTAAACTTCCGACTTCAACTGTACATGGTCCCTTAAGCGGAGCCCT
EPIXHLN01CC6KN		GAGCGATTCGTAAGGTGTATGTAAACTTCCGACTTCAACTGTAAAAAGGCATGGTCCCTTAAGCGGAGCCCT
EPIXHLN01AX572		GACCGGCTGTTAAGGTGTATGTAAACTTCCGACTTCAACTGTATAGGGATCCTCTAGCTAGAGTCGACCTCGAGAAAAAGAGGGAAGGAATCTTTCAACAAACCTAAAGAAGATAGCCA
EPIXHLN01AR7IY		TTGTCTATTCTAAGGTGTATGTAAACTTCCGACTTCAACTGTAGACACATGGTCCCTTAAGCGGAGCCCT
EPIXHLN01BMTZ9		GCCTTCACATTAAGGTGTATGTAAACTTCCGACTTCAACTGTATGAGGGAACAACTTGTACATGGTCCCTTAAGCGGAGCCCT
EPIXHLN01AD54P		ACTGGAGTACTAAGGTGTATGTAAACTTCCGACTTCAACTGTATGTAATTTATCATCCCAACTGGGTCACTGTTTAAAGTGAAAAGGGACACTAATTAATAACCATGGTCCCTTAAGCGGAG
EPIXHLN01BEB6I		AGAGGAGACGTAAGGTGTATGTAAACTTCCGACTTCAACTGTACATGGTCCCTTAAGCGGAGCCCT
EPIXHLN01CKB3Q		CTATGGTCTGTAAGGTGTATGTAAACTTCCGACTTCAACTATATAGGGATCCTCTAGCTAGAGTCGACCTCGAGGGGGGGCCCGGTACCCAGCTTTTGTTCCCTTTAGTGAGGGTTAATTGCG
EPIXHLN01AG5GS		GAGCGATTCGTAAGGTGTATGTAAACTTCCGACTTCAACTGTATATCAAATTATCAGCAGCATGGTCCCTTAAGCGGAGCCCT
EPIXHLN01A2HZJ		TTGAACACGATAAGGTGTATGTAAACTTCCGACTTCAACTGTACATGGTCCCTTAAGCGGAGCCCT
EPIXHLN01A2GYA		TCGCACGGTATAAGGTGTATGTAAACTTCCGACTTCAACTGTAGCTCCTGCATGGTCCCTTAAGCGGAGCCCT
EPIXHLN01ASZXU		AATAATTACGTAAGGTGTATGTAAACTTCCGACTTCAACTGTAGCATGGTCCCTTAAGCGGAGCCCT
EPIXHLN01BUQLQ		AGGCATCACATAAGGTGTATGTAAACTTCCGACTTCAACTGTATATTCTCAAAATGTATAAATGTAGCATGGTCCCTTAAGCGGAGCCCT
EPIXHLN01C6IX2		CTCCGCGTCTTAAGGTGTATGTAAACTTCCGACTTCAACTGTACCTAAGCTAAGATCACCTCCCTAGCCCCATTTGTGCCCTCCCATTCATAGTCTCAGGCACATT
EPIXHLN01DTVBK		AGGCATCACATAAGGTGTATGTAAACTTCCGACTTCAACTGTACATGGTCCCTTAAGCGGAGCCCT
EPIXHLN01BZ3SW		CTAGTGATTATAAGGTGTATGTAAACTTCCGACTTCAACTGTATGAAGGGACAAAGTGTCCACACTTTGGTCTTCATGGTCCCTTAAGCGGAGCCCT
EPIXHLN01BYVF3		GGCCATGCCGTAAGGTGTATGTAAACTTCCGACTTCAACTGTATTTAAGATCATGGTCCCTTAAGCGGAGCCCT
EPIXHLN01BLL0A		GGCCATGCCGTAAGGTGTATGTAAACTTCCGACTTCAACTGTATGTACTTTGTCCATTTTGAACGTTGTTTAGCTATTGGGGTTCCCTTAAGATTCATGGTCCCTTAAGCGGAGCCCT
EPIXHLN01CWEKO		TGGAGGATACTAAGGTGTATGTAAACTTCCGACTTCAACTGTATGTGTCACCGACTTTCCAGTAGTATAGCATTCCACAGACAGCTAGAATTCAGCATGG
EPIXHLN01C266V		AACAGCCATATAAGGTGTATGTAAACTTCCGACTTCAACTGTATCCCTAGGGAGAGGGGACATGGTCCCTTAAGCGGAGCCCT
EPIXHLN01D4Z08		GCGCAGATCCTAAGGTGTATGTAAACTTCCGACTTCAACTGTACATGGTCCCTTAAGCGGAGCCCT
EPIXHLN01B46RA		ATGTGATCCTTAAGGTGTATGTAAACTTCCGACTTCAACTGTATAAGAACCCGGGTGAACACTGCCAGGGCACATCATGGTCCCTTAAGCGGAGCCCT
EPIXHLN01A3FVK		GCTATTGTGATAAGGTGTATGTAAACTTCCGACTTCAACTGTAGATGACCCAGGTTCAATTCCCAGCCCCCACATGGTCCCTTAAGCGGAGCCCT
EPIXHLN01C8JDT		TCCTTGTTGGTAAGGTGTATGTAAACTTCCGACTTCAACTGTATGATACTGGAGTCCAGGGCATGGTCCCTTAAGCGGAGCCCT
EPIXHLN01D64BE		CCGGTCACTCTAAGGTGTATGTAAACTTTCGACTTCAACTGTATAGGGATCCTCTAGCTAGAGTCGACCTCGAGGGGGGGCCCGGTACCCAGCTTTTGTTCCCTTTAGTGAGGGTTAATTGCGCG
EPIXHLN01D3C0N		AACGCTGGCCTAAGGTGTATGTAAACTTCCGACTTCAACTGTATGAGACATATGCAGGCTACACTGGTGCTGGGGCCAGAGGCTGAATCCCTACCTTAG
EPIXHLN01B38Y1		AGAGGAGACGTAAGGTGTATGTAAACTTCCGACTTCAACTGTATCTACCTCTTCCTGGAAAACATCTCCTCAACAAATGCTTATGGATCACTCTTTATTTTTTTAAAANATTTTATTTTA
EPIXHLN01ANNE6		CTTCGATCAATAAGGTGTATGTAAACTTCCGACTTCAACTGTAGATAGCTATGTCTACATCATTTAAAACGCTCTACTTCACATACATTCCATAATTT
EPIXHLN01DKXAQ		GAGCTGCATATAAGGTGTATGTAAACTTCCGACTTCAACTGTAAATCCTTTGCTTCTCATCGTCAACTTCGAATACATGGTCCCTTAAGCGGAGCCCT
EPIXHLN01A6LST		TGGAGGATACTAAGGTGTATGTAAACTTCCGACTTCAACTGTACATGGTCCCTTAAGCGGAGCCCT
EPIXHLN01ADM98		TCCTCGGAACTAAGGTGTATGTAAACTTCCGACTTCAACTGTAGCTCTGGCTGGTCTAGAACTACTATGTAGACCAGGCTGACTCTGGACTCAGAGATACA
EPIXHLN01A3PBZ		CTTCGATCAATAAGGTGTATGTAAACTTCCGACTTCAACTGTACATGGTCCCTTAAGCGGAGCCCT
EPIXHLN01AOFHN		GCGCAGATCCTAAGGTGTATGTAAACTTCCGACTTCAACTGTACACATGGTCCCTTAAGCGGAGCCCT
EPIXHLN01DM14Z		GGCACTCTCCTAAGGTGTATGTAAACTTCCGACTTCAACTGTACATACATACATACATACATGGTCCCTTAAGCGGAGCCCT
EPIXHLN01BKA7M		AAGTGCTTACTAAGGTGTATGTAAACTTCCGACTTCAACTGTAATTCACATGGTCCCTTAAGCGGAGCCCT
EPIXHLN01DQR2L		ATGTGATCCTTAAGGTGTATGTAAAACTTCCGACTTCAACTGTATTAGAGTATCCATGGTCCCTTAAGCGGAGCCCT
EPIXHLN01BLPAY		TATTATGTCCTAAGGTGTATGTAAACTTCCGACTTCAACTGTATGTAGACCAGGCTGGCCTCAAACTCATCCTCCTTTGACTCTAGAGAGCTGGGACTAAAGGCGT
EPIXHLN01CDS0B		GCGCAGATCCTAAGGTGTATGTAAACTTCCGACTTCAACTGTAGATAGATAGATAGATAGATAGATAGATAGATAGATTAGACAGACAGACAG
EPIXHLN01D5VNB		CAGGATGCGTTAAGGTGTATGTAAACTTCCGACTTCAACTGTATGTGAGACTCTGTCCCACAAAAGAAACAAACAAAAACCTGACTTCCCATTCCCTGTGGGTTTTCATGGTCCCTTAAG
EPIXHLN01C5YXO		AGAGGAGACGTAAGGTGTATGTAAACTTCCGACTTCAACTGTATCTCCTCCTGCTTTCATTTTTAAAACATCATTCCTCATAAAGGAATTTCCATGGTCCCTTAAGCGGAGCCCT
EPIXHLN01AD8RA		GCGGTTCCGGTAAGGTGTATGTAAACTTCCGACTTCAACTGTACATGGTCCCTTAAGCGGAGCCCT
EPIXHLN01AFL7S		ACTGGAGTACTAAGGTGTATGTAAACTTCCGACTTCAACTGTAAACTGAAAAAGCAGGAATACTGTGAGACAATTTACAACATCTGATAGCTCATGGTCCCTTAAGCGG
EPIXHLN01AU5CK		GGCACTCTCCTAAGGTGTATGTAAACTTCCGACTTCAACTGTAAGAAGCCATGGTCCCTTAAGCGGAGCCCT
EPIXHLN01CYYXO		GCGCAGATCCTAAGGTGTATGTAAACTTCCGACTTCAACTGTATCTGCCCATACCTACCCCCTTAGAATTTGGAATGTGTAGGCATGGTCCCTTAAGCGGAGCCCT
EPIXHLN01ANZZ6		TCCTCGGAACTAAGGTGTATGTAAACTTCCGACTTCAACTGTGTCATGGTCCCTTAAGCGGAGCCCT
EPIXHLN01B01IC		AAGTGCTTACTAAGGTGTATGTAAACTTCCGACTTCAACTGTACATGGTCCCTTAAGCGGAAGCCCTA
EPIXHLN01AJP5N		CCGGTCACTCTAAGGTGTATGTAAACTTCCGACTTCAACTGTATAATAAAATAATACTAAAAGAGAGCACATGGTCCCTTAAGCGGAGCCCT
EPIXHLN01CHZ28		TGAGAGAGCCTAAGGTGTATGTAAACTTCCGACTTCAACTGTATATATACATGGTCCCTTAAGCGGAGCCCT
EPIXHLN01AXDLJ		GCATGGCCGCTAAGGTGTATGTAAACTTCCGACTTCAACTGTATATACATACCACACATGGTCCCTTAAGCGGAGCCCT
EPIXHLN01B4PIH		TGGTGATAAGTAAGGTGTATGTAAACTTCCGACTTCAACTGTAGCTCCTGCATGGTCCCTTAAGCGGAGCCCT
EPIXHLN01DXWEX		AACGCTGGCCTAAGGTGTATGTAAACTTCCGACTTCAACTGTATACCACAAAACTAGAAGGGCTACTGGCAGCTATATTAGAAGCTGGTCCTCAATTACAATGGCTTA
EPIXHLN01DLY2P		GCGCAGATCCTAAGGTGTATGTAAACTTCCGACTTCAACTGTATGTTCCTCCCAGTAACGCCCTGATTCCTTTCTCTGAGGGCGTTGCTCTAGTATCATGGTCCCTTAAG
EPIXHLN01DPM4I		AACGCTGGCCTAAGGTGTATGTAAACTTCCGACTTCAACTGTATAAATGTATTGAAACAGCATGGTCCCTTAAGCGGAGCCCT
EPIXHLN01CV72X		ACAGACTAAGTAAGGTGTATGTAAACTTCCGACTTCAACTGTACATGGTCCCTTAAGCGGAGCCCT
EPIXHLN01DG1VY		TGGTGATAAGTAAGGTGTATGTAAACTTCCGACTTCAACTGTACATTTATACATCGTCCTAG
EPIXHLN01DW7X8		GCCTTCACATTAAGGTGTATGTAAACTTCCGACTTCAACTGTACCTTTCCCTATCGTATTTGCTCTTTAGAGAAGGAGGTGGGCACAGCTAACAAATGATGTCACGACCAG
EPIXHLN01BBLJE		CCGGCCTTCTTAAGGTGTATGTAAACTTCCGACTTCAACTGTAGGAGGACTGCGACTGTAGCTCAGTGGCACAGCAGTTTGCCTCAGACATGGTTCCTTAAGCGG
EPIXHLN01AIIHX		TCCTTGTTGGTAAGGTGTATGTAAACTTCCGACTTCAACTGTATATGGTCAATTATGGAGAAGGTACCATGGTCCCTTAAGCGGAGCCCT
EPIXHLN01BCC85		AGAGGAGACGTAAGGTGTATGTAAACTTCCGACTTCAACTGTACATGGTCCCTTAAGCGGAGCCCT
EPIXHLN01B9WW9		ATGTGATCCTTAAGGTGTATGTAAACTTCCGACTTCAACTGTATAAGAACCCCAGGTGAACACTGCCAGGGCACATGGTCCCTTAAGCGGAGCCCT
EPIXHLN01A18S6		CTAGTGATTATAAGGTGTATGTAAACTTCCGACTTCAACTGTATGTCCACATGGTCCCTTAAGCGGAGCCCT
EPIXHLN01AULOZ		TGGTGATAAGTAAGGTGTATGTAAACTTCGCCTCCCTCGCGCCTCCCTTAAGCGGAGCCCT
EPIXHLN01DY1EC		AACGCTGGCCTAAGGTGTATGTAAACTTCCGACTTCAACTGTAATAGTTGATATAATAGCTAACAGCATGGTCCTTAAGCGGAGCCCT
EPIXHLN01EBVTP		ATCTAATATGTAAGGTGTATGTAAACTTCCGACTTCAACTGTACATAGTCAACATACATGGTCCCTTAAGCGGAGCCCT
EPIXHLN01AF7HC		TGGAGGATACTAAGGTGTATGTAAACTTCCCTCTGAGCGGGGTCCCTTAAGCGGAGCCCT
EPIXHLN01EH4QP		AGAGGAGACGTAAGGTGTATGTAAACTTCCGACTTCAACTGTATGCAGCTGGAGCCATGGTCCCTTAAGCGGAGCCCT
EPIXHLN01ALJH4		AAGTGCTTACTAAGGTGTATGTAAACTTCCGACTTCAACTGTACATGGTCCCTTAAGCGGAGCCCT
EPIXHLN01A610X		TCCTTGTTGGTAAGGTGTATGTAAACTTCCGACTTCAACTGTATAGGGATCCTCTAGCTAGAGTCGACCTCGAGGGGGGCCCGGTACCCAGCTTTTGTTCCCTTTAGTGAGGGTTAATTGCGCG
EPIXHLN01A4V61		CTTCGATCAATAAGGTGTATGTAAACTTCCGACTTCAACTGTATCTACTTGGCTTCAGATAGTACTTCACTGCAGGGTGCCCTCACATGGTCCCTTAAGCGGA
EPIXHLN01DL8HW		GGCTGTAGGCTAAGGTGTATGTAAACTTCCGACTTCAACTGTAAGTATGTGCCACCATGGTCCCTTAAGCGGAGCCCT
EPIXHLN01AT5EL		CGAACTGAATTAAGGTGTATGTAAACTTCCGACTTCAACTGTATGAGCCATTATTTATATGGTAATGATCCTCAGAAACCTTGGTAGCTAGTAATTAAATATTGCTAA
EPIXHLN01AXWUN		ACTGGAGTACTAAGGTGTATGTAAACTTCCGACTTCAACTGTATGTATAAAGCCCATGGTCCCTTAAGCGGAGCCCT
EPIXHLN01ALYQP		TGGTGATAAGTAAGGTGTATGTAAACTTCCGACTTCAACTGTACATGGTCCCTTAAGCGGAGCCCT
EPIXHLN01CD55H		GAGCGATTCGTAAGGTGTATGTAAACTTCCGACTTCAACTGTATAAACGTATATATAGCCTAGTACACAAATTCTATTAAATCAAATATGTACCACAGTGTGTGTGTG
EPIXHLN01D9TU8		GCATGGCCGCTAAGGTGTATGTAAACTTCCGACTTCAACTGTAACTGACATGGTCCCTTAAGCGGAGCCCT
EPIXHLN01DEBY6		TGAGAGAGCCTAAGGTGTATGTAAACTTCCGACTTCAACTGTACATGGTCCCTTAAGCGGAGCCCT
EPIXHLN01BSWRH		GGCTGTAGGCTAAGGTGTATGTAAACTTCCGACTTCAACTGTATCATCTTCATGGTCCCTTAAGCGGAGCCCT
EPIXHLN01DROVB		AACAGCCATATAAGGTGTATGTAAACTTCCGACTTCAACTGTATACATGTCGAGAAAACTGAAAATCACGGAAAATGAGAAATACACACTTTGGGACATGGTCCCTTAAGCGG
EPIXHLN01ALJSP		AGTTCACATATAAGGTGTATAAACTTCCGACTTCAACTGTATAAATTCATATGGCTTTATCTATGATTTAAAAAATTCATGGTCCCTTAAGCGGAGCCCT
EPIXHLN01BAHXH		AAGTGCTTACTAAGGTGTATGTAAACTTCCGACTTCAACTGTAAGTCCATATTCATTTTGTATAGAAGATTTATGCCCTGTTTTATGGTAGATACAAGACACAATA
EPIXHLN01ENFS5		TCCTCGGAACTAAGGTGTATGTAAACTTCCGACTTCAACTGTATATTTTATGTATTTTCAAAGTCCTTGTGCTCGTAATGTCAAGTGATTTCTCTTGTATATTCTCTTCTTT
EPIXHLN01D9MF5		CAGGATGCGTTAAGGTGTATGTAAACTTCCGACTTCAACTGTACATGGTCCCTTAAGCGGAGCCCT
EPIXHLN01AVMKE		TGAGAGAGCCTAAGGTGTATGTAAACTTCCGACTTCAACTGTATGTGTGCATATGTGTATGTATATGTATTTATGTGTGTGTACATGGTCCCTTAAG
EPIXHLN01ADQ4D		ATGTGATCCTTAAGGTGTATGTAAACTTCCGACTTCAACTGTACATAGCATGGTCCCTTAAGCGGAGCCCT
EPIXHLN01AFR2I		AATAATTACGTAAGGTGTATGTAAACTTCCGACTTCAACTGTATATCAATGAGTTACAATGAAAAACATGGTCCCTTAAGCGGAGCCCT
EPIXHLN01AO8EN		TATTATGTCCTAAGGTGTATGTAAACTTCCGACTTCAACTGTATATACGCTAGAGCTGGTAGCCCATGGTCCCTTAAGCGGAGCCCT
EPIXHLN01BDP7Z		GCGCAGATCCTAAGGTGTATGTAAACTTCCGACTTCAACTGTAAACTATGGTCCTTAAGCGGAAGCCCTA
EPIXHLN01BAT0S		TTGAACACGATAAGGTGTATGTAAACTTCCGACTTCAACTGTATCATGGTCCCTTAAGCGGAGCCCT
EPIXHLN01A6OOT		CTCCGCGTCTTAAGGTGTATGTAAACTTCCGACTTCAACTGTACTTTGATATTTCCGTGAGCTGTTGAATGTCCGTCAAAGCTTCCAATACAGTCCATTACAGCCA
EPIXHLN01ATYDD		TCCTCGGAACTAAGGTGTATGTAAACTTCCGACTTCAACTGTAACTTCTCAAGCCTCTATGCTCTATAATTCCAGTACCATGGTCCCTTAAGCGGAGCCCT
EPIXHLN01CYVAS		CAGGATGCGTTAAGGTGTATGTAAACTTCCGACTTCAACTGTACATCCATTTTCTACTGGCTTCCAAGTATAAAGGAGAAAAGGCTGGGCTGTGGGTGAAGCTTAGAGGG
EPIXHLN01DUGPN		GGCTGTAGGCTAAGGTGTATGTAAACTTCCGACTTCAACTGTATACTTGCGTTCATCGTACAGCTCCATTAATTTTTCTAACACATGGTCCCTTAAGCGGAGCCT
EPIXHLN01BBB8B		TCGCCTTCGCTAAGGTGTATGTAAACTTCCGACTTCAACTGTAAGTCTAGAGACTGTAGTAATTTTTTTCTATAACAGGTAAGAAGGATATGAATACAGACAAATAAATCATGG
EPIXHLN01A8CUW		CTAGTGATTATAAGGTGTATGTAAACTTCCGACTTCAACTGTATACACACATGGTCCCTTAAGCGGAGCCCT
EPIXHLN01ANRTI		GGCTGTAGGCTAAGGTGTATGTAAACTTCCGACTTCAACTGTATCATCTTCATGGTCCCTTAAGCGGAGCCCT
EPIXHLN01AQZIE		GGTCCGGAGATAAGGTGTATGTAAACTTCCGACTTCAACTGTAAGTGCATGGTCCCTTAAGCGGAGCCCT
EPIXHLN01EERSM		GCTATTGTGATAAGGTGTATGTAAACTTCCGACTTCAACTGTATATACTATCCTATACGTATGCTAAGAGTTGAAATAATTAGTTACTAGTATTGCAATTAAGAA
EPIXHLN01B17NE		TTGTCTATTCTAAGGTGTATGTAAACTTCCCTTAAGCGGAGCCCTCTGAGCGGGTCCCTTAAGCGGAGCCCT
EPIXHLN01AIWZV		AATAATTACGTAAGGTGTATGTAAACTTCCGACTTCAACTGTATATAATTGTGCATGGTCCCTTAAGCGGAGCCCT
EPIXHLN01EJMUP		TCCTTGTTGGTAAGGTGTATGTAAACTTCCGACTTCAACTGTAATAGGNTCTGTCTGTGCTGGTT
EPIXHLN01AKTL5		TGGTGATAAGTAAGGTGTATGTAAACTTCCGACTTCAACTGTATGGCTAACTCTGCTATCACCTTCCAGAGAGCGTAAGCACGCACGATGTTCTGGTAACCTGGG
EPIXHLN01BY3QL		CTAGTGATTATAAGGTGTATGTAAACTTCCGACTTCAACTGTACATATACCACAGGTATTCACATACACGGTCCCTTAAGCGGAGCCCT
EPIXHLN01DMW6T		TGGAGGATACTAAGGTGTATGTAAACTTCCGACTTCAACTGTACACACATACAAACATCCCCACACATACAAGCACACGTGGTCCCTTAAGCGGAGCCCT
EPIXHLN01DQY9X		TTGTCTATTCTAAGGTGTATGTAAACTTCCGACTTCAACTGTATGAAAGCGCGGTTACAGTCGGGGGTTGGGGGGGGTGACTGTAAAACTACACCTGGTTATTGCACTGGCTGG
EPIXHLN01AH7ZW		TTGTCTATTCTAAGGTGTATGTAAACTTCCGACTTCAACTGTACATGGTCCCTTAAGCGGAGCCCT
EPIXHLN01A2JC0		AACAGCCATATAAGGTGTATGTAAACTTCCGACTTCAACTGTAAGTCTCAGTAGAGTACCTGTTAGTGTTGTCAAAGGCAAGACAGATTCAGTATCTATAACA
EPIXHLN01DP81N		CCGGTCACTCTAAGGTGTATGTAAACTTGCCTCCCTCGCCTCCCTTAAGCGGAGCCCT
EPIXHLN01AVP29		CCGTACCTGCTAAGGTGTATGTAAACTTCCGACTTCAACTGTAGGATCATCCATGGTCCCTTAAGCGGAGCCCT
EPIXHLN01AEZAX		TATTATGTCCTAAGGTGTATGTAAACTTCCGACTTCAACTGTATATACGCTAGAGCTGGTAGCCCATGGTCCCTTAAGCGGAGCCCT
EPIXHLN01AV5XW		GGCACTCTCCTAAGGTGTATGTAAACTTCCGACTTCAACTGTAACTGTCAGTGTGCAGCATGGTCCCTTAAGCGGAGCCCT
EPIXHLN01A9C4J		TGGAGGATACTAAGGTGTATGTAAACTTCCGACTTCAACTGTACATGGTCCTTAAGCGGAGACCCT
EPIXHLN01DYSWX		CTTCGATCAATAAGGTGTATGTAAACTTCCGACTTCAACTGTAGCAGACGCATGGTCCCTTAAGCGAGCCCT
EPIXHLN01BI517		GTGCGTGGAATAAGGTGTATGTAAACTTCCGACTTCAACTGTAGGTCTTTTCTGATGTCGTCATGGTCCCTTAAGCGGAGCCCT
EPIXHLN01B5NMX		GGCACTCTCCTAAGGTGTATGTAAACTTCCGACTTCAACTGTAAATACCTATAGCATGGTCCCTTAAGCGGAGCCCT
EPIXHLN01B8ASM		GCTTGAGGTATAAGGTGTATGTAAACTTCCGACTTCAACTGTACATGGTCCCTTAAGCGGAGCCCT
EPIXHLN01AKETO		GCCTTCACATTAAGGTGTATGTAAACTTCCGACTTCAACTGTATATATCCAACACCACCAGCATACACACATGGTCCCTTAAGCGGAGCCCT
EPIXHLN01B0MIU		ACTGGAGTACTAAGGTGTATGTAAACTTCCGACTTCAACTGTATTTGGTTCCTACCGATTTTTTAAC
EPIXHLN01BBRXL		AATAATTACGTAAGGTGTATGTAAACTTCCGACTTCAACTGTAAGTTCTAGGCTGGACTTTATCATAGATTAGTAAAAACCTCCACGGTCCCTTAAGCGGAGCCCT
EPIXHLN01BO3NT		ATCTAATATGTAAGGTGTATGTAACTTCCGACTTCAACTGTATGTCATACATGGTCCCTTAAGCGGAGCCCT
EPIXHLN01DYQDG		ATCTAATATGTAAGGTGTATGTAAACTTCCGACTTCAACTGTAGATGGGCTATGCAAGAGCTTGGCACCAAGCCAGATATTAGCAGTG
EPIXHLN01AFLKX		TGAGAGAGCCTAAGGTGTATGTAAACTTCGCCTCCCTTAAGCGGAGCCCTCTGAGCGGGTCCCTTAAGCGGAGCCCT
EPIXHLN01CLXBC		CTAGTTATTATAAGGTGTATGTAAACTTCCGACTTCAACTGTATATCAATGAGTTACAATGAAAAACATGGTCCCTTAAGCGGAGCCCT
EPIXHLN01AFER6		GAGCTGCATATAAGGTGTATGTAAACTTCCGACTTCAACTGTATAGGGATCCTCTAGCTAGAGTCGACCTCGAGGGGGGCCCGGTACCCAGCTTTTGTCCCTTTAGTGAGGGTTAA
EPIXHLN01CR1CF		CCGGTCACTCTAAGGTGTATGTAAACTTCCGACCTCAACTGTATTTTCCATGGTCCCTTAAGCGGAGCCCT
EPIXHLN01CKKCM		GCCTTCACATTAAGGTGTATGTAAACTTCCGACTTCAACTGTATATAGTGTACATATGGTGTGGGTGTAGGGGGGAAAACCGGCTGTGGTGGCATGGTCCCTTAAGCGGAGCCCT
EPIXHLN01BE7TZ		TGAGAGAGCCTAAGGTGTATGTAAACTTCCGACTTCAACTGTACATGGTCCCTTAAGCGGAGCCCT
EPIXHLN01AEI61		GGCCATGCCGTAAGGTGTATGTAAACTTCCGACTTCAACTGTAAGTAACTAAATGTGGTATTAAAGAACTATCCTTTTAAAACCAAGGTTACATGGTCCCTTAAGCGGAGCCCT
EPIXHLN01ADTKF		ACTGGAGTACTAAGGTGTATGTAAACTTCCGACTTCAACTGTATACTTGTATTCAAATCTCATTTTTTGCTGTATGTGACATGGTCCCTTAAGCGGAG
EPIXHLN01D02Y4		GACCGGCTGTTAAGGTGTATGTAAACTTCCGACTTCAACTGTACTTGCTGTTGGTGCTGGAGACCAGACAAAGGCCCTCTGCATGGTCCCGTTAAGCGGAGCCCT
EPIXHLN01AH7C8		ACAGACTAAGTAAGGTGTATGTAAACTTCCGACTTCAACTGTAGTTTCATATTAATGTTTAGTTGTACTACTGACATCTACAGGTGATATGTCATGGTCCCTTAAGCGG
EPIXHLN01CPXN6		AACAGCCATATAAGGTGTATGTAAACTTCCGACTTCAACTGTAACTCAGCGCTCGTCCTCTCCATCCCTGCAAAGTCCCGCTTTACAATGTTCACATCAT
EPIXHLN01AO6VL		GCGGTTCCGGTAAGGTGTATGTAAACTTCCGACTTCAACTGTATATACGCTAGAGCTGGTAGCCCATGGTCCCTTAAGCGGAGCCCT
EPIXHLN01ALA5U		CCGTACCTGCTAAGGTGTATTAAACTTCCGACTTCAACTGTATATATATATCCCTAAACATGGTCCCTTAAGCGGAGCCCT
EPIXHLN01EHG4Q		TTGTCTATTCTAAGGTGTATGTAAACTTCCGACTTCAACTGTAGACACATGGTCCCTTAAGCGGAGCCCT
EPIXHLN01AHU1Y		ATGTGATCCTTAAGGTGTATGTAAACTTCCGACTTCAACTGTATATATGCATGGTCCCTTAAGCGGAGCCCT
EPIXHLN01AGZ98		AATAATTACGTAAGGTGTATGTAAACTTCCGACTTCAACTGTATTCTTTGTTTGATTATAGATCGTCAAAGTATGTGAAGAAAGCATGGTCCCTTAAGCGGAGCCCT
EPIXHLN01BA5ZV		GCTATTGTGATAAGGTGTATGTAAACTTCCGACTTCAACTGTATATACTGTAGTATTATACTTTTAATTTATTAAGGTATAACTCTTTTATTTATTTTTAAAAGTTTCCTGTGAACCAATATG
EPIXHLN01C7IMA		GAGCGATTCGTAAGGTGTATGTAAACTTCCGACTTCAACTGTAGTTTCACTATAAATTTGACATGGTCCCTTAAGCGGAGCCCT
EPIXHLN01BCY7P		TGGAGGATACTAAGGTGTATGTAAACTTCCGACTTCAACTGTATGTTCTGCTCTCTGCACTCTCAGCACCATGGTCCCTTAAGCGGAGCCTT
EPIXHLN01A1LLL		GAGCTGCATATAAGGTGTATGTAAACTTCCGACTTCAACTGTAGTGTGTGTGGATGTTTTATCTGCATGGTCCCTTAAGCGAAGCCCT
EPIXHLN01ATLZS		GACCGGCTGTTAAGGTGTATGTAAACTTCCGACTTCAACTGTAGGCATGGTCCCTTAAGCGGAGCCCT
EPIXHLN01AMXTS		ACCAGACTGGTAAGGTGTATGTAAACTTCCGACTTCAACTGTATATTTTGTCAGTTACTGCATGGTCCCTTAAGCGGAGCCCT
EPIXHLN01AFFSA		TCGCACGGTATAAGGTGTATGTAAACTTCCGACTTCAACTGTACATGGTCCCTTAAGCGGAGCCCT
EPIXHLN01A3C2Q		GGCCATGCCGTAAGGTGTATGTAAACTTCCGACTTCAACTGTACATGGTCCCTTAAGCGGATCCCT
EPIXHLN01AE091		TGGAGGATACTAAGGTGTATGTAAACTTCCGACTTCAACTGTACAATATGTCTCTTAGGGAACCATGGTCCCTTAAGCGGAGCCCT
EPIXHLN01DEE86		CGAACTGAATTAAGGTGTATGTAAACTTCCGACTTCAACTGTACATGGTCCCTTAAGCGGAGCCCT
EPIXHLN01AWJGF		GCTATTGTGATAAGGTGTATGTAAACTTCCGACTTCAACTGTAAGCCAAAATTCCATGGTCCCTTAAGCGGAGCCCT
EPIXHLN01C228L		ACAGACTAAGTAAGGTGTATGTAAACTTCCGACTTCAACTGTAATTTTTATAAAGGAGCCAGAAACACGCTAGAAAAAAAAAAGCATCTCAAAAGATGTAGTTGGTCAAACTGAATGT
EPIXHLN01D195W		ATGTGATCCTTAAGGTGTATGTAAACTTCCGACTTCAACTGTATATGTGCAAAGATATTTGTGTAGGGTCACTTATAAAATGCATTCCCTTCCAAATCAATA
EPIXHLN01AMXTP		TTGTCTATTCTAAGGTGTATGTAAACTTCCGACTTCAACTGTAGACACATGGTCCCTTAAGCGGAGCCCT
EPIXHLN01BJ40E		TGAGAGAGCCTAAGGTGTATGTAAACTTCGCCTCCCTCGCGCCGTCCCTTAAGCGGAGCCCTCTGAGCGGGTCCCTTAAGCGGAGCCCT
EPIXHLN01A3JS2		CCGGTCACTCTAAGGTGTATGTAAACTTCCGACTTCAACTGTATTTTCCATGGTCCCTTAAGCGGAGCCCT
EPIXHLN01AHIBQ		GGCACTCTCCTAAGGTGTATGTAAACTTCCGACTTCAACTGTAGGCTTTTTCCCCCATGGTCCCTTAAGCGGAGCCCT
EPIXHLN01B6BTH		AGTTCACATATAAGGTGTATGTAAACTTCCGACTTCAACTGTATGTGCAAGGCTGTGTTAGCCAACCAAGGCTTGTGGGGCAGCTGAGAAAAACAACGCCTCTT
EPIXHLN01BG6PI		GCATGGCCGCTAAGGTGTATGTAAACTTCCGACTTCAACTGTAGAGGCTCTGAAGGCCTGGGAACATCTTCAGAAGGTGTTAGGTGCCACTTGGCAGCTTTGGTGGG
EPIXHLN01BXEBS		ATCTAATATGTAAGGTGTATGTAAATTTCCGACTTCAACTGTATATACCACCGTTCATACTGGAGTTTTACTGGAGGATAGAGTATTTGAAAGTGCACTATATCCCA
EPIXHLN01BWXL1		CGAACTGAATTAAGGTGTATGTAAACTTCCTCTGAGCGGGGTCCCTTAAGCGGAGCCCT
EPIXHLN01CW4M7		CTTCGATCAATAAGGTGTATGTAAACTTCCGACTTCAACTGTAGCAGACGCATGGTCCCTTAAGCGGAGCCCT
EPIXHLN01BXE7O		GCGCAGATCCTAAGGTGTATGTAAACTTCCGACTTCAACTGTACATGGTCCCTTAAGCGGAGCCCT
EPIXHLN01CEEHD		CTATGGTCTGTAAGGTGTATGTAAACTTCCGACTTCAACTGTAAGTACTTTGTAGCTGTCTTCAGACGTTCCAGAAGAGGGAGTCAGATCTTGTTATGGATGGTTG
EPIXHLN01AKNYL		CCGGTCACTCTAAGGTGTATGTAAACTTCCGACTTCAACTGTAATACATGGTCCCTTAAGCGGAGCCCT
EPIXHLN01AQG3Q		GGCCATGCCGTAAGGTGTATGTAAACTTCCGACTTCAACTGTAAGTAAACAAGTGCTATGTGTGTGTGGTATATGCACACATGGTCCCTTAAGCCGAGCCCT
EPIXHLN01C479L		GGCACTCTCCTAAGGTGTATGTAAACTTCCGACTTCAACTGTAAGTGAAATAATCTGTCTGTAAACAATTGTTGGAAAAATGACTTGTGTCATGGTCCCTTAAGCGGAGCCCT
EPIXHLN01AELVO		CCGTACCTGCTAAGGTGTATGTAAACTTCCGACTTCAACTGTATGTATTTCTCATTTTCGTGATTTTCAGTTTTCTCGCCATATTCCAGGTTCTTCAGTGGGCATTTCT
EPIXHLN01AFD35		GAGCTGCATATAAGGTGTATGTAAACTTCCGACTTCAACTGTATATCTTATTCTGAAGGCAGACAGGAGAAGACTGGCTTCCAGGCAGCTAGGACAAGGG
EPIXHLN01ADY8P		CAGGATGCGTTAAGGTGTATGTAAACTTCCGACTTCAACTGTATAATGTAAGATTACAGCATAAGCTTAGGGTGTAAAAGTTGAATACATGGTCCCTTAAGCGGAG
EPIXHLN01BGFSE		AATAATTACGTAAGGTGTATGTAAACTTCCGACTTCAACTGTATAGGGATCCTCTAGCTAGAGTCGACCTCGAGGGGGGGCCCGGTACCCAGCTTTTGTTCCCTTTAGTGAGGGTTAATTGCGCG
EPIXHLN01EFAQI		CCGTACCTGCTAAGGTGTATGTAAACTTCCGACTTCAACTGTAGGATCATCCATGGCCCCTTAAGCGGACCCT
EPIXHLN01ER0HZ		AGTTCACATATAAGGTGTATAGTAAACTTCCGACTTCAACTGTATTTCCTCAGGTTAATGTACTTATTCCAAGCCTGATGATCTAAGTTTGATCCCAGGA
EPIXHLN01BZ6LV		GCTATTGTGATAAGGTGTATGTAAACTTCCGACTTCAACTGTACCTAGCAGTCCATGGTCCCTTAAGCGGAGCCCT
EPIXHLN01BAHDY		TCCTTGTTGGTAAGGTGTATGTAAACTTCCGACTTCAACTGTATATCTTAAAGAGCTTCACTCAAAGATGGAATGTTTCAACCTTAGAGAAATTTGCTACATAAGAAATTTGTAA
EPIXHLN01D6WEL		GCTATTGTGATAAGGTGTATGTAAACTTCCGACTTCAACTGTAGCTGCTAATTGAAACACCTCAAGTTAACAAGAACCAACGAAACAAACAAAAAACCCTCAAGTCATTTGTTTGCA
EPIXHLN01APKI4		GCGGTTCCGGTAAGGTGTATGTAAACTTCCGACTTCAACTGTACATGGTCCCTTAAGCGGAGCCCT
EPIXHLN01A6YRI		GGCACTCTCCTAAGGTGTATGTAAACTTCCGACTTCAACTGTATGTTAGAGTACTGAGTAGCCTTAAGAGAAGGCCTCTGATGATATTTTATCCCAGCAAGGTGAAGG
EPIXHLN01B7ZZA		AGAGGAGACGTAAGGTGTATGTAAACTTCCGACTTCAACTGTATATGATATTGGCAATACATTCAAGATATATATGCTATGTACAGATAAATTAGTA
EPIXHLN01BK0QL		TGAGAGAGCCTAAGGTGTATGTAAACTTCCGACTTCAACTGTATCTCAAGGGTGTCTTGACCAGACTAAGCCGTAGAATTCATGGTCCCTTAAGCGGAGCCCT
EPIXHLN01BDSKG		CTTCGATCAATAAGGTGTATGTAAACTTCCGACTTCAACTGTATAGGGATCCTCTAGCTAGAGTCGACCTCGAGGGGGGGCCCGGTACCCAGCTTTTGTTCCCTTTAGTGAGGGTTAATTGCG
EPIXHLN01EIK0F		AACGCTGGCCTAAGGTGTATGTAAACTTCCCGCTCAGCCTCCCTTAAGCGGAGCCCT
EPIXHLN01CX7KC		CAGGATGCGTTAAGGTGTATGTAAACTTCGACTTCAACTGTAGAATTCTGGAATCTTCAGTGAGACACAGTTTATAAACATCCTATTTTTCCTTGTTGATCATGG
EPIXHLN01A0F7U		AATAATTACGTAAGGTGTATGTAAACTTCCGACTTCAACTGTATCTACACTTTGGTCTTCCTTCTAATTCAGCTTCATATGGTCCATGGTCCCTTAAGCGGAGCCCT
EPIXHLN01CCDYA		GCTATTGTGATAAGGTGTATGTAAACTTCCGACTTCAACTGTATGACCTTTTAGCCAGTTATGCCCTGTGACACAGCAAAAGTCGAGAAGGAATCAGCT
EPIXHLN01AGSJ5		CAGGATGCGTTAAGGTGTATGTAAACTTCCGACTTCAACTGTATTTATCTTTCATGGTCCCTTAAGCGGAGCCCT
EPIXHLN01EA85Y		CCGTACCTGCTAAGGTGTATGTAAACTTCCGACTTCAACTGTATGTATGTATGTATGTATGCATGCATGGTCCCTTAAGCGGAGCCCT
EPIXHLN01AGJEG		GGCTGTAGGCTAAGGTGTATGTAAACTTCCGACTTCAACTGTACCACCGTACCCAGTTTGATTTTTTCCCCCTTAATCAGTTAAAAGCTTCTAAATACTCCTATACAACTGTACTTAAGCTTTTGTTTGTTTTG
EPIXHLN01CTI7F		TCGCACGGTATAAGGTGTATGTAAACTTCCGACTTCAACTGTATGCTGAGCAGTGGTGGCACATGGTCCCTTAAGCGGAGCCCT
EPIXHLN01B7J2F		GCTTAACAACTAAGGTGTATGTAAACTTCCGACTTCAACTGTAGCTCATGGTCCCTTAAGCGGAGCCCT
EPIXHLN01AWYE8		CTAGTGATTATAAGGTGTATAGTAAACTTCCGACTTCAACTGTACACACATGGTCCCTTAAGCGGAGCCCT
EPIXHLN01BQUV9		CCGGCCTTCTTAAGGTGTATGTAAACTTCCGACTTCAACTGTATGCCCAGAAAAGAAATGTCCAGGCAATCCGGAAACTCATGGTCCCTTAAGCGGAGCCCT
EPIXHLN01ADP3K		GCCTTCACATTAAGGTGTATGTAAACTTCCGACTTCAACTGTATTTGGGGCTGGCTTACAGGTTCAGAGGTTCAGTCCATTATCAAGGTAGGAGCATGGTCCCTTAAGCGGA
EPIXHLN01AZCLW		CACTAAGTTATAAGGTGTATGTAAACTTCCGACTTCAACTGTACCCTATACTATATAAATCTATGTAGGGGAATTTTAATCCAGCAACATGGTCCCTTAAGCGGAGCCCT
EPIXHLN01BCVI2		AGTTCACATATAAGGTGTATGTAAACTTCCGACTTCAACTGTATATACTTTCTCATGGTCCCTTAAGCGGAGCCCT
EPIXHLN01AHZQ9		GGCACTCTCCTAAGGTGTATGTAAACTTCCGACTTCAACTGTACGTTGTCTGTGGCTTTGTTTGCTTTGGGTCACATGGTCCCTTAAGCGGAGCCCT
EPIXHLN01CWU8Z		TGAGAGAGCCTAAGGTGTATGTAAACTTCCGACTTCAACTGTATTATTAGTGAGTAACTTACTGAATGCCTGCTACAGACTAGACAATGGGCATAGAAGAAG
EPIXHLN01AMENO		ATCTAATATGTAAGGTGTATGTAAACTTCCGACTTCAACTGTACATGGTCCCTTAAGCGGACGCCCT
EPIXHLN01AV492		TCGAAGCAGGTAAGGTGTATGTAAACTTCCGACTTCAACTGTAAATGAGGTATATTAATGAGGTTCAGTGAGGTTCTGTGAGGTTCTGAGAGCATAACCAATCAG
EPIXHLN01CL2LZ		CCGGTCACTCTAAGGTGTATGTAAACTTCCGACTTCAACTGTATTTCCATGGTCCCTTAAGCGGAGCCCT
EPIXHLN01DS16Y		TTGTCTATTCTAAGGTGTATGTAAACTTCCGACTTCAACTGTAGACACATGGTCCCTTAGGCGGAGCCCT
EPIXHLN01DTRJI		TGGAGGATACTAAGGTGTATGTAAACTTCCGACTTCAACTGTATGTGTGTCTGTCTATATACACATATACATATATACATGGTCCCTTAAGCGGAGCCCT
EPIXHLN01CQ1XT		CCGGCCTTCTTAAGGTGTATGTAAACTTCCGACTTCAACTGTATGAAACATTCTTAATGCTACCTTACTTAAAGTGTATAGCCTTTTCTCAACAAATATACTCTGTGTGTGTG
EPIXHLN01AJ4KO		AACAGCCATATAAGGTGTATGTAAACTTCCGACTTCAACTGTATCTGTACTCTGGAATCAGCTAATAAAACCTTAAAAATTGTTTTTTGTTTCAGGTGACTTACAAGTGGCTAAG
EPIXHLN01BJ4OG		CACTAAGTTATAAGGTGTATGTAAACTTCCGACTTCAACTGTATTTTCCATGGTCCCTTAAGCGGAGCCCT
EPIXHLN01AOUY8		GCTTGAGGTATAAGGTGTATGTAAACTTCCGACTTCAACTGTACCACCAATTTTTGTTGCTTGAACATTAGAGACTTGTTTTTAGCTGGGTTTATGGCTAGTAAGGATAATTTA
EPIXHLN01BK0QU		CGAACTGAATTAAGGTGTATGTAAACTTCCGACTTCAACTGTAAGTTGACTGTGCCTTTAAACAGCTTGGAAAATTCCAGAAAATGATGTCATGGTCCCTTAAGCGGAGCCCT
EPIXHLN01ARUHV		TCGCCTTCGCTAAGGTGTATGTAAACTTCCGACTTCAACTGGTCCCTTAAGCGGAGCCCT
EPIXHLN01ADPRE		ACCAGACTGGTAAGGTGTATGTAAACTTCCGACTTCAACTGTATATTTTGTCAGTTACTGCATGCTTTCTCTTCCATTACTTTCAGACTTTCTAGATTTCTACATTG
EPIXHLN01CPAN3		TCCTCGGAACTAAGGTGTATGTAAACTTCCGACTTCAACTGTACACATGGTCCCTTAAGCGGAGCCCT
EPIXHLN01AXWOO		GGTCCGGAGATAAGGTGTATGTAAACTTCCGACTTCAACTGTAGGTTTAAGCATGGTCCCTTAAGCGGAGCCCT
EPIXHLN01BUX11		GAGCGATTCGTAAGGTGTATGTAAACTTCCGACTTCAACTGTATGTTTAGGTATACATGGTCCCTTAAGCGGAGCCCT
EPIXHLN01A30JA		TTGTCTATTCTAAGGTGTATGTAAACTTCGCCTTGCCAGTCCCTTAAGCGGAGCCCT
EPIXHLN01CWU2U		AACAGCCATATAAGGTGTATGTAAACTTCCGACTTCAACTGTACATGTCCTTAANCGGAGCCT
EPIXHLN01B6OFR		CTAGTGATTATAAGGTGTATGTAAACTTCCGACTTCAACTGTACATGGTCCCTTAAGCGGAGCCCT
EPIXHLN01AJSFZ		CTATGGTCTGTAAGGTGTATGTAAACTTCCGACTTCAACTGTATAGGGATCCTCTAGCTAGAGTCGACCTCGAGCTACACTCATCAACTCTATGCCTA
EPIXHLN01BOIJS		AGTTCACATATAAGGTGTATGTAAACTTCCGACTTCAACTGTACATGGTCCCTTAAGCGGAGCCCT
EPIXHLN01COJYV		GGCTGTAGGCTAAGGTGTATGTAAACTTCCGACTTCAACTGTATATCAGTAAACCAGTGAATTAATAGTGAGATGTGGTTACCTTTTTAAAATATTGAGTTTTAAAATTTAGTGTTATTTGTG
EPIXHLN01AROIF		GCGCAGATCCTAAGGTGTATGTAAACTTCCGACTTCAACTGTATGTCCTAGTACAGTGTTTTTAAACAGGTATTCCATAGCATCAGCATGGTCCCTTAAGCGGAG
EPIXHLN01AW2X5		AAGTGCTTACTAAGGTGTATGTAAACTTCGACTTCAACTGTAAGTATCATTGAATCTTGTACCTTGCATGGTCCCTTAAGCGGAGCCCT
EPIXHLN01AM7AT		CTAGTGATTATAAGGTGTATGTAAACTTCCGACTTCAACTGTATAAATGTGACTACACACATGGTCCCTTAAGCGGAGCCCT
EPIXHLN01AR15W		CTAGTGATTATAAGGTGTATGTAAACTTCCGACTTCAACTGTATGTCTGTTTTCATCTTAACTTACCAAAATATTTTACCTCTTTTGCTTGTTACTGGAATTATTCCATGGTCCCTTAAG
EPIXHLN01DNJ1C		GTGCGTGGAATAAGGTGTATATAAACTTCCGACTTCAACTGTATGTATACATATACCCGCATGGTCCCTTAAGCGGAGCCCT
EPIXHLN01A7QPX		GCCTTCACATTAAGGTGTATGTAAACTTCCGACTTCAATTGTATGTATTCAGTGTTATAATAGTAGAATAACCCATGAAGACCTGAGTTCTGACCTCCAGCACCCA
EPIXHLN01BG6JI		CTATGGTCTGTAAGGTGTATGTAAACTTCCGACTTCAACTGTAGCATGGTCCCTTAAGCGGAGCCCT
EPIXHLN01DM0JE		ATCTAATATGTAAGGTGTATGTAAACTTCCGACTTCAACTGTATATACCCTTGCACCATGGTCCCTTAAGCGGAGCCCT
EPIXHLN01A7ZQH		GGCACTCTCCTAAGGTGTATGTAAACTTCCGACTTCAACTGTACATAGCATGGTCCCTTAAGCGGAGCCCT
EPIXHLN01BR4NF		AATAATTACGTAAGGTGTATGTAAACTTCCGACTTCAACTGTATAAATGCTTTCTACTCCTTGTACACACATGGTCCCTTAAGCGGAGCCCT
EPIXHLN01AX5ZU		TATTATGTCCTAAGGTGTATGTAAACTTCCGACTTCAACTGTACATGGTCCCTTAAGCGGAGCCCT
EPIXHLN01APNFJ		CTTCGATCAATAAGGTGTATGTAAACTTCCGACTTCAACTGTAAGTCCTATTTAGGACTGAGTACCCAGTAGTCACATAATCTAAGCTGAGTGACAAATTA
EPIXHLN01AINI6		TCGCCTTCGCTAAGGTGTATGTAAACTTTGCCTTGCCAGTCCCTTAAGCGGAGCCCTCTGAGCGGGCTGGCAAGGCCCCTTAAGCGGAGCCCT
EPIXHLN01BGZYG		GCTTGAGGTATAAGGTGTATGTAAACTTCCGACTTCAACTGTATGTGTGATTGTGGCCTTCAACTGGAAAGAGCAGTGTGGCCCATACCTGGCCGATTATCTAAG
EPIXHLN01DOOPJ		GGCCATGCCGTAAGGTGTATGTAAACTTCCTTAAGGGACTGGCAAGGCGTCCCTTAAGCGGAGCCCTCTGAGCGGGGTCCCTTAAGCGGAGCCCT
EPIXHLN01CALPT		CTAGTGATTATAAGGTGTATGTAAACTTCCAGAGGGCTCCCTTAAGCGGAGCCCT
EPIXHLN01EHQ90		CTAGTGATTATAAGGTGTATGTAAACCTCCGACTTCAACTGTAGAAGCAAACTTGTTTGAGGGAAAGAAATCCAGAAGGAGGAGACAAAAGAGGGAATTAGACATGGTCCCTTAAGCGG
EPIXHLN01AIWE6		GCGGTTCCGGTAAGGTGTATGTAAACTTCCGACTTCAACTGTACATGGTCCCTTAAGCGGAGCCCT
EPIXHLN01CXD04		TGGAGGATACTAAGGTGTATGTAAACTTCCCTCTGAGCGGGGTCCCTTAAGCGGAGCCCT
EPIXHLN01ADZOW		CCGGCCTTCTTAAGGTGTATGTAAACTTCCGACTTCAACTGTATATAATGTATTATGTTCATATGACATGGTCCCTTAAGCGGAGCCCT
EPIXHLN01EU6U4		GCATGGCCGCTAAGGTGTATGTAAACTTCCGACTTCAACTGTAGTAGTGCAGGGCGGGCATACACACTACCAGTCAAATGTGTCTAGTAGACTTGGGAACATGG
EPIXHLN01DCQQZ		GCTTGAGGTATAAGGTGTATGTAAACTTCCGACTTCAACTGTATATATACACATGGTCCCTTAAGCGGAGCCCT
EPIXHLN01B2KX0		TGGAGGATACTAAGGTGTATGTAAACTTCCGACTTCAACTGTAAAGCAGAGCTGAGCACATGGTCCCTTAAGCGGAGCCCT
EPIXHLN01C4TWW		CTAGTGATTATAAGGTGTATGTAAACTTCCGACTTCAACTGTACATGGTCCCTTAAGCGGAGCCCT
EPIXHLN01ARFMB		CACTAAGTTATAAGGTGTATGTAAACTTCCGACTTCAACTGTATAGGGATCCTCTAGCTAGAGTCGACCTCGAGTGAGCTGAGCAGGCACATGGTCCCTTAAG
EPIXHLN01AUKPI		AACAGCCATATAAGGTGTATGTAAACTTCCGACTTCAACTGTAACTCAGCGCTCGTCCTCTCCATCCCTGCAAAGTCCCGCTTTACAATGTTCACATCA
EPIXHLN01AGLZG		GGCTGTAGGCTAAGGTGTATGTAAACTTCCGACTTCAACTGTATATCAGTAAACCAGTGAATTAATAGTGAGATGTGGTTACCTTTTTAAAATATTAAGTTTCTAAAATTTAGTGTTATTTTGTG
EPIXHLN01A5K77		ACCAGACTGGTAAGGTGTATGTAAACTTCCGACTTCAACTGTATATGTGTGTGTGTGTATTTGTCTGTGTATGTGATATAGGTACATGTGCATCG
EPIXHLN01AGC4V		CTAGTGATTATAAGGTGTATGTAAACTTCCGACTTCAACTGTATGAGTGAGTGCGTATCATGGTCCCTTAAGCGGAGCCCT
EPIXHLN01AG8WO		GCCTCTAATATAAGGTGTATGTAAACTTCCGACTTCAACTGTAACAGAAAGATCACAAAAGCTCTTACCTCTCTTAAGACCTCTGTTTCCTCTCTCATGGTCCCTTAAGCGGAG
EPIXHLN01AOU16		TTGTCTATTCTAAGGTGTATGTAAACTTCCGACTTCAACTGTAGATGTATACAAACTCACTGTGTATATTTGCTGCTTATGAGCATGGTCCCTTAAGCGGAG
EPIXHLN01AYPJV		GGCACTCTCCTAAGGTGTTGTAAACTTCCGACTTCAACTGTAAGTCAGAGAATGTTCACATTTGTGATTGTGTATACAGTATGAGCAGTAGCTGCAAG
EPIXHLN01BDV1Z		TTGTCTATTCTAAGGTGTATGTAAACTTCCGACCTCAACTGTATTTGGTAGTGAAATATGACTAGAAATATTGAAAAACATGGTCCCTTAAGCGGAGCCCT
EPIXHLN01D3VH2		AATAATTACGTAAGGTGTATGTAAACTTCCGACTTCAACTGTAGTTGGGGTGGTAGTCCCAGATAATCATGGTCCCTTAAGCGGAGCCCT
EPIXHLN01EPW07		CGAACTGAATTAAGGTGTATGTAAACTTCCGACTTCAACTGTATAGGGATCCTCTAGCTAGAGTCGACCTCGAGGGGGGGCCCGGTACCCAGCTTTTGTTCCCTTTAGCGAGGGTTAATTGCGCG
EPIXHLN01AFEFO		GGCTGTAGGCTAAGGTGTATGTAAACTTCCGACTTCAACTGTACACATGGTCCCTTAAGCGGAGCCCT
EPIXHLN01DSGLD		AGAGGAGACGTAAGGTGTATGTAAACTTCCGACTTCAACTGTATGTAAAGGAGTTGCCCAATGCCTATCCTATTCCTGTTACAATGCCGCCTGCTCCCAAGCATGG
EPIXHLN01D8CYX		AAGTGCTTACTAAGGTGTATGTAAACTTCCGACTTCAACTGTATAGGGATCCTCTAGCTAGAGTCGACCTCGAGCCTTCTGATGAGAATCAGCA
EPIXHLN01AJVPV		TCGCCTTCGCTAAGGTGTATGTAAACTTCCGACTTCAACTGGTCCCTTAAGCGGAGCCCT
EPIXHLN01BABT1		TCGCACGGTATAAGGTGTATGTAAACTTCCGACTTCAACTGTAGCTCCTGCATGGTCCCTTAAGCGGACCCT
EPIXHLN01AE7ND		TGAGAGAGCCTAAGGTGTATGTAAACTTCCGACTTCAACTGTATAAGCTCCTCCTCTTTGTGCTGTATATCATAAACATGGTCCCTTAAGCGGAGCCCT
EPIXHLN01DNM7J		CTAGTGATTATAAGGTGTATGTAAATTTCCGACTTCAACTGTACTTTGTGCATGGTCCCTTAAGCGGAGCCCT
EPIXHLN01DPMY5		TGGAGGATACTAAGGTGTATGTAAACTTCCGACTTCAACTGTAGCTGTACCAGCAAGCCAAGCTCGGCCTCCGTCACTGTCCATCGAGTTCTATTTATTCCCTCCAAA
EPIXHLN01ASQNI		AATAATTACGTAAGGTGTATGTAAACTTCCGACTTCAACTGTAGGTCCTGTGCATACATGGTCCCTTAAGCGGAGCCCT
EPIXHLN01AKHT8		GGCACTCTCCTAAGGTGTATGTAAACTTCCGACTTCAACTGTACAAGTGGACTATTTGAAATTAGTCATGGTCCCTTAAGCGGAGCCCT
EPIXHLN01BOZ75		ACTGGAGTACTAAGGTGTATGTAAACTTCCGACTTCAACTGTAGCTATTAACGAGAATTAGATTGCTATCTAGGGATCTGGAAAGATGTCTATAATATGTTGGTAA
EPIXHLN01EKOCJ		ATCTAATATGTAAGGTGTATGTAAACTTCCGACTTCAACTGTAGATCTGGATAAGTGTCTCTAGAAGCCTGCAATTATTCTGTTAGCATAATTTATTTTGTG
EPIXHLN01B6F1W		TGGAGGATACTAAGGTGTATGTAAACTTCCGACTTCAACTGTACATGGTCCCTTAAGCGGAGCCCT
EPIXHLN01C7BBV		CCGGTCACTCTAAGGTGTATGTAAACTTCCGACTTCAACTGTAATACATGGTCCCTTAAGCGGAGCT
EPIXHLN01D4X14		GGCCATGCCGTAAGGTGTATGTAAACTTCCGACTTCAACTGTATGCACTGAGTTTCACACGTGGTTGTGGGGGTGTTGGTGTGTGCATGGTCCCTTAAGCGGAG
EPIXHLN01AME8P		CGAACTGAATTAAGGTGTATGTAAACTTCCGACTTCAACTGTAGGTTTTCATTTCTCTTTCACAACGAGCTTTGTCAGTCTTTGCCATATCTTAAAATTTCCCCTTTTCTTTAGCAGA
EPIXHLN01ATHHM		TTGAACACGATAAGGTGTATGTAAACTTCCGACTTCAACTGTACATGGTCCCTTAAGCGGAGCCCT
EPIXHLN01CIP2G		GCGCAGATCCTAAGGTGTATGTAAACTTCCGACTTCAACTGTACATGGTCCCTTAAGCGGAGCCCT
EPIXHLN01BSGVA		CTCCGCGTCTTAAGGTGTATGTAAACTTCCGACTTCAACTGTAGATGGGGAAGATGGTAGTGTAGTGGTAGATATGCCCAATCTAGGTGCACAGCATGGT
EPIXHLN01COKCI		AACGCTGGCCTAAGGTGTATGTAAACTTCCGACTTCAACTGTAGGTTGGATGAACCTGGAAGGCTCCAGAAAACCAGTGGTAGAGAACTTAAGCCATTTGGCTCATGGTCCCTTAAG
EPIXHLN01DA4YZ		TGGAGGATACTAAGGTGTATGTAAACTTCCGACTTCAACTGTACATGGTCCCTTAAGCGGAGCCCT
EPIXHLN01A0D84		GCTATTGTGATAAGGTGTATGTAAACTTCCGACTTCAACTGTATATGCCATTATATTAGGCATGGTCCCTTAAGCGGAGCCCT
EPIXHLN01EE4CU		GCTTGAGGTATAAGGTGTATGTAAACTTCCGACTTCAACTGTATCTACAATAACAAAACATGGTCCCTTAAGCGGAGCCCT
EPIXHLN01C5OQ9		CCGGTCACTCTAAGGTGTATGTAAACTTCCGACTTCAACTGTATTTTCCATGGTCCCTTAAGCGGAGCCCT
EPIXHLN01AJAJN		GCGCAGATCCTAAGGTGTATGTAAACTTCCGACTTCAACTGTATATTTTTATTGATAAATATACACATGGTCCCTTAAGCGGAGCCCT
EPIXHLN01BZRB7		ATAGTTGTGGTAAGGTGTATGTAAACTTCCGACTTCAACTGTATGGCTAACTCTGCTATCACCTTCCAGAGAGCGTAAGCACGCACGATGTTCTGGTAACCTGGG
EPIXHLN01EBDUH		GCCTTCACATTAAGGTGTATGTAAACTTCCGACTTCAACTGTATGTCTTTGCTGGCCTTCTCAAGGGCTTGTCTTGGAATAGGCCCATGGTCCCTTAAGCGGAGCCCT
EPIXHLN01AJL3J		TGAGAGAGCCTAAGGTGTATGTAAACTTCCGACTTCAACTGTAGTTCATGGTCCCTTAAGCGGAGCCCT
EPIXHLN01AKCT9		GCGCAGATCCTAAGGTGTATGTAAACTTCCGACTTCAACTGTATGTACCTTGAGTTCCTCATCTCTCCAAGATTTTTAACATGGTCCCTTAAGCGGAGCCCT
EPIXHLN01AL3WH		CAGGATGCGTTAAGGTGTATGTAAACTTCCGACTTCAACTGTATGTATGTGCCTGTATCCATGGTCCCTTAAGCGGAGCCCT
EPIXHLN01B0Y63		GCGGTTCCGGTAAGGTGTATGTAAACTTCCGACTTCAACTGTATATCTACTCCCCATACACACTCACCCTCATGGTCCCTTAAGCGGAGCCCT
EPIXHLN01ADMJ4		GCCTTCACATTAAGGTGTATGTAAACTTCCGACTTCAACTGTATCTGGTGGAGATGCCCCCACCCCCATGGTCCCTTAAGCGGAGCCCT
EPIXHLN01BJ4GF		CCGTACCTGCTAAGGTGTATGTAAACTTCCGACTCCAACTGTATGTATGTATGTATGTATGCATGCATGGTCCCTTAAGCGGAGCCCT
EPIXHLN01DQ3HE		CGAACTGAATTAAGGTGTATGTAAACTTCCGACTTCAACTGTATAGGGATCCTCTAGCTAGAGTCGACCTCGAGGGGGGGCCCGGTACCCAGCTTTTGTTCCCTTTAGTGAGGGTTAATTGCGCG
EPIXHLN01AK591		AAGTGCTTACTAAGGTGTATGTAAACTTCCGACTTCAACTGTATGATTAGGACATACATGGTCCCTTAAGCGGAGCCCT
EPIXHLN01BK9WM		ATAGTTGTGGTAAGGTGTATGTAAACTTCCGACTTCAACTGTATGGCTAACTCTGCTATCACCTTCCAGAGAGCGTAAGCACGCACGATGTTCTGGTAACCTGGG
EPIXHLN01BLM9L		GGCACTCTCCTAAGGTGTATGTAAACTTCCGACTTCAACTGTAAGTACTTGAATTACTAAAAGTGATCATGGTCCCTTAAGCGGAGCCCT
EPIXHLN01BOPXX		GCTATTGTGATAAGGTGTATGTAAACTTCCGACTTCAACTGTAACTGTAATAAATGCAAGCACGCATGGTCCCTTAAGCGGAGCCCT
EPIXHLN01AXZXT		ATGTGATCCTTAAGGTGTATGTAAACTTCCGACTTCAACTGTAAGTGAAATAATCTGTCTGTAAACAATTGTTGGAAAAATGACTTGTGTCATGGTCCCTTAAGCGGAG
EPIXHLN01BXMZ4		GCGCAGATCCTAAGGTGTATGTAAACTTCCGACTTCAACTGTACATGGTCCCTTAAGCGGAGCCCT
EPIXHLN01AM93T		TGAGAGAGCCTAAGGTGTATGTAAACTTCCGACTTCAACTGTACCTGATTCTGAATAGACACAATTACACATGGTCCCTTAAGCGGAGCCCT
EPIXHLN01AZEJD		GGCACTCTCCTAAGGTGTATGTAAACTTCCGACTTCAACTGTATATTTTGAATTTTGAGAAGGGAGAATCGCTTTCTGCAGTAGTTTATTCTCATGGTCCCTTAAGCGGAG
EPIXHLN01AFD1D		CTAGTGATTATAAGGTGTATGTAAACTTCCGACTTCAACTGTAAGTTCCTACATCAGTTTACACGTTCTTTACGCATGGTCCCTTAAGCGGAGCCCT
EPIXHLN01AMC17		GCGCAGATCCTAAGGTGTATGTAAACTTCCGACTTCAACTGTAGTAAGTGGTAAAGGCTCTTGACCTTCCCCCTTATGTGTGGGGGGCATGGTCCCTTAAGCGGAGCCCT
EPIXHLN01BMJUG		GAGCGATTCGTAAGGTGTATGTAAACTTCCGACTTCAACTGTATTTAGAGCATGGTCCCTTAAGCGGAGCCCT
EPIXHLN01AOZZP		TGGAGGATACTAAGGTGTATGTAAACTTCCGACTTCAACTGTATATGCAATGTTCATGGTCCCTTAAGCGGAGCCCT
EPIXHLN01AX6CO		CTTCGATCAATAAGGTGTATGTAAACTTCCGACTTCAACTGTATCTACTTGGCTTCAGATAGTACTTCACTGCAGGGTGCCCTCACATGGTCCCTTAAGCGGAG
EPIXHLN01AFUHH		TTGTCTATTCTAAGTGTATGTAAACTTCCGACTTCAACTGTATAGGAAGATAGAAAACCCTCACCCGTTACAGGGGTCCTGTGTCCTGCCTTCTTTTCTTAGGTCTTTTTGGTGTCCCAACAG
EPIXHLN01B0PUC		GGTCCGGAGATAAGGTGTATGTAAACTTCCGACTTCAACTGTATCATCATGGTCCCTTAAGCGGAGCCCT
EPIXHLN01DK5ZL		AAGTGCTTACTAAGGTGTATGTAAACTTCCGACTTCAACTGTATATTAACTGATTTGTAGATATTATATTGACATGGTCCCTTAAGCGGAGCCCT
EPIXHLN01BI5BV		GCCTTCACATTAAGGTGTATGTAAACTTCCGACTTCAACTGTACATGGTCCCTTAAGCGGAGCCCT
EPIXHLN01BX5TT		TCGCACGGTATAAGGTGTATGTAAACTTCCGACTTCAACTGTAAGTTTCCTCTTCCCACTGAGCCACTGAGCCTTCTCATGGTCCCTTAAGCGGAGCCCT
EPIXHLN01DJE5I		CCGGCCTTCTTAAGGTGTATGTAAACTTCCGACTTCAACTGTAAATGTATGGGAAAGCCTTAGCATTCATTGTTAAGTCAGTCAGCGAAATTAGACCATCAGAAACAATTTA
EPIXHLN01EG9N0		AATAATTACGTAAGGTGTATGTAAACTTCCGACTTCAACTGTATGTACATGGTCCCTTAAGCGGAGCCCT
EPIXHLN01A5GNM		TTGTCTATTCTAAGGTGTATGTAAACTTCCGACTTCAACTGTATTTGGTAGTGAAATATGACTAGAAATATTGAAAAACATGGTCCCTTAAGCGGAGCCCT
EPIXHLN01AOLON		AGGCATCACATAAGGTGTATGTAAACTTCCGACTTCAACTGTACATAACAAGCTCTATTCTGACTAAGCCATGGTCCCTTAAGCGGAGCCCT
EPIXHLN01DIIWJ		GCCTTCACATTAAGGTGTATGTAAACTTCCGACTTCAACTGTATGTATTCAGTGTTATAATAGTAGAATAACCCATGGTCCCTTAAGCGGAGCCCT
EPIXHLN01AELLF		GGCCATGCCGTAAGGTGTATGTAAACTTCCGACTTCAACTGTATATTTGCCTTGAATTTACTCCTCCTCGTCCTGGAGAATGAACCACGGTCTCACACACGCTAGACAAA
EPIXHLN01ANMZH		TTGTCTATTCTAAGGTGTATGTAAACTTCCGACTTCAACTGTAGCTTGCATGGTCCCTTAAGCGGAGCCCT
EPIXHLN01AUKMQ		CGAACTGAATTAAGGTGTATGTAAACTTCCGACTTCAACTGTATAGCATGGTCCCTTAAGCGGACCCT
EPIXHLN01AOV5H		TCGCACGGTATAAGGTGTATGTAAACTTCCGACTTCAACTGTACATTTTATACATGGTCCCTTAAGCGGAACCCT
EPIXHLN01AEY0U		TCGCCTTCGCTAAGGTGTATGTAAACTTCCGACTTCAACTGGTCCCTTAAGCGGAGCCCT
EPIXHLN01AUBC1		TGAGAGAGCCTAAGGTGTATGTAAACTTCCGACTTCAACTGTATAAGCTCCTCCTCTTTGTGCTGTATATCATAAACATGGTCCCTTAAGCGGAGCCCT
EPIXHLN01CEFPK		CTAGTGATTATAAGGTGTATGTAAACTTCCGACTTCAACTGTACTTTAGTGCATGGTCCCTTAAGCGGACGCCCTA
EPIXHLN01CIAML		GCGGTTCCGGTAAGGTGTATGTAAACTTCCGACTTCAACTGTATGAGGGAACAACTTGTACATGGTCCCTTAAGCGGAGCCCT
EPIXHLN01AWE1L		GCTTAACAACTAAGGTGTATGTAAACTTCCGACTTCAACTGTATGTGCCAGTGATTATTGTATGCACTCTCTTACTGCATAAGGTGTACTTCATGGTCCCTTAAG
EPIXHLN01AZBOY		TTGTCTATTCTAAGGTGTATGTAAACTTCCGACTTCAACTGTACACACACATGGTCCCTTAAGCGGAGCCCT
EPIXHLN01A1UQL		GCCTTCACATTAAGGTGTATGTAAACTTCCGACTTCAACTGTATCTGGTGGAGATGCCCCCACCCCCATGGTCCCTTAAGCGGAGCCCT
EPIXHLN01AF7L2		GAGCGATTCGTAAGGTGTATGTAAACTTCCGACTTCAACTGTAGCTCTGAATCACTCTGCATCTTTCAGGAATGAACAGCTCCATGGTCCCTTAAGCGGA
EPIXHLN01AH05O		CACTAAGTTATAAGGTGTATGTAAACTTCCGACTTCAACTGTAGCTGCCATGGTCCCTTAAGCGGAGCCCT
EPIXHLN01CRBZF		TTGAACACGATAAGGTGTATGTAAACTTCCGACTTCAACTGTAAATATTTGGCATGGTCCCTTAAGCGGAGCCCT
EPIXHLN01B6U4O		CTTCGATCAATAAGGTGTGTAAACTTCCGACTTCAACTGTATAGTCGTACAAGCAAATAAGACAATAAATATTATTTTGAAATAATTCTTCCTTTTTTTTTTTCTAAGAAAAGGGGGACGGATAGGTTCCCGTTTAACG
EPIXHLN01BNQTM		ATGTGATCCTTAAGGTGTATGTAAACTTCCGACTTCAACTGTAGTCATGGTCCCTTAAGCGGAGCCCT
EPIXHLN01C0Y87		GGCTGTAGGCTAAGGTGTATGTAAACTTCCGACTTCAACTGTACACATGGTCCCTTAAGCGGAGCCCT
EPIXHLN01BA2BA		GCCTCTAATATAAGGTGTATGTAAACTTCCTCTGAGCGGGGTCTCTTAAGCGGAGCCCT
EPIXHLN01BNYZY		TTGTCTATTCTAAGGTGTATGTAAACTTCCGACTTCAACTGTACATGGTCCCTTAAGCGGAGCCCT
EPIXHLN01ASEIP		TTGTCTATTCTAAGGTGTATGTAAACTTCCGACTTCAACTGTACACACACATGGTCCCTTAAGCGGAGCCCT
EPIXHLN01CXBAA		TATTATGTCCTAAGGTGTATGTAAACTTCCGACTTCAACTGTATGTCCGACTTGAGATGAAACATGGTCCCTTAAGCGGAGCCCT
EPIXHLN01ANZEK		TCGCCTTCGCTAAGGTGTATGTAAACTTCGCCTCCCTCCCTCGCCTCCCTTAAGCGGAGCCCT
EPIXHLN01BOQCK		TCGAAGCAGGTAAGGTGTATGTAAACTTCCGACTTCAACTGTATAGGGATCCTCTAGCTAGAGTCGACCTCGAGCACGCGTGGGTGCGGTGCTTGTCTCCTGT
EPIXHLN01B4F9V		GTGCGTGGAATAAGGTGTATGTAAACTTCCGACTTCAACTGTACATGGTCCCTTAAGCGGAGCCCT
EPIXHLN01CP64C		TCCTCGGAACTAAGGTGTATGTAAACTTCCGACTTCAACTGTAAACTTGAGGCTGGACATGGTCCCTTAAGCGGAGCCCT
EPIXHLN01AYF0L		GCCTCTAATATAAGGTGTATGTAAACTTCCGACTTCAACTGTACATACTTGTAAATATACACATACTCAAATATATTCATGGTCCCTTAAGCGGAGCCCT
EPIXHLN01D371M		CTTCGATCAATAAGGTGTATGTAAACTTCCGACTTCAACTGTAAGTACACTGTAGCTGTCTTCAGACGTGCCAGAAGAGGGCATCAGATCTCATTACGG
EPIXHLN01EELAN		GAGCTGCATATAAGGTGTATGTAAACTTCCGACTTCAACTGTATCTTGCTACACCAGTTATTATTGTAGCTCACAGGGTTCACAGCTGAGAAGACCGTTG
EPIXHLN01CDF5R		GCCTTCACATTAAGGTGTATGTAAACTTCCGACTTCAACTGTACATGGTCCCTTAAGCGGAGCCCT
EPIXHLN01BMKOO		GCGGTTCCGGTAAGGTGTATGTAAACTTCCGACTTCAACTGTAAATGTGATGTATTAATTTTGTAACTAAAATTATAAAGATCTAGTTGAAGCTGAGAGAGCAGAGGTTTCCTTTTTCAAA
EPIXHLN01DM0LZ		TGAGAGAGCCTAAGGTGTATGTAAACTTCCGACTTCAACTGTATAAGCTCCTCCTCTTTGTGCTGTATATCATAAACATGGTCCCTTAAGCGGAGCCCT
EPIXHLN01AGQY5		GTGCGTGGAATAAGGTGTATGTAAACTTCCGACTTCAACTGTAGGTTCAAGAGAGAAAGGTATGGTGGCAAAGGGTAGGTTTGCCAGAGGTGCACCACAGAGGCCTTGGGGAA
EPIXHLN01B3CDL		CCGGCCTTCTTAAGGTGTATGTAAACTTCCGACTTCAACTGTATAAAGGACCAAATAGATACCATAATATTTTTAAACCAACAAATGAAAAGTAACTTTACTTTTGACCTACTTGTCAAGGCAATAACCCA
EPIXHLN01CDY74		CCGTACCTGCTAAGGTGTATGTAAACTTCCGACTTCAACTGTAACAGAAAGATCACAAAAGCTCTTACCTCTCTTAAGACCTCTGTTTCCTCTCTCATGGTCCCTTAAGCGGA
EPIXHLN01EC3TH		GAGCTGCATATAAGGTGTATGTAACTTCCGACTTCAACTGTATATAGTGAAGCTGAAGTCGCCCTAGGTCCATTGTATTTTGAAACACTATTTCATGGTCCCTTAAG
EPIXHLN01AK6W3		AACGCTGGCCTAAGGTGTATGTAAACTTCCGACTTCAACTGTAGATCTACTCACGAATCTCAATTCATGGTCCCTTAAGCGGAGCCCT
EPIXHLN01DJYFK		AACGCTGGCCTAAGGTGTATGTAAACTTCCGACTTCAACTGTACAACCAAACATGGTCCCTTAAGCGGAGCCCT
EPIXHLN01AH22L		AGTTCACATATAAGGTGTATGTAAACTTCCGACTTCAACTGTATATATCCAACACCACCAGCATACACACATGGTCCCTTAAGCGGAGCCCT
EPIXHLN01AUEOH		TCGAAGCAGGTAAGGTGTATGTAAACTTCCGACTTCAACTGTATAGGGATCCTCTAGCTAGAGTCGACCTCGAGAGAGACTGATTAAACAAATAGAAAATAATAA
EPIXHLN01BTIY4		TTGTCTATTCTAGGTGTATGTAAACTTCCGACTTCAACTGTATAATCGTGCCTGACTTATGATTCTCCAGGAATCATCTTGTATGTTTGTTTTCATGGTCCCTTAAG
EPIXHLN01DQRHH		TTGTCTATTCTAAGGTGTATGTAAACTTCGCCTCCCTCCCGCCTCCCTTAAGCGGAGCCCT
EPIXHLN01BZRFE		TCGCACGGTATAAGGTGTATGTAAACTTCCGACTTCAACTGTAAGTGAAGTATTTTCAGCTGAGCTGTCTGGTTTCTTGGCCATGGTCACGGTGATGTGTTAACTAAA
EPIXHLN01C3J3H		TCCTCGGAACTAAGGTGTATGTAAACTTCCGACTTCAACTGTATAACCCATGGTCCCTTAAGCGGAGCCCT
EPIXHLN01BEUOS		GAGCTGCATATAAGGTGTATGTAAACTTCCGACTTCAACTGTATGTTTATGTGTGTGTGTGAATACACGCGTGTGCATGGTCCCTTAAGCGGAG
EPIXHLN01BXHJA		CTAGTGATTATAAGGTGTATGTAAACTTCCGACTTCAACTGTATCATGGTCCCTTAAGCGGAGCCCT
EPIXHLN01A61J6		TTGAACACGATAAGGTGTATGTAAACTTCCGACTTCAACTGTACGTGCTAGAAACCAAACCCTTGTTTTCTGGAAGAACAGTGTGTGCTCTTAACTACTGAGCCACAAACCATTT
EPIXHLN01C05G9		AGAGGAGACGTAAGGTGTATGTAAACTTCCGACTTCAACTGTACCATTCATTTTGGTACAATTGAGTAAGTGCTTCATGGTCCCTTAAGCGGAGCCCT
EPIXHLN01C387O		GCTTAACAACTAAGGTGTATGTAAACTTCCGACTTCAACTGTAGCTTTTATTATCTTTCAAAGTATTTGGAATGTTTCAAGGTGTGGTGGCCCATGGTCCCTTAAGCGGAGCCCT
EPIXHLN01CQKJK		CTCCGCGTCTTAAGGTGTATGTAAACTTCCGACTTCAACTGTATAGGGATCCTCTAGCTAGAGTCGACCTCGAGGGGGGGCCCGGTACCCAGCTTTTGTTCCCTTTAGTGAGGGTTAATTGCGCG
EPIXHLN01AWFAR		ATGTGATCCTTAAGGTGTATGTAAACTTCCGACTTCAACTGTATGGTCATGGTCCCTTAAGCGGAGCCCT
EPIXHLN01C4DVH		GCGGTTCCGGTAAGGTGTATGTAAACTTCCGACTTCAACTGTACATGGTCCCTTAAGCGGAGCCCT
EPIXHLN01D2A0N		GCGGTTCCGGTAAGGTGTATGTAAACTTCCGACTTCAACTGTATGAGGGAACAACTTGTACATGGTCCCTTAAGCGGAGCCCT
EPIXHLN01AF6AU		TGAGAGAGCCTAAGGTGTATGTAAACTTCCGACTTCAACTGTACTATGTAACCACCTAAGAGACATCGATTAGCAGAAAATGCAAGCAAGCCAGAGATTA
EPIXHLN01BBGK9		CCGGTCACTCTAAGGTGTATGTAAACTTCCGACTTCAACTGTAGCTACATGGTCCCTTAAGCGGAGCCCT
EPIXHLN01C81LA		CAGGATGCGTTAAGGTGTATGTAAACTTCCGACTTCAATTGTAGATTTCTGTGAATTTGAGACTCGCAGCCAGGATTATATAGTGACTTCCAGGATAGT
EPIXHLN01B8G4Q		AGGCATTACATAAGGTGTATGTAAACTTCCGACTTCAACTGTACATACATACATACATACATACATACATACATACATATATGCATGGT
EPIXHLN01AYIAL		GCTTGAGGTATAAGGTGTATGTAAACTTCCGACTTCAACTGTATCTGTAGGTCTGTACCTCTAGTCCTCGTAGCTGGGTCTGCTGGCTGGATCTGATGGTT
EPIXHLN01CF5YF		AATAATTACGTAAGGTGTATGTAAACTTCCGACTTCAACTGTAGAGTGTACCAATTGCGCATATACAAACAGGTCGGTCCCTTAAGCGGTAGTCCCTT
EPIXHLN01D0DB0		TGGAGGATACTAAGGTGTATGTAAACTTCCGACTTCAACTGTACATAAGTGGTTTTTTTCAATCTTTCCATATCGTCGCGTTCATGGTCCCTTAAGCGGAGCCCT
EPIXHLN01COFGT		AGTTCACATATAAGGTGTATAGTAAACTTCCGACTTCAACTGTATTTGCATTTTAAGATGATGTTTCCGGTGACATGGTCCCTTAAGCGGAGCCCT
EPIXHLN01APD8U		GCGGTTCCGGTAAGGTGTATGTAAACTTCCGACTTCAACTGTATGTCTTTGCTGGCCTTCTCAAGGGCTTGTCTTGGAATAGGCCCATGGTCCCTTAAGCGGAGCCCT
EPIXHLN01DMELF		GGCACTCTCCTAAGGTGTATGTAAACTTCCGACTTCAACTGTACATGGTCCCTTAAGCGGAGCCCT
EPIXHLN01AM8JS		GGTCCGGAGATAAGGTGTATGTAAACTTCCGACTTCAACTGTATATATGGAGAGAGAGAGATGTCATCATGGTCCCTTAAGCGGAGCCCT
EPIXHLN01DG1W6		GCTTGAGGTATAAGGTGTATGTAAACTTCCGACTTCAACTGTATAGTAGGCCTTTTTATATGAAAGATACTACTCTGCCGGGCATGGTCCCTTAAGCGGAGCCCT
EPIXHLN01C6APQ		TCGAAGCAGGTAAGGTGTATGTAACTTCGACTGATGGTCCCTTAAGCGGAGCCCT
EPIXHLN01B7ZS3		AGTTCACATATAAGGTGTATGTAAACTTCCGACTTCAACTGTATGAGGGAACAACTTGTACATGGTCCCTTAAGCGGAGCCCT
EPIXHLN01ALMBK		CCGGTCACTCTAAGGTGTATGTAAACTTACCGACTTCAACTGTAGTGATTCTACAGTTATGGCATGGTCCCTTAAGCGGAGCCCT
EPIXHLN01DR9QK		GGCCATGCCGTAAGGTGTATGTAAACTTCCGACTTCAACTGTATCTTATGCATGGTCCCTTAAGCGGAGCCCT
EPIXHLN01AJLED		AAGTGCTTACTAAGGTGTATGTAAACTTCCGACTTCAACTGTAAATACCTAATAAAAAATGGAAAAGGAAAAAAATGTTTAAACATCCTCAGCCATCATGGTCCCTTAAGCGGAGCCCT
EPIXHLN01AP3GQ		GGTCCGGAGATAAGGTGTATGTAAACTTCCGACTTCAACTGTAGATGTAGTTAGAAAGTTTGTTTCTCACCATTTGACACTGGCATTTCCAAAAGGAACCATAACTAACCATTGCCAA
EPIXHLN01DV1QQ		GCTTGAGGTATAAGGTGTATGTAAACTTCCGACTTCAACTGTATATATATATGGCCATGGTCCCTTAAGCGGAGCCCT
EPIXHLN01BAAVK		GGCCATGCCGTAAAGGTGTATGTAAACTTCCGACTTCAACTGTAATAGTAACCAAGCTTATTCGGTAAACTGTCAGTGAAGTTTCTGCT
EPIXHLN01AHE4L		TATTATGTCCTAAGGTGTATGTAAACTTCCGACTTCAACTGTACATGGTCCCTTAAGCGGAGCCCT
EPIXHLN01DX5I4		AACAGCCATATAAGGTGTATGTAAACTTCCGACTTCAACTGTATAGGGATCCTCTAGCTAGAGTCGACCTCGACGGTCCCTTAAGCGGAGCCCT
EPIXHLN01AZ1P9		TGGAGGATACTAAGGTGTATGTAAACTTCGCCTTGCCAGTCCCTTAAGCGGAGCCCT
EPIXHLN01BRFPC		TTGTCTATTCTAAGGTGTATGTAAACTTCCGACTTCGACTGTATGTATGCCACATGGTCCCTTAAGCGGAGCCCT
EPIXHLN01DJZDI		GGCTGTAGGCTAAGGTGTATGTAAACTTCCGACTTCAACTGTAGACTCCAGCAACCAGTAACCTCTGCCCTTTCTCCTCCATGGTCCCTTAAGCGGAGCCCT
EPIXHLN01BHNMS		AGAGGAGACGTAAGGTGTATGTAAACTTCCGACTTCAACTGTAANATGGTTCTATAGG
EPIXHLN01D99U9		TCCTTGTTGGTAAGGTGTATGTAAACTTCCGACTTCAACTGTACATGGTCCCTTAAGCGGAGCCCT
EPIXHLN01APGPQ		GCATGGCCGCTAAGGTGTATGTAAACTTCCGACTTCAACTGTACATGGTCCCTTAAGCGGAGCCCT
EPIXHLN01CFWXQ		GAGCGATTCGTAAGGTGTATGTAAACTTCCGACTTCAACTGTACTTCCATAACTCTGGAGTTGAGATGGCACCATGGTCCCTTAAGCGGAGCCCT
EPIXHLN01A1R6F		AGTTCACATATAAGGTGTATGTAAACTTCCGACTTCAACTGTACATGGTCCCTTAAGCGGAGCCCT
EPIXHLN01AOFFY		CTAGTGATTATAAGGTGTATGTAAACTTCCGACTTCAACTGTACACACATGGTCCCTTAAGCGGAGCCCT
EPIXHLN01APHU5		TGAGAGAGCCTAAGGTGTATGTAAACTTCCGACTTCAACTGTACATGGTCCCTTAAGCGGAGCCCT
EPIXHLN01AFNGX		TCCTTGTTGGTAAGGTGTATGTAAACTTCCGACTTCAACTGTATATGGTCAATTATGGAGAAGGTACCATGGTCCCTTAAGCGGAGCCCT
EPIXHLN01AVL3G		GCGCAGATCCTAAGGTGTATGTAAACTTCCGACTTCAACTGTATGTACCTTGAGTTCCTCATCTCTCCAAGATTTTTAACATGGTCCCTTAAGCGGAGCCCT
EPIXHLN01ECDUH		TATTATGTCCTAAGGTGTATGTAAACTTCCGACTTCAACTGTACAACCTCACGAAACATTTAAAAGTGAGGAATTTCCTTTGATTGGGGTATTTCTCTGGTGGCCACTTAAGGAACATCT
EPIXHLN01DG7FP		AACAGCCATATAAGGTGTATGTAAACTTCCGACTTCAACTGTATACATGTCGAGAAAACTGAAAATCACGGAAAATGAGAAATACACACTTTGGGACATGGTCCCTTAAGCGG
EPIXHLN01AG73B		AGGCATCACATAAGGTGTATGTAAACTTCCGACTTCAACTGTATGTGTTGACTAGTTTTGTTTCCATGGTCCCTTAAGCGGAGACCCTCTGTAGTCGGGTTCTTGGTCTAAGG
EPIXHLN01ELS23		GGCACTCTCCTAAGGTGTATGTAAACTTCCGACTTCAACTGTATATACATGGTCCCTTAAGCGGAGCCCT
EPIXHLN01A2W2I		GCGGTTCCGGTAAGGTGTATGTAAACTTCCGACTTCAACTGTAAGCCTCAATATCTGTTGCCCAGAACCAGGAAGAAAAAAGATGCTCCCTACCATGGTCCCTTAAGCGGAGCCCT
EPIXHLN01ATPVQ		CTAGTGATTATAAGGTGTATGTAAACTTCCGACTTCAACTGTACATGGTCCCTTAAGCGGAGCCCT
EPIXHLN01CU7EI		TCGCCTTCGCTAAGGTGTATGTAAACTTCCGACTTCAACTGGTCCCTTAAGCGGAGCCCT
EPIXHLN01B1W43		AACAGCCATATAAGGTGTATGTAAACTTCCGACTTTCAACTGTACCTAGGGTTTCCATTCCGCTGGCTTCATAGACCCGCAGGCCAAACCATGGTCCCTTAAGCGGAGCCCT
EPIXHLN01BZR2Z		GCGCAGATCCTAAGGTGTATGTAAACTTCCGACTTCAACTGTACACATGGTCCCTTAAGCGGAGCCCT
EPIXHLN01BG5KO		CTAGTGATTATAAGTAAACTTCCGACTTCAACTGTATGTCTTTCTCTCCTTTGCCTTGAGGAAAGACAAATGTGCAAATAAACACAGAATGTGAGGAACTTTTAAGGAGAAA
EPIXHLN01A4TQ9		GCGCAGATCCTAAGGTGTATGTAAACTTCCGACTTCAACTGTACACATGGTCCCTTAAGCGGAGCCCT
EPIXHLN01B79F5		GCGGTTCCGGTAAGGTGTATGTAATTCGACTTCAACTGTATGAACATGGTCCCTTAAGCGGAGCCCT
EPIXHLN01AI42Y		CGAACTGAATTAAGGTGTATGTAAACTTCCGACTTCAACTGTATGTGTCACTTGGGAATGCTAGAGAGTAAAACTGGTTGGTGTCCAGTTTTACCTGAGGTAGGCAGGTGGT
EPIXHLN01D6Y60		GACCGGCTGTTAAGGTGTATGTAAACTTCCGACTTCAACTGTATGTCTGCCACTACATACATGGTCCCTTAAGCGGAGCCCT
EPIXHLN01AOP7N		ACAGACTAAGTAAGGTGTATGTAAACTTCCGACTTACAACTGTATGCATACGCTGGCACACATAGGTGTGTGTACAGGCACATAAACATATA
EPIXHLN01AS9EH		GGCACTCTCCTAAGGTGTATGTAAACTTCCGACTTCAACTGTAAGTGAGTGTCCTGTGTCCATGGTCCCTTAAGCGGAGCCCT
EPIXHLN01AE5GU		GCTTAACAACTAAGGTGTATGTAAACTTCCGACTTCAACTGTAGCTTTGACTCAGGTGGAAGTGGAATAAGTCATGGTCCCTTAAGCGGAGCCCT
EPIXHLN01BRQ2W		GACCGGCTGTTAAGGTGTATGTAAACTTCCGACTTCAACTGTAAATTTAGGATGACCATATTGAAAGAGCCTTTATTACATCTCTGAAGACCCTTTTTCTAAATGGAGACACACA
EPIXHLN01AELK1		CCGTACCTGCTAAGGTGTATGTAAACTTCCGACTTCAACTGTAGAAATGTCCACTGTAGGACGTGGAATATGGCAAGAAAACTGAAAATCATGGTCCCTTAAGCGGAGCCCT
EPIXHLN01EERWU		CAGGATGCGTTAAGGTGTATGTAAACTTCCGACTTCAACTGTATGTTGACAGAGCACAGCCCAGAAGGAAGCACTCTTCTTTGCCCCTGCA
EPIXHLN01EERNZ		TTGTCTATTCTAAGGTGTATGTAAACTTCCGACTTCAACTGTAGACACATGGTCCCTTAAGCGGAGCCCT
EPIXHLN01EBUTL		TGAGAGAGCCTAAGGTGTATGTAAACTTCCGACTTCAACTGTAGATAACATTCAGCAGTGTCATGGTCCCTTAAGCGGAGCCCT
EPIXHLN01AGQPJ		CGAACTGAATTAAGGTGTATGTAAACTTCCGACTTCAACTGTAATTGGTGTGAGATTAAATTCCATCACTCTTAAGACTTGCTTTTTGCCAACAGAAAAACAAAATCAAT
EPIXHLN01AFE5V		GCCTTCACATTAAGGTGTATGTAAACTTCCGACTTCAACTGTATGAATAGTATATTGGACCCTACCCAATCACAATTAGCTTCACTCTGACATCAACAGA
EPIXHLN01CBJMI		CTCCGCGTCTTAAGGTGTATGTAAACTTCCGACTTCAACTGTATATGGCTGTTTTGCTGCACTTATATATGTGCCACATGGTCCCTTAAGCGGAGCCCT
EPIXHLN01ET9N9		TTGAACACGATAAGGTGTATGTAAACTTCCGACTTCAACTGTACATGGTCCCTTAAGCGGAGCCCT
EPIXHLN01A8VAI		GGTCCGGAGATAAGGTGTATGTAAACTTCCGACTTCAACTGTACTATCTTTGTTTTAAAATTTTTATTTTGACATGGTCCCTTAAGCGGAGCCCT
EPIXHLN01BGN00		TCCTTGTTGGTAAGGTGTATGTAAACTTCCGACTTCAACTGTAAACTGTGGGGAAGGGTTTCTACTTTCTCTGAAAACATGGTCCCTTAAGCGGAGCCCT
EPIXHLN01ARB8B		TCGCACGGTATAAGGTGTATGTAAACTTCCGACTTCAACTGTAAGTACAGACAGACATACATACATTCCTGTGCACACACCCACCTTCACACACACACA
EPIXHLN01CTX0U		AACAGCCATATAAGGTGTATGTAAACTTCCGACTTCAACTGTATTAGTAAATTCGTGTGACGAGCTGGTAGGTAAGTTGACTCATGGTCCCTTAAGCGGAGCCCT
EPIXHLN01AM78P		GCATGGCCGCTAAGGTGTATGTAAACTTCCGACTTCAACTGTATATTATATACATGGTCCCTTAAGCGGAGCCCT
EPIXHLN01BB77X		CTTCGATCAATAAGGTGTATGTAAACTTCCGACTTCAACTGTAAGTACACTGTAGCTGTCTTCAGACGTGCCAGAAGAGGGCATCAGATCTCATTACGG
EPIXHLN01BRJID		GGCCATGCCGTAAGGTGTATGTAAACTTCCGACTTCAACTGTATGTATGTCACTTAAGGTGGCTCTTGAGGCTCCAAAAGCCTAAGTCAGGCCCATGGTCCCTTAAGCGGAG
EPIXHLN01DA6L8		GGTCCGGAGATAAGGTGTATGTAAACTTCCGACTTCAACTGTAGCTTCATGGTCCCTTAAGCGGAGCCCT
EPIXHLN01ALGN2		GCGCAGATCCTAAGGTGTATGTAAACTTCCGACTTCAACTGTATGTTATAGCTAGCCCAACCAAACCCATTTGGCCAGTAAGCCTAACAGCTCT
EPIXHLN01BJSKR		GGCTGTAGGCTAAGGTGTATGTAAACTTCCGACTTCAACTGTAACATGGTCCCTTAAGCGGAGCCCT
EPIXHLN01D822X		AATAATTACGTAAGGTGTATGTAAACTTCCGACTTCAACTGTATATGATATGCGGCTCCCATGGTCCCTTAAGCGGAGCCCT
EPIXHLN01A9MYR		GGCCATGCCGTAAGGTGTATGTAAACTTCCGACTTCAACTGTATGTCACAACAAACTAAAAATTACCTCAAGCACATGGTCCCTTAAGCGGAGCCCT
EPIXHLN01CAUYK		GAGCTGCATATAAGGTGTATGTAAACTTCCGACTTCAACTGTACACATGGTCCCTTAAGCGGAGCCCT
EPIXHLN01AJJ2B		CTAGTGATTATAAGGTGTATAGTAAACCTTCCGACTTCAACTGTAAATGAATGAACAAAAAACAAGCAAATACATGGTCCCTTAAGCGGAGCCCT
EPIXHLN01AQGF9		AGTTCACATATAAGGTGTATGTAAACTTCCGACTTCAACTGTAGAATTTTTAGTGAGCAATAAAACGTGGATATTGGAGGGGTTAGATCGACCACGTGGAAGTTAGAAAGTCGACCAG
EPIXHLN01D3X7L		TGAGAGAGCCTAAGGTGTATGTAAACTTCCGACTTCAACTGTAGCCAGAATTTCAGATTAAATAAGTTGAAAAGAAACCCACACAAGTGGTATGTAGATACATGAT
EPIXHLN01D3TQH		TTGTCTATTCTAAGGTGTATGTAAACTTCCGACTTCAACTGTATATCTATTATCTGTAGGTTTGGTCTTCTCTTTGCATCTCGGATTTCCTGCATGGTCCCTTAAGCGG
EPIXHLN01DUGQ9		GCCTTCACATTAAGGTGTATGTAAACTTCCGACTTCAACTGTACACCTTCTGGATCCCTCTGCTCACCATTTCTAATCTCAGTAGGAATGCCGGGAGTATCA
EPIXHLN01BBOEL		GCATGGCCGCTAAGGTGTATGTAAACTTCCGACTTCAACTGTACTTACCAGCAGAAAACACACATAGATTCCCAACTCCTCCTCTATCCATCTTCGGATTTTGTCA
EPIXHLN01AO2CM		GCTATTGTGATAAGGTGTATGTAAACTTCCGACTTCAACTGTAACATGGTCCCTTAAGCGGAGCCCT
EPIXHLN01AQ492		GCGGTTCCGGTAAGGTGTATGTAAACTTCCGACTTCAACTGTATATATCCAACACCACCAGCATACACACATGGTCCCTTAAGCGGAGCCCT
EPIXHLN01ALPAG		GAGCTGCATATAAGGTGTATGTAAACTTCCGACTTCAACTGTAGTTAATGAAGTCCTGTGACCCTCCATGGTCCCTTAAGCGGAGCCCT
EPIXHLN01AEDHY		CCGGTCACTCTAAGGTGTATGTAAACTTCCCATCAGCCGGTCCCTTAAGCGGAGCCCT
EPIXHLN01AM27H		ACTGGAGTACTAAGGTGTATGTAAACTTCCGACTTCAACTGTAGAAATGGTGCATCTTAACATTTGTTTGTATGTGTTAAAATGTCTTGTTTTTTAATTCAGTTTTAGCATGGT
EPIXHLN01C3YO4		TTGTCTATTCTAAGGTGTATGTAAACTTCGCCTTGCCAGTCCCTTAAGCGGAGCCCT
EPIXHLN01AG2G6		CTTCGATCAATAAGGTGTATGTAAACTTCCGACTTCAACTGTAACACATTCACTCCCTCTAGATCCACCGTGCAAGGTATTACAGATACAGAAGTCTAAGTGGTAA
EPIXHLN01AHLS3		CTATGGTCTGTAAGGTGTATGTAAACTTCCGACTTCAACTGTAGATATCATGGTCCCGTTAACGCGGAGCCCT
EPIXHLN01BXGV8		CCGGTCACTCTAAGGTGTATGTAAACTTCCCCGCTCAGCCTCCCTTAAGCGGAGCCCT
EPIXHLN01AET3E		TGAGAGAGCCTAAGGTGTATGTAAACTTCCGACTTCAACTGTACATGGTCCCTTAACGCGGAGCCCT
EPIXHLN01BT7Z9		GCTTGAGGTATAAGGTGTATGTAAACTTCCGACTTCAACTGTATGTATACGTCATCATGGTCCCTTAAGCGGAGCCCT
EPIXHLN01CGNKW		AAGTGCTTACTAAGGTGTATGTAAACTTCCGACTTCAACTGTATGATTAGGACATACATGGTCCCTTAAGCGGAGCCCT
EPIXHLN01AEIBM		TCCTTGTTGGTAAGGTGTATGTAAACTTCCGACTTCAACTGTACCTAAGGTTATTCTCTGGCCTCTATACACACGTGAACAGAGACACTCACACTCGTATTCGCACA
EPIXHLN01BHH4F		GGCCATGCCGTAAGGTGTATGTAAACTTCCGACTTCAACTGTAGCTAGCTGGTGAGGTCATAGACCCTGCAAGGGAACTTACAATTATTGTATTTGCTAAACAGTCA
EPIXHLN01DU6NY		GCCTTCACATTAAGGTGTATGTAAACTTCCGACTTCAACTGTATGAGGGAACAACTTGTACATGGTCCCTTAAGCGGAGCCCT
EPIXHLN01AL547		GGTCCGGAGATAAGGTGTATGTAAACTTCCGACTTCAACTGTACATATACACACATATACTCTCGTAGTGTGGATGGTTCATGGTCCCTTAAGCGGAGCCCT
EPIXHLN01CZHPI		GGTCCGGAGATAAGGTGTATGTAAACTTCCGACTTCAACTGTAATTAATTAATTAGTTAATTAATTAAAAAGATAAACATTGAGTAAATATACAAATGAAAGGAAGAGAGGCTAGTGAGGCT
EPIXHLN01AV4J9		GCGCAGATCCTAAGGTGTATGTAAACTTCCCTCTGAGCGGGGTCCCTTAAGCGGAGCCCT
EPIXHLN01AL3PQ		TGGAGGATACTAAGGTGTATGTAAACTTCCGACTTCAACTGTATGTGTGTATATGCGTGTGTGCAGTGGGCATGGTCCCTTAAGCGGAGCCCT
EPIXHLN01APXCQ		TGGAGGATACTAAGGTGTATGTAAACTTCCGACTTCAACTGTAGCAGTTATTTACCACATAGTGGAAAGTATTGAAACTTCAAAGTTGAAGCATGGTCCCTTAAGCGGAG
EPIXHLN01AHX5Q		AGAGGAGACGTAATGTATGTAAACTTCCGACTTCAACTGTAGCTCCAATATGGATATCTCTCTGTGCTTCTCTGGGCATGGTCCCTTAAGCGGAGCCCT
EPIXHLN01AIIBC		CTTCGATCAATAAGGTGTATGTAAACTTCCGACTTCAACTGTAACTCTAGTTCCAGAATAGAAAACCTTCCTCTGATATCACAACCCTCTGAAACAGTATGCATGG
EPIXHLN01AJ2BK		GAGCGATTCGTAAGGTGTATGTAAACTCCCGACTTCAACTGTATGCAGCTAAAGACAAGAGCTCCCGGGTACTGGTTAGTTCATATTGTTGTTCCACCTATAGGGTTGCA
EPIXHLN01D56Q7		CTAGTGATTATAAGGTGTATGTAAACTTCTGACTTCAACTGTACATATATATGCATATGTACGTGCTTATTTGACATTTAGTTTAGTTTTCTTTTATGTGTA
EPIXHLN01A0S3S		GACCGGCTGTTAAGGTGTATGTAAACTTCCGACTTCAACTGTAGATGCCAAAAATACATACTGGAAAAAAGGTTATCTTCAACAAATGGTGCTAGTCAAA
EPIXHLN01AKUCP		GCTTGAGGTATAAGGTGTATGTAAACTTCCGACTTCAACTGTACCTCAATTCACAAAGGAGAACTTTTCTATAAGGGAGTTTCACTGTGGAACAAACCATGGTCCCTTAAGCGGAGCCCT
EPIXHLN01ED8OZ		GAGCTGCATATAAGGTGTATGTAAACTTCCGACTTCAACTGTACCTGAATCACTTCCCATGGTCCCTTAAGCGGAGCCCT
EPIXHLN01A0A1C		ATGTGATCCTTAAGGTGTATGTAAACTTCGTCTTGCCAGTCCCTTAAGCGGAGCCCT
EPIXHLN01C7Z4O		TTGTCTATTCTAAGGTGTATGTAAACTTCCGACTTCAACTGTAGCTTGCATGGTCCCTTAAGCGGAGCCCT
EPIXHLN01BFD02		GCTTGAGGTATAAGGTGTATGTAAACTTCCGACTTCAACTGTACATGGTCCCTTAAGCGGAGCCCT
EPIXHLN01EB7EW		GCCTTCACATTAAGGTGTATGTAAACTTCCGACTTCAACTGTATCTGGTGGAGATGCCCCCACCCCCATGGTCCCTTAAGCGGAGCCCT
EPIXHLN01AIAR3		ACAGACTAAGTAAGGTGTATGTAAACTTCCGACTTCAACTGTATACCTTCCACCCAGAAAAGTGGCCCCACTGTGAATGTCATAGTCCCTTAAGCGGAGCCCT
EPIXHLN01BEYZA		CTAGTGATTATAAGGTGTATGTAAACTTCCGACTTCAACTGTAGGTGATCAATGTAATTGGAAGTGTTTTTTCCTTTCATGGTCCCTTAAGCGGAGCCCT
EPIXHLN01AHRSV		GCGGTTCCGGTAAGGTGTATGTAAACTTCCGACTTCAACTGTACATGGTCCCTTAAGCGGAGCCCT
EPIXHLN01AK0FQ		GCTATTGTGATAAGGTGTATGTAAACTTCCGACTTCAACTGTACATACACAAACACACATACCTATAGACATATACATACAGATATCCAAACACATA
EPIXHLN01AED5P		GGCCATGCCGTAAGGTGTATGTAAACTTCCGACTTCAACTGTAACTGACATGGTCCCTTAAGCGGAGCCCT
EPIXHLN01B41GI		GCGGTTCCGGTAAGGTGTATGTAAACTTCCGACTTCAACTGTATAGGGATCCTCTAGCTAGAGTCGACCTCGAGGGGGGGCCCGGTACCCAGCTTTTGTTCCCTTTAGTGAGGGTTAATTGCGCGCTTGG
EPIXHLN01DCVX4		GCGCAGATCCTAAGGTGTATGTAAACTTCCGACTTCAACTGTACATGGTCCCTTAAGCGGAGCCCT
EPIXHLN01D6UG3		TCGAAGCAGGTAAGGTGTATGTAAACTTCCGACTTCAACTGTATAGGGATCCTCTAGCTAGAGTCGACCTCGAGGGGGGCCCGTACCAGCTTTGTCCCTTAGTGAGGGTTAATTGCGCG
EPIXHLN01C26PJ		ACCAGACTGGTGTAAACTTCCGACTTCAACTGTATATTTTGTCAGTTACTGCATGGTCCCTTAAGCGGAGCCCT
EPIXHLN01BXTFF		ACCAGACTGGTGTAAACTTCCGACTTCAACTGTATATTTTGTCAGTTACTGCATGGTCCCTTAAGCGGAGCCCT
EPIXHLN01BSQHC		GCTATTGTGATAAGGTGTATGTAAACTTCCGACTTCAACTGTATGTCTGTTACATGGTCCCTTAAGCGGAGCCCT
EPIXHLN01D1H94		ATGTGATCCTTAAGGTGTATGTAAACTTCCGACTTCAACTGTAAGTGAAATAATCTGTCTGTAAACAATTGTTGGAAAAATGACTTGTGTCATGGTCCCTTAAGCGGAG
EPIXHLN01C0R3F		CCGGTCACTCTAAGGTGTATGTAAACTTCCGACTTCAACTGTATTTTCCATGGTCCCTTAAGCGGAGCCCT
EPIXHLN01BQC76		ACTGGAGTACTAAGGTGTATGTAAACTTCCGACTTCAACTGTAGTTACATTCTGGAGCCGTGTGCTATTTTCCTGTGTTCATTTTTAGTTGCTAGTGTGAGCACCA
EPIXHLN01DJF1C		CTCCGCGTCTTAAGGTGTATGTAAACTTCCGACTTCAACTGTAGACACATGGTCCCTTAAGCGGAGCCCT
EPIXHLN01B7HA0		TGGAGGATACTAAGGTGTATGTAAACTTCCGACTTCAACTGTATGAGTCAATATTGTCTCATTTTACATATATTCTGTCTGTGTGTATATAATTACTGAAAAGG
EPIXHLN01DX266		CCGGTCACTCTAAGGTGTATGTAAACTTCCGACTTCAACTGTACATGGTCCCTTAAGCGGAGCCCT
EPIXHLN01D1JMX		CACTAAGTTATAAGGTGTATGTAAACTTCCGACTTCAACTGTAAGTACATCATGGTCCCTTAAGCGGAGCCCT
EPIXHLN01AFJ1G		AGAGGAGACGTAAGGTGTATGTAAACTTCCGACTTCAACTGTAATAAGATACCGAGACAGAAAATTGGAGAGAATTGATTCCCAGTTTCATGGTCCCTTAAGCGGAGCCCT
EPIXHLN01DSX9Q		AATAATTACGTAAGGTGTATGTAAACTTCCGACTTCAACTGTATTTCCAACTCTGATCACAGACTCCCTTTCCACAAAATCAATGAAACCACAAGGAAAATAGGCGTCCCGCCA
EPIXHLN01BNGLU		CTAGTGATTATAAGGTGTATGTAAACTTCCGACTTCAACTGTATGTGTGTATATAATTGTACATGGTCCCTTAAGCGGAGCCCT
EPIXHLN01EA5A6		GGTCCGGAGATAAGGTGTATGTAAACTTCCGACTTCAACTGTATAAACTTGAGGCTGGACATGGTCCCTTAAGCGGAGCCCT
EPIXHLN01AT4B9		CGAACTGAATTAAGGTGTATGTAAACTTCCGACTTCAACTGTATATATGTTGGACATAGCCACCTTGAATTCTGCCCAGTACTTCCCTTCCTGTCTTCATAGCTTTTG
EPIXHLN01AHC3F		TCGAAGCAGGTAAGGTGTATGTAAACTTCCCTCTGAGCGGGGTCCCTTAAGCGGAGCCCT
EPIXHLN01DANHK		TTGTCTATTCTAAGGTGTATGTAAACTTCCGACTTCAACTGTATATTCATATGGTTTCATGGTCCCTTAAGCGGAGCCCT
EPIXHLN01EA5DE		GCGGTTCCGGTAAGGTGTATGTAAACTTCCGACTTCAACTGTATCTGGTGGAGATGCCCCCGCCCCCATGGTCCCTTAAGCGGAGCCCT
EPIXHLN01D7HON		ATCTAATATGTAAGGTGTATGTAAACTTCCGACTTCAACTGTATGTTTTAACTATAATATACCATGGTCCCTTAAGCGGAGCCCT
EPIXHLN01BX3EL		TGGAGGATACTAAGGTGTATGTAAACTTCCGACTTCAACTGTATATGTGTGCATGGTCCCTTAAGCGGAGCCCT
EPIXHLN01EHFPD		AATAATTACGTAAGGTGTATGTAAACTTCCGACTTCAACTGTACATACATATATACAAGTAACACTATACAGATAGGAGATAATTAGAAATACATGGTCCCTTAAGCGGAG
EPIXHLN01EEKE1		GAGCTGCATATAAGGTGTATGTAAACTTCCGACTTCAACTGTACATGGTCCCTTAAGCGGAGCCCT
EPIXHLN01A2ANO		CCGGCCTTCTTAAGGTGTATGTAAACTTCCGACTTCAACTGTACTTTTACGGTAAGATGGCTGGCTGTCTTCTCAGCATGGTCCCTTAAGCGGAGCCCT
EPIXHLN01CEEKI		AACAGCCATATAAGGTGTATGTAAACTTCCGACTTCAACTGTATAGGGATCCTCTAGCTAGAGTCGACCTCGACGGTCCCTTAAGCGGAGCCCT
EPIXHLN01DZX5U		GCTTAACAACTAAGGTGTATGTAAACTTCCGACTTCAACTGTATGATCACTGTCTGGACCACCCCCTCATGGTCCCTTAAGCGGAGCCCT
EPIXHLN01ATB7L		ACTGGAGTACTAAGGTGTATGTAAACTTCCGACTTCAACTGTAGCATGGTCCCTTAAGCGGAGCCCT
EPIXHLN01ARRE4		GCCTCTAATATAAGGTGTATGTAAACTTCCGACTTCAACTGTATGTATTATATAGTATGTCAGTAGGTAAAAAAAAAAAAATCAAGCATTTTACCTTTCCAGAATCTTATGT
EPIXHLN01CXGOY		AAGTGCTTACTAAGGTGTATGTAAACTTCCGACTTCAACTGTACATGGTCCCTTAAGCGGAGCCCT
EPIXHLN01BQ2S6		AGTTCACATATAAGGTGTATGTAAACTTCCGACTTCAACTGTATATAGTGTACATATGGTGTGGGTGTTAGGGGGGAAAACTGGCTGTGGTGGCATGGTCCCTTAAGCGGAG
EPIXHLN01AXE3Y		TTGTCTATTCTAAGGTGTATGTAAACTTCCGACTTCAACTGTACATGGTCCCTTAAGCGGAGCCCT
EPIXHLN01AD9HT		GCTTGAGGTATAAGGTGTATGTAAACTTCCGACTTCAACTGTACCTTATGACAATGCCTATATAAAATTGGGCTGGGGAGGTGATTTAGTGGGTGAAGAACTTACCACATAAG
EPIXHLN01AOJ9Z		AAGTGCTTACTAAGGTGTATGTAAACTTCCGACTTCAACTGTATGATTAGGACATACATGGTCCCTTAAGCGGAGCCCT
EPIXHLN01AUQD3		TCGAAGCAGGTAAGGTGTATGTAAACTTCCGACTTCAACTGTATAGGGATCCTCTAGCTAGAGTCGACCTCGAGAAGTCGAATCCCCAGGGTAGTATGACCTGTCTAAGT
EPIXHLN01B809C		GAGCGATTCGTAAGGTGTATGTAAACTTCCGACTTCAACTGTATACACACACCAACTTAGATCTATCATCAGCCACATGGTCCCTTAAGCGGAGCCCT
EPIXHLN01DAY85		GAGCGATTCGTAAGGTGTATGTAAACTTCCGACTTCAACTGTAGATAAACTCACACCTCTAATTTGAGAGAGGTTATACAATTGAAATAGAATAGCATGGTCCCTTAAGCGG
EPIXHLN01A0FUL		TTGAACACGATAAGGTGTATGTAAACTTCCGACTTCAACTGTATGAGGGAACAACTTGTACATGGTCCCTTAAGCGGAGCCCT
EPIXHLN01BJV0Q		GGCCATGCCGTAAGGTGTATGTAAACTTCCGACTTCAACTGTATAAGCTACATGGTCCCTTAAGCGGAGCCCT
EPIXHLN01BE0U6		AAGTGCTTACTAAGGTGTATGTAAACTTCCGACTTCAACTGTATAGGGATCCTCTAGCTAGAGTCGACCTCGAGGGGGGCCCGGTACCCAGCTTTTGTTCCCTTTAGTGAGGGTTAATTGCGCG
EPIXHLN01BENXV		GAGCTGCATATAAGGTGTATGTAAACTTCCGACTTCAACTGTATGGACTGTAGGCTCGACAGAAGCTAGAGCTCCTTTGAGAGGAGTGCTATAT
EPIXHLN01ECLAF		GCGGTTCCGGTAAGGTGTATGTAAACTTCCGACTTCAACTGTACATGGTCCCTTAAGCGGAGCCCT
EPIXHLN01AE9B3		TCGAAGCAGGTAAGGTGTATGTAAACTTCCGACTTCAACTGTAGTTGGGGATGACCTTAAACTCTTTTAAATTTCCTAATGTATATGCATGGTCCCTTAAGCGGAGCCCT
EPIXHLN01AFTWC		ACTGGAGTACTAAGGTGTATGTAAACTTCCGACTTCAACTGTATATGTATGCAGGCAGAACACCCGTATTATACATGGTCCCTTAAGCGGAGCCCT
EPIXHLN01B0U86		AACAGCCATATAAGGTGTATGTAAACTTCCGACTTCAACTGTATACTAGCATCGGTCTGCTGGGATATATACATACAGTTTTATTATACTAGCATCGGT
EPIXHLN01D8V7Q		CAGGATGCGTTAAGGTGTATGTAAACTTCCGACTTCAACTGTATTTTCCCACCCTAAGATGGAGAGTAAGCACAGCTACTTTGAGGAGTCGCTGTGAAGAAAAGAAG
EPIXHLN01AM96E		TCGAAGCAGGTAAGGTGTATGTAAACTTCCGACTTCAACTGTATAGGGATCCTCTAGCTAGAGTCGACCTCGAGCACGCGTGGGTGCGGTGCTTGTCTCCTGT
EPIXHLN01EVOOR		GCGCAGATCCTAAGGTGTATGTAAACTTCCGACTTCAACTGTATGTCCTAGTACAGTGTTTTTAAACAGGTATTCCATAGCATCAGCATGGTCCCTTAAGCGGAG
EPIXHLN01CCNQJ		GCTATTGTGATAAGGTGTATGTAAACTTCCGACTTCAACTGTACTTAACGTGCCATGGTCCCTTAAGCGGAGCCCT
EPIXHLN01AE640		GGCTGTAGGCTAAGGTGTATGTAAACTTCCGACTTCAACTGTATGTTTCCCTTGTGAGGGAGACAAGAGGACCTAATGACCGACCAGCATGGTCCCTTAAGCGGAGCCCT
EPIXHLN01BEHXH		AACAGCCATATAAGGTGTATGTAAACTTCCGACTTCAACTGTAAATGTATTTCATTTAATTTTGCTATCTTAAATTGTTATTATTCATAGGCATATTGACATGGT
EPIXHLN01CD2VX		ACTGGAGTACTAAGGTGTATGTAAACTTCCGACTTCAACTGTATCAGTGACTTTATATAGGTGTACACATGGTCCCTTAAGCGGAGCCCT
EPIXHLN01BVWYM		GCCTCTAATATAAGGTGTATGTAACTTCCGACTTCAACTGTACGTACTTGTAAATATACACATACTCAAATATATTCATGGTCCCTTAAGCGGAGCCCT
EPIXHLN01AHVPA		CTCCGCGTCTTAAGGTGTATGTAAACTTCCGACTTCAACTGTATATGGCTGTTTTGCTGCACTTATATATGTGCCACATGGTCCCTTAAGCGGAGCCCT
EPIXHLN01ANMQI		GCTTAACAACTAAGGTGTATGTTAACTTCCGACTTCAACTGTAGGTTCTTTCCATGGTCCCTTAAGCGGAGCCCT
EPIXHLN01B729E		GGTCCGGAGATAAGGTGTATGTAAACTTCCGACTTCAACTGTATCTGTTGAGGCCTGTTTTGTGACCAATTATATGGTCAATTTTTAAGAAGGTATCATGGTCCCTTAAGCGGAG
EPIXHLN01AH0T2		ATCTAATATGTAAGGTGTATGTAAACTTCCGACTTCAACTGTATGTCACTTAAGGTGGCTCTTGAGGCTCCAAAAGCCTAAGTCAGGCCCATGGTCCCTTAAGCGGAG
EPIXHLN01C6WDN		CTCCGCGTCTTAAGGTGTATGTAAACTTCCGACTTCAACTGTATAGGGATCCTCTAGCTAGAGTCGACCTCGAGGGGGGGCCCGGTACCCAGCTTTTGTTCCCTTTAGTGAGGGTTAATTGCGCG
EPIXHLN01AKQ2N		GCTTGAGGTATAAGGTGTATGTAAACTCCCGACTTCAACTGTACATGGTCCCTTAAGCGGAGCCCT
EPIXHLN01DK334		TATTATGTCCTAAGGTGTATGTAAACTTCCGACTTCAACTGTAGGTAATGAGCATGGTCCCTTAAGCGGAGCCCT
EPIXHLN01CY6D4		GGCTGTAGGCTAAGGTGTATGTAAACTTCCGACTTCAACTGTATATCAGTAAACCAGTGAATTAATAGTGAGATGTGGTTACCTTTTTAAAATATTAAGTTTTTAAAATTTAGTGTTATTTTGTTGAGG
EPIXHLN01C05KM		TGGTGATAAGTAAGGTGTATGTAAACTTCCGACTTCAACTGTATGTGCTGGCACCGTGCACATGGTCCCTTAAGCGGAGCCCT
EPIXHLN01AL1M4		ACAGACTAAGTAAGGTGTATGTAAACTTCCGACTTCAACTGTACACACTCTGTATAAAGGGGGAATGTGCCAACACTAGAAATATTAGAAGAAGAATTTCATACCTCA
EPIXHLN01DFJXG		GGCACTCTCCTAAGGTGTATGTAAACTTCCGACTTCAACTGTGTATATTCATGGTCCCTTAAGCGGAGCCCT
EPIXHLN01B5GCP		CCGTACCTGCTAGGTGTATGTAAACTTCCGACTTCAACTGTAACAGAAAGATCACAAAAGCTCTTACCTCTCTTAAGACCTCTGTTTCCTCTCTCATGGTCCCTTAAGCGGA
EPIXHLN01AI7AM		CTATGGTCTGTAAGGTGTATGTAAACTTCCGACTTCAACTGTATAAACTTTCCAACAACAGATACAGCATCCATCAAGTGGATGATGCAATGGAG
EPIXHLN01BGCHJ		GACCGGCTGTTAAGGTGTATGTAAACTTCCGACTTCAACTGTATGTAATTTTAAATACACAACTATTGACAATTTATATACTTCTTTCAAAACTGTTCATGGTCCCTTAAGCGGAGCCCT
EPIXHLN01BPN3J		GACCGGCTGTTAAGGTGTATGTAAACTTCCGACTTCAACTGTACGTTGATGCTAGATCTCATCATGGTCCCTTAAGCGGAGCCCT
EPIXHLN01CVK6T		GCGCAGATCCTAAGGTGTATGTAAACTTCCGACTTCAACTGTACATGGTCCCTTAAGCGGAGCCCT
EPIXHLN01ADRRP		AACAGCCATTAAGGTGTTGTAAACTTCCGACTTCAACTGTAGATATGCAGCTCAGTGGCCATGGTCCCTTAAGCGGAGCCCT
EPIXHLN01DX776		GCTTGAGGTATAAGGTGTATGTAAACTTCCGACTTCAACTGTATATATACGCATGGTCCCTTAAGCGGAGCCCT
EPIXHLN01A1B1W		CTCCGCGTCTTAAGGTGTATGTAAACTTCCGACTTCAACTGTAGACACATGGTCCCTTAAGCGGAGCCCT
EPIXHLN01AF8ZN		AGTTCACATATAAGGTGTATGTAAACTTCCGACTTCAACTGTATATACGCTAGAGCTGGTAGCCCATGGTCCCTTAAGCCGGAGCCCT
EPIXHLN01EMSJK		CTAGTGATTATAAGGTGTATGTAAACTTCCGACTTCAACTGTATGCATGGTCCCTTAAGCGGAGCCCT
EPIXHLN01A5350		TTGTCTATTCTAAGGTGTATGTAAACTTCCGACTTCAACTGTACATAGGACGGACATAAGCATCTTCACACCCTTAGCCATTCAAAGACGTCAATTCACATGGT
EPIXHLN01EJSFP		CTTCGATCAATAATGTATGTAAACTTCCTGGCAAGGCGTCCCTTAAGCGGAGCCCT
EPIXHLN01DLY59		CAGGATGCGTTAAGGTGTATGTAAACTTCCGACTTCAACTGTAAGTGGATATTAGGCAAAAAGCTCAGAATACACACAATAAAACTCACAGACCATGGTCCCTTAAGCGG
EPIXHLN01A2DT1		GCCTCTAATATAAGGTGTATGTAAACTTCCGACTTCAACTGTATGTGTTTTTCAGTGTAACTCACTCATGGTCCCTTAAGCGGAGCCCT
EPIXHLN01AJIZL		GCCTTCACATTAAGGTGTATGTAAACTTCCGACTTCAACTGTAAATACCAGTTTCAGAAGTGACATGGTCCCTTAAGCGGAGCCCT
EPIXHLN01AGNHV		GCTATTGTGATAAGGTGTATGTAAACTTCCGACTTCAACTGTATACACTCATACACACATACATACACACATGGTCCCTTAAGCGGAGCCCT
EPIXHLN01CE4I8		GCCTTCACATTAAGGTGTATGTAAACTTCCGACTTCAACTGTACATGGTCCCTTAAGCGGAGCCCT
EPIXHLN01DNP4J		GAGCTGCATATAAGGTGTATGTAAACTTCCGACTTCAACTGTATGTATTTCTCATTATCCGTGTTTTTCAGTTTTCTCGCCATATTCCAGGTCCT
EPIXHLN01CPIS6		CCGTACCTGCTAAGGTGTATGTAAACTTCCGACTTCAACTGTATGTCTTTTGCTTACATGGTCCCTTAAGCGGAGCCCT
EPIXHLN01BH6NS		AACAGCCATATAAGGTGTATGTAAACTTCCGACTTCAACTGTATCTATCTATCTATCTATCTATCTGTCATCTACAGTCATGGTCCCTTAAGCGGA
EPIXHLN01C6RGA		ACCAGACTGGTAAGGTGTATGTAAACTTCCGACTTCAACTGTATTTTCAGTAACTGTCCAACGGACTGATCACAGCAGACTGTCACAGCTGGCTGCCA
EPIXHLN01AQMA9		GCTTGAGGTATAAGGTGTATGTAAACTTCCGACTTCAACTGTAAATCCTTCATGGTCCCTTAAGCGGAGCCCT
EPIXHLN01BF43K		GCTTAACAACTAAGGTGTATGTAAACTTCCGACTTCAACTGTACATGGTCCCTTAAGCGGAGCCCT
EPIXHLN01AHUP2		AACGCTGGCCTAAGGTGTATGTAAACTTCCGACTTCAACTGTACACACATATAATACATATGCCCTTGCACTCCAACACATAAACATGGTCCCTTAAGCGGAG
EPIXHLN01APNEX		CTCCGCGTCTTAAGGTGTATGTAAACTTCCGACTTCAACTGTATATGGCTGTTTTGCTGCACTTATATATGTGCCACATGGTCCCTTAAGCGGAGCCCT
EPIXHLN01DJ6YK		CCGGTCACTCTAAGGTGTATGTAAACTTCCGACTTCAACTGTAGTGATTCTACAGTTATGGCATGGTCCCTTAAGCGGAGCCCT
EPIXHLN01AIGHS		CCGTACCTGCTAAGGTGTATGTAAACTTCCGACTTCAACTGTACATATCACTGACTGATGCACATGGTCCCTTAAGCGGAGCCCT
EPIXHLN01A0XIE		ATGTGATCCTTAAGGTGTATGTAAACTTCCGACTTCAACTGTATTTCAATTGACTATCACCAATCTGGTAGCTAAAGTACAAACTACTCCTCACCCATGGTCCCTTAAGCGG
EPIXHLN01EKGNK		CTATGGTCTGTAAGGTGTATGTAAACTTCCGACTTCAACTGTAAATGTACTCAAATTTGTAAGTATATTTCCATGGTCCCTTAAGCGGAGCCCT
EPIXHLN01BH00Y		CCGGCCTTCTTAAGGTGTATGTAAACTTCCGACTTCAACTGTAGGAGGACTGCGACTGTAGCTCAGTGGCACAGCAGTTTGCCTCAGACATGGTCCCTTAAGCGG
EPIXHLN01AGSTQ		GCTATTGTGATAAGGTGTATGTAAACTTCCGACTTCAACTGTATAACATCAACATTCACTGAGGTATTCCTAGTCTATTACCTTTACCAACTACACATTTTACAAGAGTAG
EPIXHLN01ALFZH		ATCTAATATGTAAGGTGTATGTAAACTTCCGACTTCAACTGTACATGCATGGTCCCTTAAGCGGAGCCCT
EPIXHLN01D1NX6		ACTGGAGTACTAAGGTGTATGTAAACTTCCGACTTCAACTGTATTTGTTTGCATTGTGAGCAAAGCAAACTATGAAGCCACAAAGCACATGGTCCCTTAAGCGGAG
EPIXHLN01BGW18		GCATGGCCGCTAAGGTGTATGTAAACTTCCGACTTCAACTGTAACACTTGGCAGCATCCTAGGGTTACGAATTCTAAACTCTGATGACGTCAAATGGCCTGTTGGTAAA
EPIXHLN01CEUP3		CAGGATGCGTTAAGGTGTATGTAAACTTCCGACTTCAACTGTATGAACACATCACCCATGGTCCCTTAAGCGGAGCCCT
EPIXHLN01AME87		AACGCTGGCCTAAGGTGTATGTAAACTTCCGACTTCAACTGTATGTATGCGTATATATCATGGTCCCTTAAGCGGAGCCCT
EPIXHLN01CZ3M6		GCGGTTCCGGTAAGGTGTATGTAAACTTCCGACTTCAACTGTATATAGTGTACATATGGTGTGGGTGTAGGGGGAAACTGGCTGTGGTGGCATGGTCCCTTAAGCGGAGCCCT
EPIXHLN01AE6LK		GTGCGTGGAATAAGGTGTATGTAAACTTCCGACTTCAACTGTAATTAATATAATATAAACCATGGTCCCTTAAGCGGAGCCCT
EPIXHLN01A7XE3		CTTCGATCAATAAGTGTATGTAAACTTCCGACTTCAACTGTATATGTTAAATTAATTAGGAAAACTGAAAAACATTGATATATCTTTGGATCTGATTTTGTGTGTTCA
EPIXHLN01ARFMS		GCCTCTAATATAAGGTGTATGTAAACTTCCGACTCCAACTGTATGTGTTTTCAGTGTAACTCACTCATGGTCCCTTAAGCGGAGCCCT
EPIXHLN01CVA2U		AGTTCACATATAAGGTGTATGTAAACTTCCGACTTCAACTGTATGACCATGGTCCCTTAAGCGGAGCCCT
EPIXHLN01AVWN1		TTGAACACGATAAGGTGTATGTAAACTTCCGACTTCAACTGTAGTTCTCAGGCGACTGTCCCAACCCCTGCCTTCAGGCCCACAACAGGCACAGGTAGATGGGTTG
EPIXHLN01EE2DO		GCGGTTCCGGTAAGGTGTATGTAAACTTCCGACTTCAACTGTACATGGTCCCTTAAGCGGAGCCCT
EPIXHLN01CY763		GCGGTTCCGGTAAGGTGTATGTAAACTTCCGACTTCAACTGTACATGGTCCCTTAAGCGGAGCCCT
EPIXHLN01AGSV1		CTATGGTCTGTAAGGTGTATGTAAACTTCCGACTTCAACTGTACTTATACATGGTCCCTTAAGCGGAGCCCT
EPIXHLN01CUQFX		AGTTCACATATAAGGTGTATGTAAACTTCCGACTTCAACTGTATGAGGGAACAACTTGTACATGGTCCCTTAAGCGGAGCCCT
EPIXHLN01B20NC		TGGAGGATACTAAGGTGTATGTAAACTTCCGACTTCAACTGTAAAAAGGAAAGACATGGTCCCTTAAGCGGAGCCCT
EPIXHLN01BGQ7T		AACGCTGGCCTAAGGTGTATAGTAAACTTCCGACTTCAACTGTAGGTTGTACATGGGTCCCTTAAGCGGAGCCCT
EPIXHLN01EMOEN		TGAGAGAGCCTAAGGTGTATGTAAACTTCCGACTTCAACTGTATATGCAAAGCCTGCATCATGGTCCCTTAAGCGGAGCCCT
EPIXHLN01DW6QD		GACCGGCTGTTAAGGTGTATGTAAACTTCCGACTTCAACTGTAGCCCAAGCTGGTCTTGAGCTTAAGATCCCCCTGTCTCAGCCTCCTACATGGTCCCTTAAGCGGAGCCCT
EPIXHLN01CWXWT		GGCTGTAGGTCTAAGGTGTATGTAAACTTCCGACTTCAACTGTACACATGGTCCCTTAAGGCCGGTAAGCCCGT
EPIXHLN01CLJDK		GCTTAACAACTAAGGTGTATGTAAACTTCCGACTTCAACTGTAGCTAGCTTTCTTACACAATCCAGAGCAACCATGGTCCCTTAAGCGGAGCCCT
EPIXHLN01BAM4G		AGTTCACATATAAGGTGTATGTAAACTTCCGACTTCAACTGTAGGACATGGTCCCTTAAGCGGACCCT
EPIXHLN01BXI3V		AACGCTGGCCTAAGGTGTATGTAAACTTCCGACTTCAACTGTAAGTACACTGTAGCTGTCTTCAGACACACCAGAAGAGGGTGTCAGATCTCATTATGGGTGG
EPIXHLN01DB23C		GCTTAACAACTAAGGTGTATGTAAACTTCCGACTTCAACTGTATACCTGAGCTTTAAGCCTCAAAGTCAGCAGATAATTTTGTATTGGCATGGTCCCTTAAGCGGAGCCCT
EPIXHLN01AP29I		GAGCTGCATATAAGGTGTATGTAAACTTCCGACTTCAACTGTAGTACTAAAATTACAAGACTTCACTACCATCAAAGCCTCTGACTCCCCCCCCCCTCTCTCCACAAGGTT
EPIXHLN01AHX0P		CCGGTCACTCTAAGGTGTATGTAAACTTCCGACTTCAACTGTAGTGATTCTACAGTTATGGCATGGTCCCTTAAGCGGAGCCCT
EPIXHLN01A3C5B		CCGTACCTGCTAAGGTGTATGTAAACTTCCGACTTCAACTGTATGTATGTATGTATGTATGCATGCATGGTCCCTTAAGCGGAGCCCT
EPIXHLN01DZDXP		AAGTGCTTACTAAGGTGTATGTAAACTTCCGACTTCAACTGTATGATTAGGACATACATGGTCCCTTAAGCGGAGCCCT
EPIXHLN01ASZ6G		GACCGGCTGTTAAGGTGTATGTAAACTTCCGACTTCAACTGTAGTACTGGATCAATTCGAAATCTTCTACATGGTCCCTTAAGCGGAGCCCT
EPIXHLN01AJMOU		CACTAAGTTATAAGGTGTATGTAAACTTCCGACTTCAACTGTATGTCAAAAAGAAAAGAAAAAGAAAAATTCTAGCTGGTTGTAATGTCACATGGTCCCTTAAGCGGAGCCCT
EPIXHLN01AEYOW		GCGCAGATCCTAAGGTGTATGTAAACTTCCGACTTCAACTGTATTTGTCCTATGTGAATGAATGGTTTTGCCTGCATTTATGTTATTCGCAGAATTCAGAAG
EPIXHLN01AGT72		GCGGTTCCGGTAAGGTGTATGTAAACTTCCGACTTCAACTGTACATACCTGTACTCACATGGTCCCTTAAGCAGAGCCCT
EPIXHLN01AGO89		AGGCATCACATAAGGTGTATGTAAACTTCCGACTTCAACTGTATATGGCAGAGACACCACCCCCAGGGCGCCTTCTACCCTGCCCCATGGTCCCTTAAGCGGAG
EPIXHLN01AQCU7		AGGCATCACATAAGGTGTATGTAAACTTCCGACTTCAACTGTAGATTTAAAAGCATATCTCATGGTCCCTTAAGCGGAGCCCT
EPIXHLN01B6KR4		CTAGTGATTATAAGGTGTATGTAAACTTCCGACTTCAACTGTACATGGTCCCTTAAGCGGAGCCCT
EPIXHLN01BS50I		AGTTCACATATAAGGTGTATGTAAACTTCCGACTTCAACTGTATGAGGGAACAACTTGTACATGGTCCCTTAAGCGGAGCCCT
EPIXHLN01CQ3DI		ATCTAATATGTAAGGTGTATGTAAACTTCCGACTTCAACTGTACATGGTCCCTTAAGCGGAGCCCT
EPIXHLN01A24VG		ACTGGAGTACTAAGGTGTATGTAAACTTCCGACTTCAACTGTATTTGTTCCTACCATTTTTAACACTACTTTTACCTCATAGATGCTACAAAACNTGGTCCCTTAAGCGGAG
EPIXHLN01DQB9L		GCTTAACAACTAAGGTGTATGTAAACTTCCGACTTCAACTGTATGATCACTGTCTGGACCACCCCCTCATGGTCCCTTAAGCGGAGCCCT
EPIXHLN01AQ49Z		TGAGAGAGCCTAAGGTGTATGTAAACTTCCGACTTCAACTGTATGATTTTTTTTTTCNGAGTGTGGTTTATACTGCTTTTCATGGTCCCTTAAGCGGAGCCCT
EPIXHLN01A6IA1		GCTTAACAACTAAGGTGTATGTAAACTTCCGACTTCAACTGTATATATGTATATACATGGTCCCTTAAGCGGAGCCCT
EPIXHLN01DD0WL		CCGGTCACTCTAAGGTGTATGTAAACTTCCGACTTCAACTGTATTTTACATGGTCCCTTAAGCGGAGCCCT
EPIXHLN01AFHCQ		GCGGTTCCGGTAAGGTGTATGTAAACTTCCGACTTCAACTGTATATACGCTAGAGCTGGTAGCCCATGGTCCCTTAAGCGGAGCCCT
EPIXHLN01ADT5Q		GTGCGTGGAATAAGGTGTATGTAAACTTCCGACTTCAACTGTACCAGTTCATACAGTGTTTGTGTCTCATTTTCCACGTTTTTTAGGTTTTTCGCCAAAATCCACTTCCTACATTGTGTA
EPIXHLN01C6X9U		GCTTGAGGTATAAGGTGTATGTAAACTTCCGACTTCAACTGTAGCAGGACTATAATTAGATATGTCTATTTCTACAAACATCTGACATGGTCCCTTAAGCGGAG
EPIXHLN01DBE2R		ACTGGAGTACTAAGGTGTATGTAAACTTCCGACTTCAACTGTATCAGTGACTTTATATAGGTGTACACATGGTCCCTTAAGCGGAGCCCT
EPIXHLN01B70WA		GCTTGAGGTATAAGGTGTATGTAAACTTCCGACTTCAACTGTATCACATATATATTATTTATAACACATTATATATAACATGGTCCCTTAAGCGGAG
EPIXHLN01AT11N		AATAATTACGTAAGGTGTATGTAAACTTCCGACTTCAACTGTAGATCTATGCACACATGGTCCCTTAAGCGGAGCCCT
EPIXHLN01DRRIU		CTAGTGATTATAAGGTGTATGTAAACTTCGCCTTGCCAGTCCCTTAAGCGGAGCCCT
EPIXHLN01EJKWB		AACAGCCATATAAGGTGTATGTAAACTTCCGACTTCAACTGTACATTGGGTAAACTGTTCAACTTCTCAACCCAACTTTCTCATGGTCCCTTAAGCGGAGCCCT
EPIXHLN01CJ6KT		AATAATTACGTAAGGTGTATGTAAACTTCCGACTTCAACTGTAGGTGATGTAATTCTTTCTGTGTGGCCTGGCCTTAGAAACCCAGGCACTGCCATTTCTGCCATATT
EPIXHLN01AD4OO		GCTTAACAACTAAGGTGTATGTAAACTTCCGACTTCAACTGTATACCTGAGCTTTAAGCCTCAAAGTCAGCAGATAATTTTGTATTGGCATGGTCCCTTAAGCGGAGCCCT
EPIXHLN01BD61P		GCTTAACAACTAAGGTGTATGTAAACTTCCGACTTCAACTGTATGTTGAATCTGTGTGTTTATGTGTGTGTACCCCATGGTCCCTTAAGCGGAGCCCT
EPIXHLN01D8LHI		GCCTCTAATATAAGGTGTATGTAAACTTCCGACTTCAACTGTATAATAATGAATAAATCCTTGGGCTGGAGCGAGCAGGGACTGAGCTAGCAGTGCTGACCCG
EPIXHLN01BBFS9		ATCTAATATGTAAGGTGTATGTAAACTTCCGACTTCAACTGTATATACCACTGTTCATACTGGAGTTTTACTGGAGGATAGAGTATTTGAAAGTGCACTATAT
EPIXHLN01CIF2Y		GCATGGCCGCTAAGGTGTATGTAAATTTCCGACTTCAACTGTACATGGTCCCTTAAGCGGAGCCCT
EPIXHLN01B5BDS		TATTATGTCCTAAGGTGTATGTAAACTTCCGACTTCAACTGTACATGGTCCCTTAAGCGGAGCCCT
EPIXHLN01C67NU		CCGGTCACTCTAAGGTGTATGTAAACTTCCGACTTCAACTGTAAGTATAATGAATGATGACTCTTAGAGTTAAGAGCACTGGCTGCTCTTCCAGAGGTCTTTAG
EPIXHLN01B5EYH		TTGTCTATTCTAAGGTGTATGTAAACTTCCGACTTCAACTGTAAGTGAATCCAGCATGGTCCCTTAAGGGAGCCCT
EPIXHLN01BMQ9F		TGGAGGATACTAAGGTGTATGTAAACTTCCGACTTCAATTGTAAGTGTCTGACCTGCATAATTTGCTACACAATCATGGTCCCTTAAGCGGAGCCCT
EPIXHLN01DBLVX		GGTCCGGAGATAAGGTGTATGTAAACTTCCGACTTCAACTGTAACTGAATTTGTATAGCTTTTGATTAGCAGCTCCTCTGTTGAGTCACCAGCTCGTTGTCCTTGGTAA
EPIXHLN01D3Z23		AGAGGAGACGTAAGGTGTATGTAAACTTCCGACTTCAACTGTAGAAAGGATACTACAAAAAAAAGCTGCTGAAAAGGTTTGACCAACTCATGGTCCCTTAAGCGGAGCCCT
EPIXHLN01DPG40		GAGCTGCATATAAGGTGTATGTAAACTTCCGACTTCAACTGTAAATGGTATTGTCATGGTCCCTTAAGCGGAGCCCT
EPIXHLN01AMLCG		AGAGGAGACGTAAGGTGTATGTAAACTTCCGACTTCAACTGTAGATTCATTTTATAGTTATTTTCCTATACTTATATTCACTTCATGGTCCCTTAAGCGGAGCCCT
EPIXHLN01EJYFM		GCATGGCCGCTAAGGTGTATGTAAACTTCCGACTTCAACTGTACATGGTCCCTTAAGCGGAGCCCT
EPIXHLN01B50DA		CTTCGATCAATAAGGTGTATGTAAACTTCCGACTTCAACTGTATCTACTTGGCTTCAGATAGTACTTCACTGCAGGGTGCCCTCACATGGTCCCTTAAGCGGA
EPIXHLN01AD28P		GCTTGAGGTATAAGGTGTATGTAAACTTCCGACTTCAACTGTAGGTGTTTTGTTCCCATTTCTAAGAAGGGGCAAAGTGTCCACACTTTGGTCTTCGTTCTTCTTGAATTTCATGGTCCCTTAAG
EPIXHLN01BR1PZ		GCATGGCCGCTAAGGTGTATGTAAACTTCCGACTTCAACTGTAAATTAAAATGTTATTATTACTATTAGTGTGCATGGTCCCTTAAGCGGAGCCCT
EPIXHLN01D3OJQ		AGGCATCACATAAGGTGTATGTAAACTTCCGACTTCAACTGTACACACTTTAGGACGTGAAATATGGAGAGGAAAAATGAAAAAGGTGGAATATTTAGAAATGTCCA
EPIXHLN01ALK0F		GGCCATGCCGTAAGGTGTATGTAAACTTCCGACTTCAACTGTATGTTTATGTGTTTGTACATGGTCCCTTAAGCGGAGCCCT
EPIXHLN01B5WJC		GCTATTGTGATAAGGTGTATGTAAACTTCCGACTTCAACTGTACATGGTCCCTTAAGCGGAGCCCT
EPIXHLN01B9I7Q		GAGCGATTCGTAAGGTGTATGTAAACTTCTGACTTCAACTGTAGGTGGAACATGGTCCCTTAAGCGGAGCCCT
EPIXHLN01A3LYM		CCGGCCTTTTAAGGTGTATGTAAACTTCCGACTTCAACTGTATATAATGTATTATGTTCATATGACATGGTCCCTTAAGCGGAGCCCT
EPIXHLN01CC7SZ		GCTATTGTGATAAGGTGTATGTAAACTTCCGACTTCAACTGTACATGGTCCCTTAAGCGGAGCCCT
EPIXHLN01AX1NE		GCGCAGATCCTAAGGTGTATGTAAACTTCCGACTTCAACTGTACATGGTCCCTTAAGCGGAGCCCT
EPIXHLN01AIWIP		GGCTGTAGGCTAAGGTGTATGTAAACTTCCGACTTCAACTGTATACTTGCGTTCATCGTACAGCTCCATTAATTTTTCTAACACATGGTCCCTTAAGCGGAGCCCT
EPIXHLN01C5R4S		AACAGCCATATAAGGTGTATGTAAACTTCCGACTTCAACTGTACGGCCATGGTCCCTTAAGCGGAGCCCT
EPIXHLN01BHLRH		TATTATGTCCTAAGGTGTATGTAAACTTCCGACTTCAACTGTACTTGTCAATGCTCTTCCCGTTCTCTATCTAATGCAGTATTGAGTACCTACTCATGGTCCCTTAAG
EPIXHLN01BMP9B		AATAATTACGTAAGGTGTATGTAACTTCCGACTTCAACTGTAAGTGTGGGAAAAGAACCATTTGGTATTTGTATTTATGTTGCACTAAGCTTTTTTTCTTCTATAAAAGGAAACGTTTTAATTTACTATGGTCCCG
EPIXHLN01EBPBY		ACTGGAGTACTAAGGTGTATGTAAACTTCCGACTTCAACTGTATGTATAAAGCCCATGGTCCCTTAAGCGGAG
EPIXHLN01CG5O0		CCGGTCACTCTAAGGTGTATGTAAACTTCCGACTTCAACTGTAGTGATTCTACAGTTATGGCATGGTCCCTTAAGCGGAGCCCT
EPIXHLN01BV2MW		TTGAACACGATAAGGTGTATGTAAACTTCGCCTTGCCAGTCCCTTAAGCGGAGCCCT
EPIXHLN01DAC0Z		GCCTTCACATTAAGGTGTATGTAAACTTCCGACTTCAACTGTATGTATATATGTAATATATATGTGTAATCTGCTTGGTCCATATAATGTATTAGTA
EPIXHLN01AKG1Y		AATAATTACGTAAGGTGTATGTAAACTTCCGACTTCAACTGTATAAATGCTTTCTACTCCTTGTACACACATGGTCCCTTAAGCGGAGCCCT
EPIXHLN01BWI5K		AATAATTACGTAAGGTGTATGTAAACTTCCGACTTCAACTGTATATAAGCATGGTCCTTAAGCGGAGCCCT
EPIXHLN01ATHHZ		AATAATTACGTAAGGTGTATGTAAACTTCCGACTTCAACTGTATAGGGATCCTCTAGCTAGAGTCGACCTCGAGGGGGGGCCCGGTACCATGGTCCCTTAAGCGGAGCCCT
EPIXHLN01BRLD5		GAGCTGCATATAAGGTGTATGTAAACTTCCGACTTCAACTGTATGTTTATGTGTGTGTGTGAATACACGCGTGTGCATGGTCCCTTAAGCGGAG
EPIXHLN01BXKTP		ACTGGAGTACTAAGGTGTATGTAAACTTCCGACTTCAACTGTATATCTGGGCCTTTCAGCAAAATCTTGCTAATGTATGCAATGGCGTCAGCGTTTGGAAG
EPIXHLN01BD300		TATTATGTCCTAAGGTGTATGTAAACTTCCGACTTCAACTGTACATGGTCCCTTAAGCGGAGCCCT
EPIXHLN01DTU7D		GGCACTCTCCTAAGGTGTATGTAAACTTCCGACTTCAACTGTATGTATGTATGTGTATGTGTGTTTGTATAGGTGTCAGAGGGAGAGAGGGAGAGAGAGAA
EPIXHLN01B1ZDL		AACGCTGGCCTAAGGTGTATGTAAACTTCCGACTTCAACCGTACTTTCTGATGTCATGGTCCCTTAAGCGGAGCCCT
EPIXHLN01DDZJ2		GAGCTGCATATAAGGTGTATGTAAACTTCCGACTTCAACTGTACATGGTCCCTTAAGCGGAGCCCT
EPIXHLN01EGH9C		TTGTCTATTCTAAGGTGTATGTAAACTTCCGACTTCAACTGTATAGGGATCCTCTAGCTAGAGCCGACCTCGAGGGGGGGCCCGGTACCCAGCTTTTGTTCCCTTTAGTGAGGGTTAATTGCGCG
EPIXHLN01BO5OE		TGAGAGAGCCTAAGGTGTATGTAAACTTCCGACTTCAACTGTACATGGTCCCTTAAGCGGAGCCCT
EPIXHLN01BUPBU		AACGCTGGCCTAAGGTGTATGTAAACTTCCGACTTCAACTGTAGGCTCTTTATGTAGGTCTTTGGAATCTGAATTTAGGATTTCATCCTTGCACAGAAAGCACTTTT
EPIXHLN01AQU49		ACTGGAGTACTAAGGTGTATGTAAACTTCCGACTTCAACTGTAGCTTTATGGAACTAGTCATGGTCCCTTAAGCGGAGCCCT
EPIXHLN01CVV6G		GGTCCGGAGATAAGGTGTATGTAAACTTCCGACTTCAACTGTATAGGGATCCTCTAGCTAGAGTCGACCTCGAGATATTCCATCTTCCTACAGTGTGGGTGT
EPIXHLN01AFQDB		ATGTGATCCTTAAGGTGTATGTAAACTTCCGACTTCAACTGTATCATTCCATTTTGACTGTACTGACCACACTTAAGCATTTAGCTCATATTCTTGTTCTT
EPIXHLN01D4IOU		GCTTAACAACTAAGGTGTATGTAAACTTCCGACTTCAACTGTAACAAAAAACACGCCATAATTATCCTTCTGATTTTAACATATTTTGTTAGTTTCATGGTCCCTTAAGCGGAGCCCT
EPIXHLN01DZL9H		ATCTAATATGTAAGGTGTATGTAAACTTCCGACTTCAACTGTATGTCATACATGGTCCCTTAAGCGGAGCCCT
EPIXHLN01ALSXJ		CAGGATGCGTTAAGGTGTATGTAAACTTCCGACTTCAACTGTATGTACATGGTCCCTTAAGCGGAGCCCT
EPIXHLN01AHALQ		AGGCATCACATAAGGTGTATGTTAAACTTCCGACTTCAACTGTACACACTTTAGGACGTGAAATATGGAGAGGAAAAATGAAAAAGGTGGAACTATTAGAAATGTCCA
EPIXHLN01B4PC3		GCTTAACAACTAAGGTGTATGTAAACTTCCGACTTCAACTGTATGTCCAAAAGGCACACATCGAACACTCAGCTGGTATTGAAAATCTAACATTAAACAAAATATTTTATTTCTA
EPIXHLN01ASCNX		GGCCATGCCGTAAGGTGTATGTAAACTTCCGACTTCAACTGTACTTCTCATGGTCCCTTAAGCGGAGCCCT
EPIXHLN01AIX5V		AACGCTGGCCTAAGGTGTATGTAAACTTCCGACTTCAACTGTAGTTGATTTCTCTCATGGTCCCTTAAGCGGAGCCCT
EPIXHLN01C6X8B		AGTTCACATATAAGGTGTATAGTAAACTTCCGACTTCAACTGTATCTGGTGGAGATGCCCCCACCCCCATGGTCCCTTAAGCGGAGCCCT
EPIXHLN01AFERT		AGTTCACATATAAGGTGTATGTAAACTTCCGACTTCAACTGTATATATCCAACACCACCAGCATACACACATGGTCCCTTAAGCGGAGCCCT
EPIXHLN01DJFJ7		GGCTATGCCGTAAGGTGTATGTAAACTTCCGACTTCAACTGTACATGGTCCCTTAAGCGGAGCCCT
EPIXHLN01A7HJR		ACTGGAGTACTAAGGTGTATGTAAACTTCCGACTTCAACTGTATGTATAAAGCCATGGTCCCTTAAGCGGAGCCCT
EPIXHLN01BB14O		CCGGCCTTCTTAAGGTGTATGTAAACTTCCGACTTCAACTGTACCTACAAACAAGTTAGTTCTATGAAAACATGGTCCCTTAAGCGGAGCCCT
EPIXHLN01AVGBS		GCTTAACAACTAAGGTGTATGTAAACTTACCGACTTCAACTGTAGCTAGCTTTCTTACACAATCCAGAGCAACCATGGTCCCTTAAGCGGAGCCCT
EPIXHLN01BADXY		CCGTACCTGCTAAGGTGTATGTAAACTTCCGACTTCAACTGTAGGATCATCCATGGTCCCTTAAGCGGAGCCCT
EPIXHLN01AH0RU		TGAGAGAGCCTAAGGTGTATGTAAACTTCCGACTTCAACTGTACTATGTAACCACCTAAGAGACATCGATTAGCAGAAAATGCAAGCAAGCCAGAGATA
EPIXHLN01AEANC		CTTCGATCAATAAGGTGTATGTAAACTTCCGACTTCAACTGTGCCTTCTTCTCAGAACCTCATGGTCCCTTAAGCGGAGCCCT
EPIXHLN01DIDQS		TGGAGGATACTAAGGTGTATGTAAACTTCCGACTTCAACTGTAAAACAGAGCTGAGCACATGGTCCCTTAAGCGGAGCCCT
EPIXHLN01A7D4Y		CTAGTGATTATAAGGTGTATGTAAACTTCCGACTTCAACTGTACATATACCACAGGTATTCACATACATGGTCCCTTAAGCGGAGCCCT
EPIXHLN01AJ5N9		AATAATTACGTAAGGTGTATGTAAACTTCCGACTTCAACTGTATAAATGCTTTCTACTCCTTGTACACACATGGTCCCTTAAGCGGAGCCCT
EPIXHLN01EOTKJ		GGTCCGGAGATAAGGTGTATGTAAACTTCCGACTTCAACTGTAGGTTCCCCAACTGGGCCCCTTAAGGGAAATGGCTTAGAAACCTGCCAACTGATGCCAACAGCCACACACACACCA
EPIXHLN01D3IOO		AGAGGAGACGTAAGGTGTATGTAAACTTCCGACTTCAACTGTACAACATCCACACTTAACAAAATGTAACAAAAAGACAAGGGATGTTTCTGCTATAAATATGTAAAAACGGAGTGAA
EPIXHLN01BMXH8		GCATGGCCGCTAAGGTGTATGTAAACTTCCGACTTCAACTGTAACTAGAGATACATGGTCCCTTAAGCGGAGCCCT
EPIXHLN01CJK4Y		TCCTTGTTGGTAAGGTGTATGTAAACTTCCGACTTCAACTGTAAATCTTGAAACTTAATCTTGTCTGAGACATGGTCCCTTAAGCGGAGCCCT
EPIXHLN01B1YQU		CTAGTGATTATAAGGTGTATGTAAACTTCCGACTTCAACTGTACATGGTCCCTTAAGCGGAGCCCT
EPIXHLN01AOSBC		GCGGTTCCGGTAAGGTGTATGTAAACTTCCGACTTCAACTGTAACTCTGAAAGTCCAGAGTATGCTTAGAATCTTAACCAAAATAGTTAACCTGGACTATCCTCCAGTCGTATTAT
EPIXHLN01BHYTF		GCTTGAGGTATAAGGTGTATGTAAACTTCCGACTTCAATTGTAGTTAGTTAAGAGAAAATTAATCTGGTGTTCCATGGTCCCTTAAGCGGAGCCCT
EPIXHLN01CQGM9		CCGTACCTGCTAAGGTGTATGTAAACTTCCGACTTCAACTGTATATGCACAAGGGTCTCATAGGCAATTCTCATGGTCCCTTAAGCGGAGCCCT
EPIXHLN01AJ88J		AGGCATCACATAAGGTGTATGTAAACTTCCGACTTCAACTGTATTACCCAGGAGCAAGTCCCCCCAGGGCTACAGCAAATGCTCAGGACTCATGGTCCCTTAAGCGG
EPIXHLN01BDOP8		CTTCGATCAATAAGGTGTATGTAAACTTCCGACTTCAACTGTACTTTCATGGTCCCTTAAGCGGAGCCCT
EPIXHLN01DOB1R		CTAGTGATTATAAGGTGTATGTAAACTTCCGACTTCAACTGTACATATACCACAGGTATCCACATACATGGTCCCTTAAGCGGAGCCCT
EPIXHLN01EC3UW		GGCTGTAGGCTAAGGTGTATGTAAACTTCCGACTTCAACTGTATCATCTTCATGGTCCCTTAAGCGGAGCCCT
EPIXHLN01ADZPE		GCGGTTCCGGTAAGGTGTATGTAAACTTCCGACTTCAACTGTATATACGCTAGAGCTGGTAGCCCATGGTCCCTTAAGCGGAGCCCT
EPIXHLN01AH1UR		ACTGGAGTACTAAGGTGTATGTAAACTTCCGACTTCAACTGTATGTAATTTATCATCCCAACTGGGTCACTGTTTAAAGTGAAAAGGGACACTAATTAATAACCATGGTCCCTTAAGCGGAG
EPIXHLN01AWJL4		CCGGTCACTCTAAGGTGTATGTAAACTTCGCCTCCCTCTGAGCGGGGTCCCTTAAGCGGAGCCCT
EPIXHLN01DNSY1		CTACGGTCTGTAAGGTGTATGTAAACTTCCGACTTCAACTGTATACATATACATATACATATACATATACATATACATATACATATACATATA
EPIXHLN01B0A23		CTATGGTCTGTAAGGTGTATGTAAACTTCCGACTTCAACTGTATGGCTAACTCTGCTATCACCTTCCAGAGAGCGTAAGCACGCACGATGTTCTGGTAA
EPIXHLN01DI8W8		TTGTCTATTCTAAGGTGTATGTAAACTTCCGACTTCAACTGTAATATGAACATGGTCCCTTAAGCGGAGCCCT
EPIXHLN01D6L5K		GACCGGCTGTTAAGGTGTATGTAAACTTCCGACTTCAACTGTATGTATGTCGGATCTCATGGTCCCTTAAGCGGAGCCCT
EPIXHLN01A9EO9		GAGCTGCATATAAGGTGTATGTAAACTTCCGACTTCAACTGTAAGTAGCTAGACTCCAGCAACCAGTAACCTCTGCCCTTTCTCCTCCATGGTCCCTTAAGCGGAG
EPIXHLN01A4E22		AATAATTACGTAAGGTGTATGTAAACTTCCGACTTCAACTGTATGACTTCAGTCCTTCAGGATGCAACACCTTCACTCAGATCCTAAACGGAAGTAGGACTTCAGTGA
EPIXHLN01A3LGE		AGTTCACATATAAGGTGTATGTAAACTTCCGACTTCAACTGTACAAGCGAAGATAAAACCCTCATGGTCCCTTAAGCGAGCCCT
EPIXHLN01CYLZW		GGTCCGGAGATAAGGTGTATGTAAACTTCCGACTTCAACTGTATGTTAAGAGATGGCCATGGTCCCTTAAGCGGAGCCCT
EPIXHLN01BM0JJ		ACTGGAGTACTAAGGTGTATGTAAACTTCCGACTTCAACTGTATTTGTTTGCATTGTGAGCAAAGCAAACTATGAAGCCACAAAGCACATGGTCCCTTAAGCGGAG
EPIXHLN01BDVT0		CGAACTGAATTAAGGTGTATGTAAACTTCCGACTTCAACTGTATCTGTTGATTAAATGCACTCCTGGATAGATAGCTCTAAGATCTAGCCCCCATGGTCCCTTAAG
EPIXHLN01AW1DE		GGCTGTAGGCTAAGGTGTATGTAAACTTCCGACTTCAACTGTAACATGGTCCCTTAAGCGGAGCCCT
EPIXHLN01AD1Y5		GGCTGTAGGCTAAGGTGTATGTAAACTTCCGACTTCAACTGTATACTTACGTTCATCGTACAGCTCCATTAATTTTTCTAACACATGGTCCCTTAAGCGGAGCCCT
EPIXHLN01AFNBL		TGGAGGATACTAAGGTGTATGTAAACTTCCGACTTCAACTGTATTTATATTTGCATAATTAAGAAATTGTGTATTTTTGAATTCATGGTCCCTTAAGCGGAGCCCT
EPIXHLN01D621Y		CCGGTCACTCTAAGGTGTATGTAAACTTCCGACTTCAACTGTAGTGATTCTACAGTTATGGCATGGTCCCTTAAGCGGAGCCCT
EPIXHLN01DG06O		GCGCAGATCCTAAGGTGTATGTAAACTTCCGACTTCAACTGTAAGTAATGCGTGTTGGTTCAGTTTGTTTTCCTGGCTTTTGTTTTGATTTAGTTTTTGGATTTTTTTGAGACGGGGTTATATATAG
EPIXHLN01BCKO3		GAGCGATTCGTAAGGTGTATGTAAACTTCCGACTTCAACTGTAGGTGGAACATGGTCCCTTAAGCGGAGCCCT
EPIXHLN01AXDM6		TTGAACACGATAAGGTGTATGTAAACTTCCGACTTCAACTGTATATAGTGTACATATGGTGTGGGTGTAGGGGGGAAAACTGGCTGTGGTGGCATGGTCCCTTAAGCGGAG
EPIXHLN01AT6UI		GCTTGAGGTATAAGGTGTATGTAAACTTCCGACTTCAACCGTATATCTTTATCAAGTTGTACTGAATTCACCATGGGTCCCTTAAGCGGAGCCCT
EPIXHLN01D0IXX		ATAGTTGTGGTAAGGTGTATGTAAACTTCCGACTTCAACTGTAGTCTCAGACCAGCCAGTGAGACTATCTCAAACAAACCAATAAAAAAGAGAATTCCTCTTTCTGAGAGG
EPIXHLN01DCXDK		GAGCTGCATATAAGGTGTATGTAAACTTCCGACTTCAACTGTAGCTCAATCGATAAAGGACCTAAGTACAGATCCCCCAGCACACATGGTCCCTTAAGCGGAG
EPIXHLN01ATCM4		TTGTCTATTCTAAGGTGTATGTAAACTTCCGACTTCAACTGTATAATCGTGCCTGACTTATGATTCTCCAGGAATCATCTTGTATGTTTGTTTTCATGGTCCCTTAAG
EPIXHLN01AI5PE		ACAGACTAAGTAAGGTGTATGTAAACTTCCGACTTCAACTGTATATGCCATGGTCCCTTAAGCGGAGCCCT
EPIXHLN01DNKPN		TGGTGATAAGTAAGGTGTATGTAAACTTCCGACTTCAACTGTATGTGCTGGCACCTGCACATGGTCCCTTAAGCGGAGCCCT
EPIXHLN01A3LXW		TGGAGGATACTAAGGTGTATGTAAACTTCCGACTTCAACTGTATGTTCTGCCAAAATTCTTACAGCGTGTTTTAATTTGCGGCGTCCCATGGTCCCTTAAGCGGAGCCCT
EPIXHLN01DLR4M		AGTTCACATATAAGGTGTATGTAAACTTCCGACTTCAACTGTACATGGTCCCTTAAGCGGAGCCCT
EPIXHLN01ENNGT		TGGAGGATACTAAGGTGTATGTAAACTTCCGACTTCAACTGTATATGTGTGCATGGTCCCTTAAGCGGAGCCCT
EPIXHLN01DAS0T		ACTGGAGTACTAAGGTGTATGTAAACTTCCGACTTCAACTGTATATCTAGATATGATTATGCAGGAGGACATGGTCCCTTAAGCGGAGCCCT
EPIXHLN01DE11P		CGAACTGAATTAAGGTGTATGTAAACTTCCGACTTCAACTGTATTTACTTATGTGTGTGAATCTTTTGTCTGCATGGTCCCTTAAGCGGAGCCCT
EPIXHLN01AO4LK		CTAGTGATTATAAGGTGTATGTAAACTTCCGACTTCAACTGTATGTATTGTGTGTGTGTGTGTGTGTGTGTGTGTGTGTGTGTGTGTGTG
EPIXHLN01BDSZO		GAGCTGCATATAAGGTGTATGTAAACTTCCGACTTCAACTGTATATGTAGGTAACTGCCACAGGCTTTTTATGATTTCATGGTCCCTTAAGCGGAGCCCT
EPIXHLN01C3SAT		GCGCAGATCCTAAGGTGTATGTAAACTTCCGACTTCAACTGTACTTCCTGACCCACAATGTCTCATGGTCCCTTAAGCGGAGCCCT
EPIXHLN01C3TLA		TCGCCTTCGCTAAGGTGTATGTAAACTTCCGACTTCAACTGTAATTTTTTTATTCCTGATTTCTATATTTGGACACTAACAGCTCATGGTCCCTTAAGCGGAGCCCT
EPIXHLN01DMK1X		AGTTCACATATAAGGTGTATGTAAACTTCCGACTTCAACTGTATCCTTGAGAAAAGTTTTTTTCTATTCTAGGTTTTTTGTTATTCCACATGGTCCCTTAAGCGGAGCCCT
EPIXHLN01B0A26		GCCTTCACATTAAGGTGTATGTAAACTTCCGACTTCAACTGTAGAAAAGCAGCTAAAATATTTTAATAGTGACATATTAATATCTGATTTTTAATGTATTCATAGGCAA
EPIXHLN01AIJ9N		CTAGTGATTATAAGGTGTATGTAAACTTCCGACTTCAACTGTATGTAATTGAAAGAATGGATGTGATGTCATAAATAGGGTTGGCCCTCACAGACTGGGGTGTTTG
EPIXHLN01D0NMY		GAGCGATTCGTAAGGTGTATGTAAACTTCCGACTTCAACTGTAAAAAAGGCATGGTCCCTTAAGCGGAG
EPIXHLN01C91SS		GCTTGAGGTATAAGGTTATGTAAACTTCCGACTTCAACTGTATTATCGTATCAACTTCAAAGCATGGTCCCTTAAGCGGAGCCCT
EPIXHLN01DWKPD		AACGCTGGCCTAAGGTGTATGTAAACTTCCGACTTCAACTGTATGTGTAATCCAAATAGAATTTGGAATTTGTCAAAGATCTGGTATCATGGTCCCTTAAGCGGAGCCCT
EPIXHLN01AVY03		GGCACTCTCCTAAGGTGTATGTAAACTTCCGACTTCAACTGTATGTGTAGCTCTTGTCCCGATCCTCTGCCATGGTCCCTTAAGCGGAGCCCT
EPIXHLN01DYGB7		ACCAGACTGGTAAGGTGTATGTAAACTTCCGACTTCAACTGTATATAAGAGCTCTTTTGCAGTGAGCCCAGTACTCAGAGAGAAAGGCTAAGGTCCTGAGGAGGA
EPIXHLN01AFNAS		TCCTCGGAACTAAGGTGTATGTAAACTTCCGACTTCAACTGTAGGTAGGGGTTGAACCGAAGGCCTTCCATGGTCCCTTAAGCGGAGCCCT
EPIXHLN01AK0J4		GCCTTCACATTAAGGTGTATGTAAACTTCCGACTTCAACTGTATATATCCAACACCACCAGCATACACACATGGTCCCTTAAGCGGAGCCCT
EPIXHLN01APKYH		AAGTGCTTACTAAGGTGTATGTAAACTTCCGACTTCAACTGTAAGTATCATTGAATCTTGTACCTTGCATGGTCCCTTAAGCGGAGCCCT
EPIXHLN01AXUDB		TTGTCTATTCTAAGGTGTATGTAAACTTCCGACTTCAACTGTATATTCATATGGTTTCATGGTCCCTTAAGCGGAGCCCT
EPIXHLN01BFD4F		TCCTTGTTGGTAAGGTGTATGTAAACTTCCGACTTCAACTGTAGATCTGCATGGTCCCTTAAGCGGAGCCCT
EPIXHLN01CAX7P		TCCTTGTTGGTAAGGTGTATGTAAACTTCCGACTTCAACTGTATCTGTTAGAGGACGACTGGCCTCCATGGTCCCTTAAGCGGAGCCCT
EPIXHLN01BV0AI		AGGCATCACATAAGGTGTATGTAAACTTCCGACTTCAACTGTAACAGCCCTGTTTCCATGGTCCCTTAAGCGGAGCCCT
EPIXHLN01AFHRF		GCATGGCCGCTAAGGTGTATGTAAACTTCCGACTTCAACTGTAGATACCTAACACTTAGCACCAAGCCTAGTACCCTGGAAGCACTTGATATGAGGACTTAACATGG
EPIXHLN01BRJTP		GAGCTGCATATAAGGTGTATGTAAACTTCCGACTTCAACTGTATACATGGTCCCTTAAGCGGAGCCCT
EPIXHLN01EBR68		GCATGGCCGCTAAGGTGTATGTAAACTTCCGACTTCAACTGTAATATCAACCATGGTCCCTTAAGCGGAGCCCT
EPIXHLN01DL7UX		ATCTAATATGTAAGGTGTATGTAAACTTCCGACTTCAACTGTAAACAGACTGAAAGGCATAAAGCACTTGATTTTTTCATTAGATGCAGAAAAGGCCTTTGACAAAAT
EPIXHLN01A7T7D		AACGCTGGCCTAAGGTGTATGTAAACTTCCGACTTCAACTGTACAAGATTTGAGAAATCCCGAGAGAGCTTGTGAGAGTGGCGGTAGGCATGGTCCCTTAAGCGGAG
EPIXHLN01AP801		CACTAAGTTATAAGGTGTATGTAAACTTCCGACTTCAACTGTAGCTGCCTGTCCATGGTCCCTTAAGCGGAGCCCT
EPIXHLN01AUXDL		GACCGGCTGTTAAGGTGTATGTAAACTTCCGACTTCAACTGTATCTCCATTAGAAATAACTATTGACAAGAACATACTCTGACCAACTCTTGCTCTCAGCCCATGG
EPIXHLN01CIUVQ		AACGCTGGCCTAAGGTGTATGTAAACTTCCGACTTCAACTGTATAAATGTATTGAAACAGCATGGTCCCTTAAGCGGAGCCCT
EPIXHLN01AJ7WF		CTAGTGATTATAAGGTGTATGTAAACTTCCGACTTCAACTGTACACACATGGTCCCTTAAGCGGAGCCCT
EPIXHLN01CYCNM		TTGTCTATTCTAAGGTGTATGTAAACTTCCGACTTCAACTGTAGCTTGCATGGTCCCTTAAGCGGAGCCCT
EPIXHLN01BHL1W		CTATGGTCTGTAAGGTGTATGTAAACTTCCGACTTCAACTGTATATACCCATACAATGGCATGGTCCCTTAAGCGGAGCCCT
EPIXHLN01B39C5		AACAGCCATATAAGGTGTATGTAAACTTCCGACTTCAACTGTATCCCTAGGGAGAGGGGACATGGTCCCTTAAGCGGAGCCCT
EPIXHLN01A0SI1		GCGCAGATCCTAAGGTGTATGTAAACTTCCGACTTCAACTGTACCTGGTATGTGTGAGGCCTTGAGTGAGCTTCCCAGCACTACAGAACAACCCAAACCAACAGTTG
EPIXHLN01DMN2K		GCTATTGTGATAAGGTGTATGTAAACTTCCGACTTCAACTGTATATGCATGGTCCCTTAAGCGGAGCCCT
EPIXHLN01DX2S1		AATAATTACGTAAGGTGTATGTAAACTTCCGACTTCAACTGTAAGTCTGGCTGGCCCAGGACTGCACCCGACTGTGCCTGCCTAGTGTATCCTGGCAGGCAGA
EPIXHLN01DZU7X		GCGCAGATCCTAAGGTGTATGTAAACTTCCGACTTCAACTGTACATGGTCCCTTAAGCGGAGCCCT
EPIXHLN01AZBKL		TTGTCTATTCTAAGGTGTATGTAAACTTCCGACTTCAACTGTACATGGTCCCTTAAGCGGAGCCCT
EPIXHLN01AFZ64		GCGGTTCCGGTAAGGTGTATGTAAACTTCCGACTTCAACTGTATGAGAACTCATCACAACCTTGACTTACAGTTTATTTTGTCTTGACTACATCTGAGGTCATTCTAACT
EPIXHLN01AZBFP		GCTTGAGGTATAAGGTGTATGTAAACTTCCGACTTCAACTGTACATGGTCCCTTAAGCGGAGCCCT
EPIXHLN01BQ6L7		TGAGAGAGCCTAAGGTGTATTAAACTTCCGACTTCAACTGTACGCTCCAGCTATGTGTGTGAAGTGGACATGGTCCCTTAAGCGGAGCCCT
EPIXHLN01AJN0X		GCTATTGTGATAAGGTGTATGTAAACTTCCGACTTCAACTGTATGTGAGTCCTGAGTTGCTCTGGCTCTGACTCATGGTCCCTTAAGCGGAGCCCT
EPIXHLN01A50E3		TGGAGGATATTAAGGTGTATGTAAACTTCCGACTTCAACTGTAGCTCCACAAAGCACATGGTCCCTTAAGCGGAGCCCT
EPIXHLN01AF965		GCGGTTCCGGTAAGGTGTATGTAAACTTCCGACTTCAACTGTAATTGTTATATACATCATAACTATAATCAATTAATATGTTAATAATTTAAGATCTGGTTTTTAAATATGCTAACAGG
EPIXHLN01APDXT		TTGAACACGATAAGGTGTATGTAAACTTCCCCGCTCAGAGGCCTCCCTTAAGCGGAGCCCT
EPIXHLN01DFGRR		GCATGGCCGCTAAGGTGTATGTAAACTTCCGACTTCAACTGTACATACATACATACATACATACATACATACATACAAAACAAGGACTGAGGAAATGGT
EPIXHLN01C85JO		AGGCATCACATAAGGTGTATGTAAACTTCCGACTTCAACTGTATGTAGGTGTGCATATGGTTGGGTGTGCATGTGGTAGGTGTGCATGGTCCCTTAAG
EPIXHLN01AJ4IZ		GCTTGAGGTATAAGGTGTATGTAAACTTCCGACTTCAACTGTAAGTATCTAAAAGGGATCCCTCATTCCCTGACGTCACTAGCTTCTTGGCAAAATGCCTGGTGCATA
EPIXHLN01C30Y4		AGGCATCACATAAGGTGTATGTAAACTTCCGACTTCAACTGTATATGTTAGAAGGATGTCATCATGGTCCCTTAAGCGGAGCCCT
EPIXHLN01AKECF		AATAATTACGTAAGGTGTATGTAAACTTCCGACTTCAACTGTATAGGGATCCTCTAGCTAGAGTCGACCTCGAGTGGATTAAGGACCTCCACCAAAAACCAGATATG
EPIXHLN01BVZQ5		GAGCTGCATATAAGGTGTATGTAAACTTCCGACTTCAACTGTAGATAGGCCCCGATGGAGTAGTCACAGGTCAACCAGTCTTGAGTGTAACAGCGA
EPIXHLN01AX3VK		CTTCGATCAATAAGGTGTATGTAAACTTCCGACTTCAACTGTAACTCTAGTTCCAGAATAGAAAACCTTCCTCTGATATCACAACCCTCTGAAACAGTATGCAT
EPIXHLN01D7UIG		TGAGAGAGCCTAAGGTGTATGTAAACTTCCGACTTCAACTGTACTATGTAACCACCTAAGAGACATCGATTAGCAGAAAATGCAAGCAAGCCAGAGATA
EPIXHLN01A6X65		GGCCATGCCGTAAGGTGTATGTAAACTTCCGACTTCAACTGTATATATACACTCACGCATATATATACACATGGTCCCTTAAGCGGAGCCCT
EPIXHLN01AG178		GGCCATGCCGTAAGGTGTATGTAAACTTCCGACTTCAACTGTACATGGTCCCTTAAGCGGAGCCCT
EPIXHLN01D4RXP		TGGAGGATACTAAGGTGTATGTAAACTTCCGACTTCAACTGTAAAACAGAGCTGAGCACATGGTCCCTTAAGCGGAGCCCT
EPIXHLN01A8D5F		AGTTCACATATAAGGTGTATGTAAACTTCCGACTTCAACTGTATCATTCATTTATAATGCTCACTTTTGCCAGTTTCTCATGGTCCCTTAAGCGGAGCCCT
EPIXHLN01DO708		GAGCGATTCGTAAGGTGTATGCAAACTTCCGACTTCAACTGTACATGGTCCCTTAAGCGGAGCCCT
EPIXHLN01AFTKL		ATCTAATATGTAAGGTGTATGTAAACTTCCGTCTTCAACTGTATCTGTGTCTCAGGCAGCTGCATTCCTGTCCTTTGACCCGATGGTCTTACTTACAGGAA
EPIXHLN01DQHJU		TCGAAGCAGGTAAGGTGTATGTAAACTTCCGACTTCAACTGTACATGGTCCCTTAAGCGGAGCCCT
EPIXHLN01AKWF5		GCGGTTCCGGTAAGGTGTATGTAAACTTCCGACTTCAACTGTATGTCTTTGCTGGCCTTCTCAAGGGCTTGTCTTGGAATAGGCCCATGGTCCCTTAAGCGGAGCCCT
EPIXHLN01DKUUJ		ATCTAATATGTAAGGTGTATGTAAACTTCCGACTTCAACTGTACACTGTTCTACAAGGCCGGTTTCCAACGAATGTGTTTTTCAGTGTAACTCACTCATCTAATATGTT
EPIXHLN01A972W		GAGCGATTCGTAAGGTGTATGTAAACTTCCGACTTCAACTGTAGATCTACCTGAAGACCCAGCAACACCACTCCTGGGATAAACCCAAAAGATGTCCCATCATGGTCCCTTAAG
EPIXHLN01D789M		CTAGTGATTATAAGGTGTATGTAAACTTCCGACTTCAACTGTACAAGCGAACACAGAGTGAGAAAATAAAAGCACAAATATGAGTTAATACTTCTTAAGAGCATAAAA
EPIXHLN01BB91A		GCCTCTAATATAAGGTGTATGTAAACTTCCGACTTCAACTGTAAAGGATTAAAATCAAGGACATGGTCCCTTAAGCGGAGCCCT
EPIXHLN01DPHU1		AATAATTACGTAAGGTGTATGTAAACTTCCGACTTCAACTGCACATGGTCCCTTAAGCGGAGCCCT
EPIXHLN01A71U4		GGCTGTAGGCTAAGGTGTATGTAAACTTCCGACTTCAACTGTAAGTATGTGCCACCATGGTCCCTTAAGCGGAGCCCT
EPIXHLN01C26NG		AACAGCCATATAAGGTGTATGTAAACTTCCGACTTCAACTGTAAGTCTCAGTAGAGTACCTGTTAGTGTTGTCAAAGGCAAGACAGATTACAGTATCTATAACA
EPIXHLN01B9UTI		AGTTCACATATAAGGTGTATGTAAACTTCCGACTTCAACTGTACTATGGTCCCTTAAGCGGAGCCCT
EPIXHLN01AWDDQ		CTAGTGATTATAAGGTGTATGTAAACTTCCGACTCCAACTGTAGGTGATCAATGTAATTGGAAGTGTTTTTTCCTTTCATGGTCCCTTAAGCGGAGCCCT
EPIXHLN01A86B6		GCCTTCACATTAAGGTGTATGTAAACTTCCGACTTCAACTGTAGCTGAGTAGTATTCCATTATGTGAATGTGCCACATTTTCTGTATCCATTCCTCTGTTG
EPIXHLN01DO7LP		CAGGATGCGTTAAGGTGTATGTAAACTTCCGACTTCAACTGTAGACACTTCATGGTCCCTTAAGCGGAGCCCT
EPIXHLN01AJX4F		TCGCCTTCGCTAAGGTGTATGTAAACTTCCGACTTCAACTGTACGTGATCGGGCCAGAGCAGGTCCTGAAGGCACAAGCAAGTTACATGAAGAAGTTGCTCAAA
EPIXHLN01AF22Y		CCGGCCTTCTTAAGGTGTATGTAAACTTCCGACTTCAACTGTATGTCTGTGTGAGGATGTCAGATTATCTGGAACCAGAGCTACAGACAGCT
EPIXHLN01B53XR		GCATGGCCGCTAAGGTGTATGTAAACTTCCGACTTCAACTGTAGATGCAGAGTTTCAGTCTAATATCATCAAGGCCAAAAAAATAG
EPIXHLN01AJWGH		TGGAGGATACTAAGGTGTATGTAAACTTCCGACTTCAACTGTACATGGTCCCTTAAGCGGAGCCCT
EPIXHLN01ANQ4Z		AGGCATCACATAAGGTGTATGTAAACTTCCGACTTCGACTGTAGCTGATGTTGGCCTCTGCCCTCCACACACACATGGTCCCTTAAGCGGAGCCCT
EPIXHLN01AT3HF		TTGAACACGATAAGGTGTATGTAAACTTCCGACTTCAACTGTACCATTAAGTTGTAAAACTCAGCATGGTCCCTTAAGCGGAGCCCT
EPIXHLN01DA6BN		ATGTGATCCTTAAGGTGTATGTAAACTTCCGACTTCAACTGTATGGTCATGGTCCCTTAAGCGGAGCCCT
EPIXHLN01A6KZO		ACTGGAGTACTAAGGTGTATGTAAACTTCCGACTTCAACTGTATATGCATGGTCCCTTAAGCGGAGCCCT
EPIXHLN01BXQJ0		GCTTGAGGTATAAGGTGTATGTAAACTTCCGACTTCAACTGTAGCTACTACATACTTTTCTCCTGAACCCAGTACTTTACTCAGAATTCCTTTAAAACCTATGAGCCAGGCACTAA
EPIXHLN01CS9N0		GCGCAGATCCTAAGGTGTATAGTAAACTTCCGACTTCAACTGTACCTCCTGACCCACAATGTCTCATGGTCCCTTAAGCGGAGCCCT
EPIXHLN01BB1ZE		AGTTCACATATAAGGTGTATGTAAACTTCCGACTTCAACTGTAGCTGAGTAGTATTCCATTATGTGAATGTGCCACATTTTCTGTATCCATTCCT
EPIXHLN01B5ZG9		GCTTGAGGTATAAGGTGTATGTAAACTTCCGACTTCAACTGTATAGGGATCCTCTAGCTAGAGTCGACCTCGAGTTTTCACCTAACCCTGGGATATAGTGGTTGATAGACAG
EPIXHLN01BHQ5P		TGGAGGATACTAAGGTGTATGTAAACTTCCGACTTCAACTGTATATGTGTGCATGGTCCCTTAAGCGGAGCCCT
EPIXHLN01EJEI1		TGGAGGATACTAAGGTGTATGTAAACTTCCGACTTCAACTGTACATAAAAATGTATTTCTCTAGGAATAGACATAAAAGCTATTGGAAATGTTTCCCAACACGTAATAAGTCAGTG
EPIXHLN01BVP4X		CCGTACCTGCTAAGGTGTATGTAAACTTCCGACTTCAACTGTATGTATGTATGTATGTATGCATGCATGGTCCCTTAAGCGGAGCCCT
EPIXHLN01EE9PK		TTGAACACGATAAGGTGTATGTAAACTTCCGACTTCAACTGTATCAATACATTTAAGGAATGTGGGTCATGGTCCCTTAAGCGGAGCCCT
EPIXHLN01A8180		GCTTGAGGTATAAGGTGTATGTAAACTTCCGACTTCAACTGTATAGTAGGCCTTTTTATATGAAAGATACTACTCTGCCGGGCATGGTCCCTTAAGCGGAGCCCT
EPIXHLN01ALJDS		CTTCGATCAATAAGGTGTATGTAAACTTCCGACTTCAACTGTATGAATGACCTCTGTGTCATCCCCCCTCCCGCCCACCATGGTCCCTTAAGCGGAGCCCT
EPIXHLN01CEQTU		CCGTACCTGCTAAGGTGTATGTAAACTTCCGACTTCAACTGTAGGATCATCCATGGTCCCTTAAGCGGAGCCCT
EPIXHLN01CE11L		GCGGTTCCGGTAAGGTGTATGTAAACTTCCGACTTCAACTGTATATACGCTAGAGCTGGTAGCCCATGGTCCCTTAAGCGGAGCCCT
EPIXHLN01DQAPJ		GCTTGAGGTATAAGGTGTATGTAAACTTCCGACTTCAACTGTATAGTAGGCCTTTTTATATGAAAGATACTACTCTGCCGGGCATGGTCCCTTAAGCGGAGCCCT
EPIXHLN01BBBR4		TGGTGATAAGTAAGGTGTATGTAAACTTCCGACTTCAACTGTAGCTCCTGCATGGGGGGCATGGTCCCTTAAGCGGAGCCCT
EPIXHLN01BGWC7		GCGCAGATCCTAAGGTGTATGTAAACTTCCGACTTCAACTGTACATGGTCCCTTAAGCGGAACCCT
EPIXHLN01AR8MB		AGGCATCACATAAGGTGTATGTAAACTTCCGACTTCAACTGTACATAAGGTTTATACTAAAGGCCTTATGAATACATGGTCCCTTAAGCGGAGCCCT
EPIXHLN01AFM6Y		GGTCCGGAGATAAGGTGTATGTAAACTTCCGACTTCAACTGTACAAAGATTCATAACCAGTTATTATGCAGGGCTTATCTTGGAGATCACCATCAAATCCCTCCTTTGAG
EPIXHLN01AFEE0		CGAACTGAATTAAGGTGTATGTAAACTTCCGACTTCAACTGTATTTACTTATGTGTGTGAATCTTTTGTCTGCATGGTCCCTTAAGCGGAGCCCT
EPIXHLN01EAA6I		CTAGTGATTATAAGGTGTATGTAAACTTCCGACTTCAACTGTACATATACCACAGGTATTCACATACATGGTCCCTTAAGCGGAGCCCT
EPIXHLN01EJHUQ		ACTGGAGTACTAAGGTGTATGTAAACTTCCGACTTCAACTGTATGTATAAAGCCCATGGTCCCTTAAGCGGAGCCCT
EPIXHLN01AM992		CTAGTGATTATAAGGTGTATGTAAACTTCCGACTTCAACTGTATGTATATGAGTTCACTGTAGCTGTCTTCAGACACACGAGAAGAGGGCATCAG
EPIXHLN01C2DOY		TGGAGGATACTAAGGTGTATGTAAACTTCCGACTTCAACTGTACATGGTCCCTTAAGCGGAGCCCT
EPIXHLN01A89YO		GCTATTGTGATAAGGTGTATAAACTTCCGACTTCGACTGTACATGGTCCCTTAAGCGGGCCCT
EPIXHLN01CHHA1		GGCTGTAGGCTAAGGTGTATGTAAACTTCCGACTTCAACTGTACGCTCACACACACACACACACGCTCACATTCACTCACACATGGTCCCTTAAGCGGAG
EPIXHLN01B4W5L		TGGTGATAAGTAAGGTGTATGTAAACTTCCGACTTCAACTGTAGCTCCTGCATGGTCCCTTAAGCGGAGCCCT
EPIXHLN01DIPAR		GGCACTCTCCTAAGGTGTATGTAAACTTCCGACTTCAACTGTACATCCTACTTTTCTAGAACACTCCATCACGGAGGACTGCTTTGTCCTTATCTAACACAGGCACAG
EPIXHLN01EEUTC		TTGAACACGATAAGGTGTATGTAAACTTCCGACTTCAACTGTACATGGTCCCTTAAGGGAGCCCT
EPIXHLN01CLLTJ		GGCTGTAGGCTAAGGTGTATGTAAACTTCCGACTTCAACTGTACACATATATATATATCCAACATGGTCCCTTAAGCGGAGCCCT
EPIXHLN01BUN12		GCTATTGTGATAAGGTGTATGTAAACTTCCGACTTCAACTGTAGCTGGAGCCCTGAATCCCTCCATGGTCCCTTAAGCGGAGCCCT
EPIXHLN01BWIT5		GAGCGATTCGTAAGGTGTATGTAAACTTCCGACTTCAACTGTATATATATAACACACATATATATATTCATGGTCCCTTAAGCGGAGCCCT
EPIXHLN01ASGUZ		GAGCGATTCGTAAGGTGTATGTAAACTTCCGACTTCAACTGTATATCACCATATATACATCATCCATCTTGTTGATTTCATTACTCTCCTTCTTCTTGT
EPIXHLN01DS5A4		GGCTGTAGGCTAAGGTGTATGTAAACTTCCGACTTCAACTGTAGACTCCAGCAACCAGTAACCTCTGCCCTTTCTCCTCCATGGTCCCTTAAGCGGAGCCCT
EPIXHLN01BHDXR		AGGCATCACATAAGGTGTATGTAAACTTCCGACTTCAACTGTATCAGGTATCGTGCACACCAGATGCTTACATTATGATGTATAGCAG
EPIXHLN01DEHFP		ATAGTTGTGGTAAGGTGTATGTAAACTTCCGACTTCAACTGTATGCTGAGCAGTGGTGGCACATGGTCCCTTAAGCGGAGCCCT
EPIXHLN01BKD5W		GCTTGAGGTATAAGGTGTATGTAAACTTCCGACTTCAACTGTATATATACACATGGTCCCTTAAGCGGAGCCCT
EPIXHLN01C9L89		ACCAGACTGGTAAGGTGTATGTAAACTTCCGACTTCAACTGTAACTTGGCATGGTCCCTTAAGCGGAGCCCT
EPIXHLN01A846G		TTGTCTATTCTAAGGTGTATGTAAACTTACCGACTTCAACTGTACATGGTCCTTAAGCGGAGCCCT
EPIXHLN01D7RJE		AATAATTACGTAAGGTGTATGTAAACTTCCGACTTCAACTGTATTCTTTGTTTGATTATAGATCGTCAAAGTATGTGAAGAAAGCATGGTCCCTTAAGCGGAGCCCT
EPIXHLN01EAHK8		ACAGACTAAGTAAGGTGTATGTAAACTTCCGACTTCAACTGTAGTTTTCATATTAATGTTTAGTTGTACTACTGACATCTACAGGTGATATGTCATGGTCCCTTAAGCGG
EPIXHLN01CYFKE		GGCTGTAGGCTAAGGTGTATGTAAACTTCCGACTTCAACTGTAACAGTACTTAACTGTAGCAAACTAGCCACATTGTGGTGCTGCTACTCACAACGCA
EPIXHLN01BOEJV		CTAGTGATTATAAGGTGTATGTAAACTTCCGACTTCAACTGTACATGGTCCCTTAAGCGGAGCCCT
EPIXHLN01AD28S		GTGCGTGGAATAAGGTGTATGTAAACTTCCGACTCCAACTGTATGTGTGGTCTGGTTGCCTTTGTGTTGCATGGTCCCTTAAGCGGAGCCCT
EPIXHLN01AFRC0		TGGTGATAAGTAAGGTGTATGTAAACTTCCGACTTCAACTGTAGAAATAAGCTCCTCTATGGTAATGTATAGGGAATATGCTTTTATTTCAGATTTCAGACCAGGTTAAGAAG
EPIXHLN01A4QR4		ATGTGATCCTTAAGGTGTATGTAAACTTCCGACTTCAACTGTATAACGTTCTCGTACCCAGAGGAAAAGAGCCCCTCCCACCATCACCACCAATACCCACAAGACCATGGTCCCTTAA
EPIXHLN01ARBRB		TATTATGTCCTAAGGTGTATGTAAACTTCCGACTTCAACTGTACCTAATACCTAGCGACCAAAATGTACACAATCATGGTCCCTTAAGCGGAGCCCT
EPIXHLN01AYI68		GCGGTTCCGGTAAGGTGTATGTAAACTTCCGACTTCAACTGTACATGGTCCCTTAAGCGGAGCCCT
EPIXHLN01AJFCW		GCTTAACAACTAAGGTGTATGTAAACTTCCGACTTCAACTGTACATGGTCCCTTAAGCGGAGCCCT
EPIXHLN01AIMTH		TCGCCTTCGCTAAGGTGTATGTAAACTTCCGACTTCAACTGTAATTTTTTTATTCCTGATTTCTATATTTGGACACTAACAGCTCATGGTCCCTTAAGCGGAGCCCT
EPIXHLN01AI8QX		GGTCCGGAGATAAGGTGTATGTAAACTTCCGACTTCAACTGTAAATTAGTTCAGAAGCAGAAATAAAGCTCTTAAAACATAAAAATACAGCTACCACATGGTCCCTTAAGCGGAGCCCT
EPIXHLN01BNCYN		AAGTGCTTACTAAGGTGTATGTAAACTTCCGACTTCAACTGTAAGTATCATTGAATCTTGTACCTTGCATGGTCCCTTAAGCGGAGCCCT
EPIXHLN01BA8G0		TGAGAGAGCCTAAGGTGTATGTAAACTTCCGACTTCAACTGTATATATACATGGTCCCTTAAGCGGAGCCCT
EPIXHLN01DZATX		GCGCAGATCCTAAGGTGTATGTAAACTTCCGACTTCAACTGTATCTGCCCATACCTACCCCTTAGAATTTGGAATGTGTAGGCATGGTCCCTTAAGCGGAGCCCT
EPIXHLN01BI8T9		AACAGCCATATAAGGTGTATGTAAACTTCCGACTTCAACTGTATTATCTTTTGAGAATTGCCCTTTACAGTTTCACATAAGAAGTGAGTTAATGTTATTATTTTGAAATCTTTAAA
EPIXHLN01BEKNR		GCCTCTAATATAAGGTGTATGTAAACTTCCGACTTCAACTGTAAAGGATTAAAATCAAGGACATGGTCCCTTAAGCGGAGCCCT
EPIXHLN01AIN8O		TCGAAGCAGGTAAGGTGTATGTAAACTTCCGACTTCAACTGTATAGGGATCCTCTAGCTAGAGTCGACCTCGAGCACGCGTGGGTGCGGTGCTTGTCTCCTGT
EPIXHLN01AON3W		CTTCGATCAATAAGGTGTATGTAAACTTCCGACTTCAACTGTATGTTGGATCCCTAGGAATGGCATTGTGAAAAGAATGAACAAAACTCCTGCACCATATG
EPIXHLN01D2KIS		TATTATGTCCTAAGGTGTATGTAAACTTCCGACTTCAACTGTATATACGCTAGAGCTGGTAGCCCATGGTCCCTTAAGCGGAGCCCT
EPIXHLN01AURDL		AAGTGCTTACTAAGGTGTATGTAAACTTCCGACTTCAACTGTACATGGTCCCTTAAGCGGAGCCCT
EPIXHLN01AOYWG		ATCTAATATGTAAGGTGTATGTAAACTTCCGACTTCAACTGTATGTCATACATGGTCCCTTAAGCGGAGCCCT
EPIXHLN01B4EEV		TCGCACGGTATAAGGTGTATGTAAACTTCCGACTTCAACTGTACATGGTCCCTTTAAGCGGAGCCCT
EPIXHLN01BGPHM		GCTATTGTGATAAGGTGTATGTAAACTTCCGACTTCAACTGTATGTGCTCTAGCACCCAAACACACTTGATATGCATGGTCCCTTAAGCGGAGCCCT
EPIXHLN01BGSEF		CTATGGTCTGTAAGGTGTATGTAAACTTCCGACTTCAACTGTAAATGTACTCAAATTTGTAAGTATATTTCCATGGTCCCTTAAGCGGAGCCCT
EPIXHLN01BVGEC		CCGTACCTGCTAAGGTGTATGTAAACTTCCGACTTCAACTGTAGGTGTTGGTGGAGTATATAACTATCTTATGTACTGCTGGGTTCAATTTGCTAGAATTTTATGTAAAATA
EPIXHLN01DK4F9		GCTTGAGGTATAAGGTGTATGTAAACTTCCGACTTCAACTGTAGCAGGACTATAATTAGATATGTCTATTTCTACAAACATCTGACATGGTCCCTTAAGCGGAG
EPIXHLN01BMHRW		TTGTCTATTCTAAGGTGTATGTAAACTTCCGACTTCAACTGTAGACACATGGTCCCTTAAGCGGAGCCCT
EPIXHLN01BAGP1		ATCTAATATGTAAGGTGTATGTAAACTTCCGACTTCAACTGTATATACCCTTGCACCATGGTCCCTTAAGCGGAGCCCT
EPIXHLN01C1K04		TGGAGGATACTAAGGTGTATGTAAACTTCCGACTTCAACTGTACATAAGTGGTTTTTTTCAATCTTTCCATATCGTCGCGTTCATGGTCCCTTAAGCGGGCCCT
EPIXHLN01AGE8E		TCGCACGGTATAAGGTGTATGTAAACTTCCGACTTCAACTGTAAGTGAAGTATTTTCAGCTGAGCTGTCTGGTTTCTTGGCCATGGTACCTTAAGCGGAGCCCT
EPIXHLN01CDVLV		TCCTTGTTGGTAAGGTGTATGTAAACTTCCGACTTCAACTGTACATTCATGGTCCCTTAAGCGGAGCCCT
EPIXHLN01AL78K		GCGCAGATCCAAGGTGTATGTAAACTTCCGACTTCAACTGTATTTATGCAGGCTTGGGAGGTGTGGCCCTGCTGGAGGAAGTGTGTCATAAGCCACAT
EPIXHLN01C1MGO		ATGTGATCCTTAAGGTGTATGTAAACTTCCGACTTCAACTGTAAATACAGATTATTCTTCATGGTCCCTTAAGCGGAGCCT
EPIXHLN01DIWJK		TCGCACGGTATAAGGTGTATGTAAACTTCCGACTTCAACTGTACATGGTCCCTTAAGCGGAGCCCT
EPIXHLN01AN23L		AATAATTACGTAAGGTGTATGTAAACTTCCGACTTCAACTGTACTTCAGGGTAAGCTGGGCAGAGTGTTGCAGGTTTGTAAATCCTAGCTGCTTATCCTGGATAGGATT
EPIXHLN01B44DN		GCTTGAGGTATAAGGTGTATGTAAACTTCCGACTTCAAAAACATAGGGAAGAGGTCATAGTCAAATTTAAGCAAATAACGTAGTTATATGGAGTTGCATGGTCCCTTAAGCGGGGCCCT
EPIXHLN01DFV5J		GCGCAGATCCTAAGGTGTATGTAAACTTCCGACTTCAACTGTATTTCTGTGTTCAAAGAATACATACTATTCTTGGTTTGTGTGCCAGACAAGGCTAAATGTGTGG
EPIXHLN01AR99B		CTTCGATCAATAAGGTGTATGTAAACTTCCGACTTCAACTGTATGAATGACCTCTGTGTCATCCCCCCTCCCGCCCACCATGGTCCCTTAAGCGGAGCCCT
EPIXHLN01ANAUL		CTAGTGATTATAAGGTGTATGTAAACTTCCGACTTCAACTGTATGTATATTCATGGTCCCTTAAGCGGAGCCCT
EPIXHLN01AFRCF		CTAGTGATTATAAGGTGTATGTAAACTTCCGACTTCAACTGTAAGGCGGAGGTTAAAATGGTAAACTCAGCATCTATGCCCAAGGCAGTGTCAAGGAGACCCCCAGAGAAGG
EPIXHLN01AJODS		CCGGCCTTCTTAAGGTGTATGTAAACTTACCGACTTCAACTGTACATACGTCAATGTCACCTACTTCACATCCAAGGCACCATGGTCCCTTAAGCGGAGCCCT
EPIXHLN01DK5QM		GAGCTGCATATAAGGTGTATGTAAACTTCCGACTTCAACTGACATGGTCCCTTAAGCGGAGCCCT
EPIXHLN01C7QN4		AGAGGAGACGTAAGGTGTATGTAAACTTCCGACTTCAACTGTACATACACACACTGACAAATGCATGGTCCCTTAAGCGGAGCCCT
EPIXHLN01BJOOP		CGAACTGAATTAAGGTGTATGTAAACTTCCGACTTCAACTGTATACCATGGTCCCTTAAGCGGAGCCCT
EPIXHLN01DJD6S		GGCACTCTCCTAAGGTGTATGTAAACTTCCGACTTCAACTGTACATTACATACATACATACATGGTCCCTTAAGCGGAGCCCT
EPIXHLN01B20YC		GGCCATGCCGTAAGGTGTATGTAAACTTCCGACTTCAACTGTAAGTAAACAAGTGCTATGTGTGTGTGGTATATGCACACATGGTCCCTTAAGCGGAGCCCT
EPIXHLN01CCBW6		GCCTCTAATATAAGGTGTATGTAAACTTCCGACTTCAACTGTATATGCAAAGAATCATCTAGTCTGCCTGGGGTGTTTTTCACATGGTCCCTTAAGCGGAGCCCT
EPIXHLN01AWOXV		TATTATGTCCTAAGGTGTATGTAAACTTCCGACTTCAACTGTAGCTGAGTAGTATTCCATTATGTGAATGTGCCACATTTTCTGTATCCATTCCTCTGTTG
EPIXHLN01AE714		ATCTAATATGTAAGGTGTATGTAAACTTCCGACTTCAACTGTAGGAATACCTGCCTCTCGGTTGAAACTTCTCACAATTCCCTGACAGCTTGGGCTTACATGGTCCCTTAAG
EPIXHLN01AUQQZ		GTGCGTGGAATAAGGTGTATGTAAACTTCCGACTTCAACTGTATGTGCCAGATCCTATAGGAAGCACACAAACATAAGCCAAAAGGACTTCTATGGTCTGTGTT
EPIXHLN01BWC20		GAGCTGCATATAAGGTGTATGTAAACTTCCGACTTCAACTGTATGCCCCACATCCCTGCCCTGCTCACATGGTCCCTTAAGCGGAGCCCT
EPIXHLN01DJ79P		GCGGTTCCGGTAAGGTGTATTAAACTTCCGACTTCAACTGTACATCTGCCAATCCATCTCATTTTCACACACACACACCACTTTCCTTCTGGTCAGTGGGCACA
EPIXHLN01BADLB		ATGTGATCCTTAAGGTGTATGTAAACTTCCGACTTCAACTGTAGGTGTACTGGCTAGTTTTGTGTCAACTTGACACAGCTGGAGTTATCACAGAGAAAGGAG
EPIXHLN01BJOJE		AAGTGCTTACTAAGGTGTATGTAAACTTCCGACTTCAACTGTATGATTAGGACATACATGGTCCCTTAAGCGGAGCCCT
EPIXHLN01AEJOY		GGCTGTAGGCTAAGGTGTATGTAAACTTCGCCTCCCTTAAGCGGAGCCCTCTGAGCGGGGTCCCTTAAGCGGAGCCCT
EPIXHLN01AQGW6		GGCACTCTCCTAAGGTGTATGTAAACTTCCGACTTCAACTGTATATATATATATATATATCCTCTGCCCTGGGGTCACTGTAGTCCACATGGTCCCTTAAGCGGA
EPIXHLN01DA587		GGCACTCTCCTAAGGTGTATGTAAACTTCCGACTTCAACTGTACTATGTCCTAGCGTGTCC
EPIXHLN01AOQCH		ACTGGAGTACTAAGGTGTATGTAAACTTCCGACTTCAACTGTAATGCCTAGCTGGCTAAATATCTCATCCATCATGGTCCCTTAAGCGGAGCCCT
EPIXHLN01AFVZ1		CACTAAGTTATAAGGTGTATGTAAACTTCCGACTTCAACTGTATAGGGATCCTCTAGCTAGAGTCGACCTCGAGGGGGGGCCCGGTACCCAGCTTTTGTTCCCTTTAGTGAGGGTTAATTGCGCG
EPIXHLN01D25LY		AATAATTACGTAAGGTGTATGTAAACTTCCGACTTCAACTGTATGCACTCCTGTGTTTTTATGTTATAGCATGGTCCCTTAAGCGGAGCCCT
EPIXHLN01A4UX8		TCGCACGGTATAAGGTGTATGTAAACTTCCGACTTCAACTGTACATGGTCCCTTAAGCGGAGCCCT
EPIXHLN01D6435		TTGTCTATTCTAAGGTGTATGTAAACTTCGCCTTGCCAGTCCCTTAAGCGGAGCCCT
EPIXHLN01AEVVT		TTGTCTATTCAAGGTGTATGTAAACTTTGCCCTGCCAGTTCCTTAAGCGGAGCCCT
EPIXHLN01CJ4L2		CCGGCCTTCTTAAGGTGTATGTAAACTTCCGACTTCAACTGTAAATATGTCACTGAGTGTCACCCGTTGCAACATTACGCGTGAGAGAATGTGAAAGCTTGAAACT
EPIXHLN01DK21Y		GCGCAGATCCTAAGGTGTATGTAAACTTCCGACTTCAACTGTATATTTTTATTGATAAATATACACATGGTCCCTTAAGCGGAGCCCT
EPIXHLN01DHBDC		GCGCAGATCCTAAGGTGTATGTAAACTTCCGACTTCAACTGTATATTTTTATTGATAAATATACACATGGTCCCTTAAGCGGAGCCCT
EPIXHLN01AFG6O		ACTGGAGTACTAAGGTGTATGTAAACTTCCGACTTCAACTGTACATTCATCCATTTATCCCCTGGCTTGGTCCACAGGTATAGGGAGGGACATGGTCCCTTAAGCGGAGCCCT
EPIXHLN01A2E5G		GCGCAGATCCTAAGGCGTATGTAAACTTCCGACTTCAACTGTATATGAGTTGGTTCTCTTGAGCCCAACAATATGCTGTATAAGAAGCACTACCTCAGTT
EPIXHLN01AVV1S		CCGGTCACTCTAAGGTGTATGTAAACTTCCGACTTCAACTGTAATACATGGTCCCTTAAGCGGAGCCCT
EPIXHLN01ECM6N		TGAGAGAGCCTAAGGTGTATGTAAACTTCCGACTTCAACTGTATGTGTTTGCTAGGCTCTGGCATAGTCTCACAAGAGACAGCTATATCTGGGGTTG
EPIXHLN01C2XJK		TTGAACACGATAAGGTGTATGTAAACTTCCGACTTCAACTGTATGGTAACTCTGTCACTATCTGCAGTACATCATGGTCCCTTAAGCGGAGCCCT
EPIXHLN01C6EYO		AGGCATCACATAAGGTGTATGTAAACTTCCGACTTCAACTGTAGGTGCGGGCACATGGTCCCTTAAGCGGAGCCCT
EPIXHLN01BIWGS		TCGCCTTCGCTAAGGTGTATGTAAACTTCCGACTTCAACTGGTCCCTTAAGCGGAGCCCT
EPIXHLN01BJ5EL		CGAACTGAATTAAGGTGTATGTAAACTTCCGACTTCAACTGTATGTAGAGTCTGTCTCACAAAAAGCAAAACAAGCAAACAAACAAGCTCATGGTCCCTTAAGCGGAG
EPIXHLN01DPQZQ		CTAGTGATTATAAGGTGTATGTAAACTTCCGACTTCAACTGTACACACATGGTCCCTTAAGCGGAGCCCT
EPIXHLN01DRQ0R		CTAGTGATTATAAGGTGTATGTAAACTTCCGACTTCAACTGTAGATTATAGTGAGATTTCTTTGGCAATACCATGGTCCCTTAAGCGGAGCCCT
EPIXHLN01AF6UY		TTGTCTATTCTAAGGTGTATGTAAACTTCCGACTTCAACTGTAGACACATGGTCCCTTAAGCGGAGCCCT
EPIXHLN01B3TFG		AATAATTACGTAAGGTGTATGTAAACTTCCGACTTCAACTGTATAAAGCTATGCATGGTCCCTTAAGCGGAGCCCT
EPIXHLN01D08F2		CCGGTCACTCTAAGGTGTATGTAAACTTCCGACTTCAACTGTATTTTCCATGGTCCCTTAAGCGGAGCCCT
EPIXHLN01A843G		CCGTACCTGCTAAGGTGTATGTAAACTTCCGACTTCAACTGTATATATATATATCCCTAAACATGGTCCCTTAAGCGGAGCCCT
EPIXHLN01CAEDK		CAGGATGCGTTAAGGTGTATGTAAACTTCCGACTTCAACTGTACATGGTCCCTTAAGCGGAGCCCT
EPIXHLN01EIDAN		TTGAACACGATAAGGTGTATGTAAACTTCCGACTTCAACTGTACATGGTCCCTTAAGCGGAGCCCT
EPIXHLN01BOBXM		ATCTAATATGTAAGGTGTATGTAAACTTCCGACTTCAACTGTATCTTTAAGTGAAAAGAGCTTTAAAAGTATCATATTACAATGCCATTATTACATTAAAAATTTAATAACTTAGTG
EPIXHLN01BFJ38		ACCAGACTGGTAAGGTGTATGTAAACTTCCGACTTCAACTGTATATGGCTGTTTTGCTGCACTTATATATGTGCCACATGGTCCCTTAAGCGGAGCCCT
EPIXHLN01A061X		TGGAGGATACTAAGGTGTATGTAAACTTCCGACTTCAACTGTATATAAGCACAGCACAGTAAAGCGCCCAGATGGTGAACAAATTTAGGAGCAGCTAACTCA
EPIXHLN01DFJVZ		TATTATGTCCTAAGGTGTATGTAAACTTCCGACTTCAACTGTATGAGGGAACAACTTGTACATGGTCCCTTAAGCGAGCCCT
EPIXHLN01A9EJ4		CTTCGATCAATAAGGTTATGTAAACTTCCGACTTCAACTGTATACTTCCTCCCATGGTCCCTTAAGCGGAGCCCT
EPIXHLN01A4UTN		GCCTCTAATATAAGGTGTATGTAAACTTCCGACTTCAACTGTATACATTCAGGTAAAACACCTACACACAAGTCATAAACTAATAATAAAGAATAGTAAAGAGGACAACTATGTAAG
EPIXHLN01C241X		GCTATTGTGATAAGGTGTATGTAAACTTCCGACTTCAACTGTATGTTCTCTTACGAACATAGATGAAAAATACTCAATAAAACACTTACAAACAGCATCAAAGCG
EPIXHLN01B3JG9		TGAGAGAGCCTAAGGTGTATGTAAACTTCCGACTTCAACTGTATAGTAACTTCCGACTTCTAACTGTACATGGTCCTTAAGACGG
EPIXHLN01ALCZU		CTTCGATCAATAAGGTGTATGTAAACTTCCGACTTCAACTGTATACTTCCTCCCATGGTCCCTTAAGCGGAGCCCT
EPIXHLN01EAA6F		GCTTAACAACTAAGGTGTATGTAAACTTCCGACTTCAACTGTACCAATTGCTGCATGGTCCCTTAAGCGGAGCCCT
EPIXHLN01CXG8R		GGCTGTAGGCTAAGGTGTATGTAAACTTCCGACTTCAACTGTACACACTGGTCCCTTAAGCGGAAGCCCT
EPIXHLN01BBIM0		TTGTCTATTCTAAGGTGTATGTAAACTTCCGACTTCAACTGTATGAAAGCGCGGTTACAGTCGGGGGTTGGGGGGGGGGTGACTGTAAAACTACACCTGGTTATTGCACTGGCTGG
EPIXHLN01CJBY0		GCGCAGATCCTAAGGTGTATGTAAACTTCCGACTTCAACTGTATATTTTTATTGATAAATATACACATGGTCCCTTAAGCGGAGCCCT
EPIXHLN01B97TP		GCTTAACAACTAAGGTGTATGTAAACTTCCGACTTCAACTGTAGCTAGCTTTCTTACACAATCCAGAGCAACCATGGTCCCTTAAGCGGAGCCCT
EPIXHLN01AD88G		CTAGTGATTATAAGGTGTATGTAAACTTCCGACTTCAACTGTAAGTCCCTGCATTGCCCCATGGTCCCTTAAGCGGAGCCCT
EPIXHLN01AKD00		TTGTCTATTCTAAGGTGTATGTAAACTTCCGACTTCAACTGTATGAAAGCGCGGTTACAGTCGGGGGTTGGGGGGGGTGACTGTAAAACTACACCTGGTTATTGCACTGGCTGG
EPIXHLN01AOWLY		CAGGATGCGTTAAGGTGTATGTAAACTTCCGACTTCAACTGTACATGGTCCCTTAAGCGGAGCCCT
EPIXHLN01BSNH4		TCGAAGCAGGTAAGGTGTATGTAAACTTCCGACTTCAACTGTAGAACTGTTTCTGTCTAAAAGAACTGCAGGGACAAAAAATGGAGAAGAGACTTAGAGCCTAGCATGGT
EPIXHLN01CWFT0		CCGTACCTGCTAAGGTGTATGTAAACTTCCGACTTCAACTGTATGTATGTATGTATGTATGCATGCATGGTCCCTTAAGCGGAGCCCT
EPIXHLN01A3NNQ		TTGTCTATTCTAAGGTGTATGTAAACTTCCGACTTCAACTGTATTTATTACTACATGGTCCCTTAAGCGGAGCCCT
EPIXHLN01C495N		TTGTCTATTCTAAGGTGTATGTAAACTTCCGACTTCAACTGTATGAGAGCCAATACTATCCCAGATTAGGAAAGTATCTAGGGGCTGTTGGTGCCTGGAAGTTGGGTTTTGGTTG
EPIXHLN01C1OGY		AGTTCACATATAAGGTGTATGTAAACTTCCGACTTCAACTGTATGTCTTTGCTGGCCTTCTCAAGGGCTTGTCTTGGAATAGGCCCATGGTCCCTTAAGCGGAGCCCT
EPIXHLN01AIMS7		TCCTTGTTGGTAAGGTGTATGTAAACTTCCGACTTCAACTGTACTATTCTTTTCGTGGTCCCTTAAGCGGAGCCCT
EPIXHLN01C5GO3		GGCACTCTCCTAAGGTGTATGTAAATTTCCGACTTCAACTGTATATCCAGAAGATGCCCAACCGGTAAGAAGGACACATGGTCCCTTAAGCGGAGCCCT
EPIXHLN01DQPL5		GTGCGTGGAATAAGGTGTATGTAAACTTCCGACTTCAACTGTACATGGTCCCTTAAGCGGAGCCCT
EPIXHLN01A2NXW		AGTTCACATATAAGGTGTATGTAAACTTCCGACTTCAACTGTATGAGGGAACAACTTGTACATGGTCCCTTAAGCGGAGCCCT
EPIXHLN01DHN0C		AGAGGAGACGTAAGGTGTATGTAAACTTCCGACTTCAACTGTATATGCACATGGTCCCTTAAGCGGAGCCCT
EPIXHLN01BL0WH		TCGCACGGTATAAGGTGTATGTAAACTTCCGACTTCAACTGTAACATTCTATAGTAACTTAACAAGCCAGAGAATTATTCTGTTGTTTTAGGTGGATGAAAATACTAGAAAAAGTTTATTTAAA
EPIXHLN01A1UZI		ACAGACTAAGTAAGGTGTATGTAAACTTCCGACTTCAACTGTATTTGGATTTTGAAAGTGGTTCAGATCATGGTCCCTTAAGCGGGCCTCCT
EPIXHLN01A88I7		AAGTGCTTACTAAGGTGTATGTAAACTTCCGACTTCAACTGTATGATTAGGACATACATGGTCCCTTAAGCGGAGCCCT
EPIXHLN01CUT2Z		AAGTGCTTACTAAGGTGTATGTAAACTTCCGACTTCAACTGTACATGGTCCCTTAAGCGGAGCCCT
EPIXHLN01AN869		ATGTGATCCTTAAGGTGTATGTAAACTTCCGACTTCAACTGTATGCATAACCTGAAGCTGACAGTCGTGTTCCCAATATTTACTTAGTAATGGAGCCATAG
EPIXHLN01D0FL1		GCCTCTAATATAAGGTGTATGTAAACTTCCGACTTCAACCGTAACAGAAAGATCACAAAAGCTCTTACCTCTCTTAAGACCTCTGTTTCCTCTCTCATGGTCCTCCTTCTACTTCCGGG
EPIXHLN01A9E9C		GCCTCTAATATAAGGTGTATGTAAACTTCGACTTCAACTCTGCTGCTTACAAATGAAAGAATGATTGAGGTACAAAATATTAGTGTCCTGTGATCGAACTTTAGG
EPIXHLN01DZFH0		AATAATTACGTAAGGTGTATGTAAACTTCCGACTTCAACTGTAGGTTCGAACCCAAACTCTGCCACTTTGGCAAAGTTCCTGGTACCTCAGCTGAGTCATCTACGAGCTGGGAAA
EPIXHLN01CVDVB		AAGTGCTTACTAAGGTGTATGTAAACTTCCGACTTCAACTGTAAATACCTAATAAAAAATGGAAAAGGAAAAAAAAATGTTTAAACATCCTCAGCCATCATGGTCCCTTAAGCGGAGCCCT
EPIXHLN01AI3NH		TTGTCTATTCTAAGGTGTATGTAAACTTCCGACTTCAACTGTATAATCGTGCCTGACTTATGATTCTCCAGGAATCATCTTGTATGTTTGTTTTCATGGTCCCTTAAG
EPIXHLN01CEH57		GCATGGCCGCTAAGGTGTATGTAAACTTCCGACTTCAACTGTATACACTTATACATACACATACATATATACACTTGCACACACACATGGTCCCTTAAG
EPIXHLN01D20HY		GCTTAACAACTAAGGTGTATGTAAACTTCCGACTTCAACTGTACCATGGTCCCTTAAGCGGAGCCCT
EPIXHLN01A9WXU		CCGTACCTGCTAAGGTGTATGTAAACTTCCGACTTCAACTGTATATAGATACTCAGAGCAAACCTATCTAGAAGACCTGGAAACACCTTAAATTTTCTTAAGATGCTATTTA
EPIXHLN01EHZH3		GCCTTCACATTAAGGTGTATGTAAACTTCCGACTTCAACTGTATATTCCTGCTGTCTCAGAGCCTCAGAGACAGAAACAGGATGGACATAAGTTTAGACCAG
EPIXHLN01BSRCF		GCGCAGATCCTAAGGTGTATGTAAACTTCCGACTTCAACTGTATGTTCCTCCCAGTAACGCCCTGATTCCTTTCTCTGAGGGCGTTGCTCTAGTATCATGGTCCCTTAAG
EPIXHLN01DY7ZE		GGCACTCTCCTAAGGTGTATGTAAACTTCCGACTTCAACTGCAAGCTTTTGACCCATATCTTGTGGCTGGAGGACAAACATGGTCCCTTAAGCGGAGCCCT
EPIXHLN01CRQ79		CCGGTCACTCTAAGGTGTATGTAAACTTCCGACTTCAACTGTAAGTATAATGAATGATGACTCTTAGAGTTAAGAGCACTGGCTGCTCTTCCAGAGGTCTTTAG
EPIXHLN01C3I8W		TGGAGGATACTAAGGTGTATGTAAACTTCCGACTTCAACTGTAGCTTCTATATCATGGTCCCTTAAGCGGAGCCCT
EPIXHLN01AK0J1		GGCACTCTCCTAAGGTGTATGTAAACTTCCGACTTCAACTGTAGCTTCCTAGTCCTTTGTGGTCTATCCTACTAAGCTGTCAGAAGTATGTGGTAGCTCTTT
EPIXHLN01ECTU0		GCTTAACAACTAAGGTGTATGTAAACTTCCGACTTCAACTGTATGATCACTGTCTGGACCACCCCCTCATGGTCCCTTAAGCGGAGCCCT
EPIXHLN01BR44X		GCTATTGTGATAAGGTGTATGTAAACTTCCGACTTCAACTGTATTTATTTTCTATGAGAAATAGAAAATGGATTCCAACGAAAGGGGAATAGGGAATGAACTGGAAGGGGAAACCATAAT
EPIXHLN01ALSN5		GGCTGTAGGCTAAGGTGTATGTAAACTTCCGACTTCAACTGTATACTTGCGTTCATCGTACAGCTCCATTAATTTTTCTAACACATGGTCCCTTAAGCGGAGCCCT
EPIXHLN01D4TMR		CTAGTGATTATAAGGTGTATGTAAACTTCCGACTTCAACTGTATGGTGTTTAAAATCTTTTCACACTACTCTTCCATGGTCCCTTAAGCGGAGCCCT
EPIXHLN01AM4GP		ACTGGAGTACTAAGGTGTATGTAAACTTCCGACTTCAACTGTATGTATAAAGCCCATGGTCCCTTAAGCGGAGCCCT
EPIXHLN01B47YS		GCGCAGATCCTAAGGTGTATGTAAACTTCCGACTTCAACTGTAAACATGTCCCTTAAGCGGAGCCCTT
EPIXHLN01AJX1V		GCGCAGATCCTAAGGTGTATGTAAACTCCGACTTCAACTGTATTTGTCCTATGTGAATGAATGGTTTTGCCTGCATTTATGTTATTCGCAGAATTCAGAAGG
EPIXHLN01A9UK0		GCGCAGATCCTAAGGTGTATGTAAACTTCCGACTTCAACTGTATTATTCAATTTCACATTACCATCCTAGTTAACTACACAAACATGGTCCCTTAAGCGGAGCCCT
EPIXHLN01BQJWG		GCTTGAGGTATAAGGTGTATGTAAACTTCCGACTTCAACTGTACATTCTGGCCCTTAGACATGGTCCCTTAAGCGGAGCCCT
EPIXHLN01ARGI4		AGAGGAGACGTAAGGTGTATGTAAACTTCCGACTTCAACTGTAATAAGATACCGAGACAGAAAATTGGAGAGAATTGATTCCCAGTTTCATGGTCCCTTAAGCGGAGCCCT
EPIXHLN01EVJHM		AATAATTACGTAAGGTGTATGTAAACTTCCGACTTCAACTGTATTTAATTAACATTAATTGTTTGGAGAGTCTGTATTCAGAGAGAGAGAGAGAGAGAGTA
EPIXHLN01DFTND		CAGGATGCGTTAAGGTGTATGTAAACTTCCGACTTCAACTGTACATACAAAAGGTTTCTCTCTTTCTTCTGCATCTTCCTCCCAAGTGCTGGGATTAAAGGCATGGT
EPIXHLN01AHX31		ACAGACTAAGTAAGGTGTATGTAAACTTCCGACTTCAACTGTACACACTCTGTATAAAGGGGGAATGTGCCAACACTAGAAATATTAGAAGAAGAATTTCATACCTCATGG
EPIXHLN01CP2W4		AGGCATCACATAAGGTGTATGTAAACTTCCGACTTCAACTGTAAGTCACCAAATGCTCTCTCCAGCCCCCTTTACCAGTGTGTCACTGTGTCTTCTTCCAGGG
EPIXHLN01BLFUH		GCGGTTCCGGTAAGGTGTATGTAAACTTCCGACTTCAACTGTAAGTATAAAACAGCCTGGCATGGTCCCTTAAGCGGAGCCCT
EPIXHLN01C1ORI		AAGTGCTTACTAAGGTGTATGTAAACTTCCGACTTCAACTGTAATTCACATGGTCCCTTAAGCGGAGCCCT
EPIXHLN01DC26E		GCCTTCACATTAAGGTGTATGTAAACTTCCGACTTCAACTGTATATACGCTAGAGCTGGTAGCCCATGGTCCCTTAAGCGGAGCCCT
EPIXHLN01A0SU0		GCTATTGTGATAAGGTGTATGTAAACTTCCGACTTCAACTGTATGGCCATGGTCCCTTAAGCGGAGCCCT
EPIXHLN01A6PBX		CTCCGCGTCTTAAGGTGTATGTAAACTTCCGACTTCAACTGTATTTATGTTTTTTTAAAAAGATGTGTTTATTCTATTTTATGTATATGAGTGCACTGTTACTCT
EPIXHLN01AM51K		GCTTAACAACTAAGGTGTATGTAAACTTCCGACTTCAACTGTATGATCACTGTCTGGACCACCCCCTCATGGTCCCTTAAGCGGAGCCCT
EPIXHLN01DIWI5		TTGTCTATTCTAAGGTGTATGTAAACTTCCGACTTCAACTGTATATATATATAGAGAGAGAGAGAGAGAGAGGAGGAATATAA
EPIXHLN01DPICM		GGCACTCTCCTAAGGTGTATGTAAACTTCCGACTTCAACTGTATGTGTAGCTCTTGTCCCGATCCTCTGCCATGGTCCCTTAAGCGGAGCCCT
EPIXHLN01AETZ9		CCGGCCTTCTTAAGGTGTATGTAAACTTCCGACTTCAACTGTAAATAGATACATCGGCAGCTCTCCCCCTTACCTCCCAACCTCCTCATCCCTTCTCCACAACACTTAACCGTGCT
EPIXHLN01CZFL0		ATCTAATATGTAAGGTGTATGTAAACTTCCGACTTCAACTGTAAAACAGTAACATGGTCCCTTAAGCGGAGCCCT
EPIXHLN01AZYHU		TCGAAGCAGGTAAGGTGTATGTAAACTTCCGACTTCAACTGTAGCTGGGGATGACCTTAAACTCTTTTAAATTTCCTAATGTATATGCATGGTCCCTTAAGCGGAGCCCT
EPIXHLN01BGJU9		CGAACTGAATTAAGGTGTATGTAAACTTCCGACTTCAACTGTACATGGTCCCTTAAGCGGAGCCCT
EPIXHLN01AIM5X		GCCTTCACATTAAGGTGTATGTAAACTTCCGACTTCAACTGTACATGGTCCCTTAAGCGGAGCCCT
EPIXHLN01AODRS		CGAACTGAATTAAGGTGTATGTAAACTTCCGACTTCAACTGTACATGGTCCCTTAAGCGGAGCCCT
EPIXHLN01AERY6		TGGAGGATACTAAGGTGTATGTAAACTTCCGACTTCAACTGTATTAGATGGAACATAGGGCTCCTAATGAAGGAGCTAGAGAAAGTACCCAAGGAGCTAAAAGGGTCTGCAA
EPIXHLN01AO2I9		AAGTGCTTACTAAGGTGTATGTAAACTTCCGACTTCAACTGTAAGTATCATTGAATCTTGTACCTTGCATGGTCCCTTAAGCGGAGCCCT
EPIXHLN01DMQL9		GCGGTTCCGGTAAGGTGTATGTAACTTCCGACTTCAACTGTATATATCCAACACCACCAGCATACACACATGGTCCCTTAAGCGGAGCCCT
EPIXHLN01C9COX		GCTTAACAACTAAGGTGTATGTAAACTTCCGACTTCAACTGTACATGGTCCCTTAAGCGGAGCCCT
EPIXHLN01B3P34		TTGTCTATTCTAAGGTGTATGTAAACTTCCGACTTCAACTGTAGCTTGCATGGTCCCTTAAGCGGAGCCCT
EPIXHLN01BOQRE		ACAGACTAAGTAAGGTGTATGTAAACTTCCGACTTCAACTGTATATGCCATGGTCCCTTAAGCGGAGCCCT
EPIXHLN01AOFOA		ATCTAATATGTAAGGTGTATGTAAACTTCCGACTTCAACTGTAACTCCATCTGTTGAGCACTTAAAACTGAAGAGGCAAATATATCATTACTAAACTTAGGAAGGGAAGGGAG
EPIXHLN01BM1C9		GGTCCGGAGATAAGGTGTATGTAAACTTCCGACTTCAACTGTAAGCCCTATTTTATTAGGATGTAGAAGAGAAGGTAAAATGCTTATTAAAGGGGCCTGCAAGTATGATTCTGA
EPIXHLN01B9Z3Z		GCCTTCACATTAAGGTGTATGTAAACTTCCGACTTCAACTGTACATGGTCCCTTAAGCGGAGCCCT
EPIXHLN01EYEOA		TATTATGTCCTAAGGTGTATGTAAACTTCCGACTTCAACTGTAGCTATTACTAAGCATGGTCCCTTAAGCGGAGGCCCCTTA
EPIXHLN01AGW8Q		ATGTGATCCTTAAGGTGTATGTAAACTTCCGACTTCAACTGTAAGTGAAATAATCTGTCTGTAAACAATTGTTGGAAAAATGACTTGTGTCATGGTCCCTTAAGCGGAG
EPIXHLN01BJUNM		AGTTCACATATAAGGTGTATGTAAACTTCCGACTTCAACTGTATATATCCAACACCACCAGCATACACACATGGTCCCTTAAGCGGAGCCCT
EPIXHLN01DLFWI		AAGTGCTTACTAAGGTTATGTAAACTTCCGACTTCAACTGTATATACCAGGCAGGACTCTGTGATGAAAAGCTTGTACAACAGATGACAAGAACGGCAAAGGAGA
EPIXHLN01DNUWI		ACCAGACTGGTAAGGTGTATGTAAACTTCCGACTTCAACTGTACATGGTCCCTTAAGCGGAGCCCT
EPIXHLN01DI8YR		GCTTAACAACTAAGGTGTATGTAAACTTCCGACTTCAACTGTACATGGTCCCTTAAGCGGAGCCCT
EPIXHLN01ECYUT		GGCTGTAGGCTAAGGTGTATGTAAACTTCCGACTTCAACTGTATGTTTCCCTTGTGAGGGAGACAAGAGGACCTAATGACCGACCAGCATGGTCCCTTAAGCGGAGCCCT
EPIXHLN01BYFCH		CCGTACCTGCTAAGGTGTATGTAAACTTCCGACTTCAACTGTAAGATAAATACCAAG
EPIXHLN01D0PF3		GGCTGTAGGCTAAGGTGTATGTAAACTTCCGACTTCAACTGTATGAAGTTTGAGGCTTACCTGGAGAAAGCAGTTATTCTAATCAAAACCCAAGTCAAACCTAGCATA
EPIXHLN01BURVL		GTGCGTGGAATAAGGTGTATGTAAACTTCCGACTTCAACTGTACATGGTCCCTTAAGCGGAGCCCT
EPIXHLN01AERN2		GAGCTGCATATAAGGTGTATGTAAACTTCCGACTTCAACTGTATATGTACCATGGTCCCTTAAGCGGAGCCCT
EPIXHLN01BXT9Z		TATTATGTCCTAAGGTGTATGTAAACTTCCGACTTCAACTGTATATATCCAACACCACCAGCATACACACATGGTCTCTTAAGCGGAGCCCT
EPIXHLN01AGGIK		CCGGCCTTCTTAAGGTGTATGTAAACTTCCGACTTCAACTGTAAGTTTAATATTTGCCTCCTTAATGAAACCTTTTGGCTTCCACTCAAGAAATAAAAACTCACTCTTCTCTAAGCACAAAG
EPIXHLN01DJEWU		CAGGATGCGTTAAGGTGTATGTAAACTTCCGACTTCAACTGTAGGTGCTTTCTACCCTGACTAGAGATAATTTACACATGGTCCCTTAAGCGGAGCCCT
EPIXHLN01AMAB9		AAGTGCTTACTAAGGTGTATGTAAACTTCCGACTTCGAACTCGTACATGGTCCCTTAAGCGGAGCCCT
EPIXHLN01DRIGJ		GCTTGAGGTATAAGGTGTATGTAAACTTCCGACTTCAACTGTATATATACACATGGTCCCTTAAGCGGAGCCCT
EPIXHLN01CGFG9		GCTATTGTGATAAGGTGTATAGTAAACTTCCGACTTCAACTGTAGGATCAAACCCATGGTCCCTTAAGCGGAGCCCT
EPIXHLN01BTX8A		AACAGCCATATAAGGTGTATGTAAACTTCCGACTTCAACTGTATAAGGCTGGGGCAATGAGCGGGCCTACTAGAGAGGCAAGTACTGATGATCTCATTA
EPIXHLN01CNHA0		AGGCATCACATAAGGTGTATGTAAACTTCCGACTTCAACTGTAACAGCCCTGTTTCCATGGTCCCTTAAGCGGAGCCCT
EPIXHLN01AVUGL		TCCTCGGAACTAAGGTGTATGTAAACTTCCGACTTCAACTGTAAGAAGATTAAAATAATCCCATGGTCCCTTAAGCGGAGCCCT
EPIXHLN01C4IJW		GCTTAACAACTAAGGTGTATGTAAACTTCCGACTTCAACTGTATACCTGAGCTTTAAGCCTCAAAGTCAGCAGATAATTTTGTATTGGCATGGTCCCTTAAGCGGAGCCCT
EPIXHLN01DAMJE		CCGGCCTTCTTAAGGTGTATGTAAACTTCCGACCTCAACTGTAGGAGGACTGCGACTGTAGCTCAGTGGCACAGCAGTTTGCCTCAGACATGGTCCCTTAAGCGG
EPIXHLN01CB5BX		TATTATGTCCTAAGGTGTATGTAAACTTCCGACTTCAACTGTATATGCAGTAAAACTATCAATCACAATCTAGGAAAAAGAACCATTCCATGGTCCCTTAAGCGGAG
EPIXHLN01CZBNW		AATAATTACGTAAGGTGTATGTAAACTTCCGACTTCAACTGTACATGGTCTCTTAAGCGGAGCCCT
EPIXHLN01AN3F1		GCTTGAGGTATAAGGTGTATGTAAACTTCCGACTTCAACTGTACATGGTCCCTTAAGCGGAGCCCT
EPIXHLN01D6PHN		GGTCCGGAGATAAGGTGTATGTAAACTTCCGACTTCAACTGTAGCAGTTACATGGTCCCTTAAGCGGAGCCCT
EPIXHLN01DWRD8		AACAGCCATATAAGGTGTATGTAAACTTCCCTTAAGCGGAGCCCTCTGAGCGGGCCCTTAAGCGGAGCCCT
EPIXHLN01AGR83		GCTTAACAACTAAGGTGTATGTAAACTTCCGACTTCAACTGTAGCTTTTATTATCTTTCAAAGTATTTGGAATGTTTCAAGGTGTGGTGGCCCATGGTCCCTTAAGCGGAGCCCT
EPIXHLN01D60TA		GGCTGTAGGCTAAGGTGTATGTAAACTTCCGACTTCAACTGTACAGCTTTTGCAGAAGGCTGGGATTAGATTCTCAGCACCCATATCGAGCAGCTCA
EPIXHLN01BPFZZ		CTCCGCGTCTTAAGGTGTATGTAAACTTCCGACTTCAACTGTATATGGCTGTTTTGCTGCACTTATATATGTGCCACATGGTCCCTTAAGCGGAGCCCT
EPIXHLN01CP0CS		TGAGAGAGCCTAAGGTGTATGTAAACTTCCGACTTCAACTGTATGTGTGCATATGTGTATGTATATGTATTTATGTGTGTGTACATGGTCCCTTAAG
EPIXHLN01BNOEW		GCGCAGATCCTAAGGTGTATGTAAACTTCCGACTTCAACTGTACATGGTCCCTTAAGCGGAGCCCT
EPIXHLN01DIYTF		GCCTCTAATATAAGGTGTATGTAAACTTCCGACTTCAACTGTACATACCAATGCATGGTCCCTTAAGCGGAGCCCT
EPIXHLN01BA1B3		AGAGGAGACGTAAGGTGTATGTAAACTTCCGACTTCAACTGTAATTTGTTTTTGATTTTTACATGGTCCCTTAAGCGGAGCCCT
EPIXHLN01AT4MR		TTGTCTATTCTAAGGTGTATGTAAACTTCCGACTTCAACTGTAGATGTATACAAACTCACTGTGTATATTTGCTGCTTATGAGCATGGTCCCTTAAGCGGA
EPIXHLN01AOP7B		TGGAGGATACTAAGGTGTATGTAAACTTCCGACTTCAACTGTACATGGTCCCTTAAGCGGAGCCCT
EPIXHLN01BIGFP		AGAGGAGACGTAAGGTGTATGTAAACTTCCGACTTCAACTGTACATTCATTTTGGTACAATTGAGTAAGTGCTTCATGGTCCCTTAAGCGGAGCCCT
EPIXHLN01AEBZD		AGAGGAGACGTAAGGTGTATGTAAACTTCCGACTTCAAGTATATACATATATAGTTGTATATAAGTATATGCACAAGTATATATAGCTGGGTCTTCAGGTAG
EPIXHLN01DHTTP		ATGTGATCCTTAAGGTGTATGTAAACTTCCGACTTCAACTGTAAGTACACTGTTGCTGTCTTCAGACACAACAGAAGAGGGAGTCAGATCTCATTACGGA
EPIXHLN01ANKYI		AACAGCCATATAAGGTGTATGTAAACTTCCGACTTCAACTGTATATAATAGACATGGTCCCTTAAGCGGAGCCCT
EPIXHLN01CCZ3G		TCGCACGGTATAAGGTGTATGTAAACTTCCGACTTCAACTGTACATTTTATACATGGTCCCTTAAGCGGAGCCCT
EPIXHLN01DLILR		ATGTGATCCTTAAGGTGTATGTAAACTTCCGACTTCAACTGTATGGTGTTTAAAAATCTTTTCACACTACTCTTCCATGGTCCCTTAAGCGGGCCCT
EPIXHLN01AX9GZ		GCATGGCCGCTAAGGTGTATGTAAACTTCCGACTTCAACTGTAATATCTTACTGAAGTGGACCCATGGTCCCTTAAGCGGAGCCCT
EPIXHLN01AHXZT		ATCTAATATGTAAGGTGTATGTAAACTTCCGACTTCAACTGTACATAAAGGTGCTCTTAATTTTGGGAGGGTAGTAGTATCCCCATAAAAATTGTATCTTGAAAACTAAGTAGCAGA
EPIXHLN01EHD4P		TGAGAGAGCCTAAGGTGTATGTAAACTTCCGACTTCAACTGTATATATACATGGTCCCTTAAGCGGAGCCCT
EPIXHLN01DWH3U		GCCTTCACATTAAGGTGTATGTAAACTTCCGACTTCAACTGTATGAGAACTCATCACAACCTTGACTTACAGTTTATTTTGTCTTGACTACATCTGAGGTCATT
EPIXHLN01A7P9A		CTTCGATCAATAAGGTGTATGTAAACTTCCGACTTCAACTGCATGTAAGCAATGGTTTCAAAACTGTAAAAGTGAATACGATACACAAAGCAATTTTAATAACATGGT
EPIXHLN01B6LES		GCTTAACAACTAAGGTGTATGTAAACTTCCGACTTCAACTGTAGCTTTGACTCAGGTGGAAGTGGAATAAGTCATGGTCCCTTAAGCGGAGCCCT
EPIXHLN01ANNRD		GCTATTGTGATAAGGTGTATGTAAACTTCCGACTTCAACTGTATCTATTTATTTTATTTTAGGTTCTCTTTTGAATTTGGCCAAGCATGGTCCCTTAAGCGGAGCCCT
EPIXHLN01ANUOW		AAGTGCTTACAAGGTGTATGTAAACTTCCGACTTCAACTGTACATGGTCCCTTAAGCGGAGCCCT
EPIXHLN01BICY2		GCTTGAGGTATAAGGTGTATGTAAACTTCCGACTTCAACTGTAATTTATATCTTTAAGTTGTTTTTTTTTTGCTATAACATATATGCAGAGGAGCTAGGTCAGACTCCTACAGGG
EPIXHLN01AK486		AATAATTACGTAAGGTGTATGTAAACTTCCGACTTCAACTGTAAATGTGAAATCAAACATGGTCCCTTAAGCGGAGCCCT
EPIXHLN01B99RP		GCCTTCACATTAAGGTGTATGTAAACTTCCGACTTCAACTGTACATTTTCTCCCAGTATCATCATTTCTTAGTTCACTGTGTAGAATTGAAATCTCCTGGACTTTTTCCTA
EPIXHLN01BE2K7		CTCCGCGTCTTAAGGTGTATGTAAACTTCCGACTTCAACTGTATATTTTGTCAGTTACTGCATGCTTTCTCTTCCATTACTTTCAGACTTCTA
EPIXHLN01AE7VR		ACAGACTAAGTAAGGTGTATGTAAACTTCCGACTTCAACTGTATACCTTCCACCCAGAAAAGTGGCCCCACTGTGAATGTCATAGTCCCTTAAGCGGAGCCCT
EPIXHLN01AFEWN		GCTTGAGGTATAAGGTGTATGTAAACTTCCGACTTCAACTGTACTTAATTGATTATTGTAAAAGTACCCTGAATCCCTTGAAACATGGTCCCTTAAGCGGAGCCT
EPIXHLN01BGAQ5		GACCGGCTGTTAAGGTGTATGTAAACTTCCGACTTCAACTGTATACATACATGTAGATATATAGATATATAAAGAGAGAGCACATTTGTTCATGGTCCCTTAAG
EPIXHLN01EQ8TT		GCTTAACAACTAAGGTGTATGTAAACTTCCGACTTCAACTGTAAATAGATAACAACAAAAAACCTCCAAAGCTATTCCTCTGGACATGGTCCCTTAAGCGGAGCCCT
EPIXHLN01ASBUM		GCGCAGATCCTAAGGTGTATGTAAACTTCCGACTTCAACTGTACATGGTCCCTTAAGCGGAGCCCT
EPIXHLN01EPDFS		GCGCAGATCCTAAGGTGTATGTAAACTTCCGACTTCAACTGTACATGGTCCCTTAAGCGGAGCCCT
EPIXHLN01ET8VX		GCGGTTCCGGTAAGGTGTATGTAAACTTCCGACTTCAACTGTATGTGTCTTTGTGTGTTTTGTCTGTGTGCATAGTCCCTTAAGCGGAGCCCT
EPIXHLN01AP54E		AGGCATCACATAAGGTGTATGTAAACTTCCGACTTCAACTGTAGCTGATGTTGACCTCTGCCCTCCACACACACATGGTCCCTTAAGCGGAGCCCT
EPIXHLN01AJIE1		AATAATTACGTAAGGTGTATGTAAACTTCCGACTTCAACTGTATGTGTGCCCATACCACAGCATGGTCCCTTAAGCGGAGCCCT
EPIXHLN01BOC2E		TCGCCTTCGCTAAGGTGTATGTAAACTTCGCCTCCCTCGCCTCCCTTAAGCGGAGCCCT
EPIXHLN01DBOR6		TTGTCTATTCTAAGGTGTATGTAAACTTCCGACTTCAACTGTATGTATGCCACATGGTCCCTTAAGCGGAGCCCT
EPIXHLN01AG447		GCGGTTCCGGTAAGGTGTATGTAAACTTCCGACTTCAACTGTAAATCATAAAGACAATAAATCAGAGGAAGGCAGTGCTCCTTTGAGAGGGTCTGTGACAAGCTGGAAAGTG
EPIXHLN01A407U		AAGTGCTTACTAAGGTGATGTAAACTTCCGACTTCAACTGTACATATATACATACATGGTCCCTTAAGCGGAG
EPIXHLN01AEXI4		CCGTACCTGCTAAGGTGTATGTAAACTTCCGACTTCAACTGTATAGGGATCCTCTAGCTAGAGTCGACCTCGAGGGGGGCCCGTACCCAGCTTTTGTTCCCTTAGTGAGGGTTAATTGCGCG
EPIXHLN01A41FF		AGAGGAGACGTAAGGTGTATGTAAACTTCCGACTTCAACTGTAATAGCCCATTTATCTTTTTCTCTTAAAATGCTGCCTAATATACAACTTAAACTAGACATGGTCCCTTAAGCGGAG
EPIXHLN01EF7SY		TTGTCTATTCTAAGGTGTATGTAAACTTCCGACTTCAACTGTATAATCGTGCCTGACTTATGATTCTCCAGGAATCATCTTGTATGTTTGTTTTCATGGTCCCTTAAG
EPIXHLN01B4TL7		CCGGTCACTCTAAGGTGTATGTAAACTTCCGACTTCAACTGTAAGTATAATGAATGATGACTCTTAGAGTTAAGAGCACTGGCTGCTCTTCCAGAGGTCTTTAG
EPIXHLN01BVBBW		CGAACTGAATTAAGGTGTATGTAAACTTCCGACTTCAACTGTATGTGTGTGTGTATATATATGTGCATATATATATATACATATATATGTG
EPIXHLN01DK2Y3		ATGTGATCCTTAAGGTGTATGTAAACTTCCGACTTCAACTGTACCCAGTGAGACAAAATTGAGCTGAAAGCCAGAGTGGGTCAATATTATTTAAAGTATGTACAATAA
EPIXHLN01CHBMD		TCGCACGGTATAAGGTGTATGTAAACTTCCGACTTCAACTGTAGCTCCTGCATGGTCCCTTAAGCGGAGCCCT
EPIXHLN01BHI70		TTGTCTATTCTAAGGTGTATGTAAACTTCCGACTTCAACTGTATATTCATATGGTTTCATGGTCCCTTAAGCGGAGCCCT
EPIXHLN01AFNGM		AAGTGCTTACTAAGGTGTATGTAAACTTCCGACTTCAACTGTAAGTATCATTGAATCTTGTACCTTGCATGGTCCCTTAAGCGGAGCCCT
EPIXHLN01BXK67		TATTATGTCCTAAGGTGTATGTAAACTTCCGACTTCAACTGTATGAGGGAACAACTTGTACATGGTCCCTTAAGCGGAGCCCT
EPIXHLN01ATULV		TTGAACACGATAAGGTGTATGTAAACTTCCGACTTCAACTGTATGAGGGAACAACTTGTACATGGTCCCTTAAGCGGAGCCCT
EPIXHLN01BAV4F		GCTTGAGGTATAAGGTGTATGTAAACTTCCGACTTCAACTGTAATTTTACATGGTCCCTTAAGCGGAGCCCT
EPIXHLN01AD2MV		GCATGGCCGCTAAGGTGTATGTAAACTTCCGACTTCAACTGTAGAGGCTCTGAAGGCCTGGGAACATCTTCAGAAGGTGTTAGGTGCCACTTGGCAGCTTTGGTGGG
EPIXHLN01CQYM7		GCTTAACAACTAAGGTGTATGTAAACTTCCGACTTCAACTGTACCAATTGCTGCATGGTCCCTTAAGCGGAGCCCT
EPIXHLN01A6IMM		GGCTGTAGGCTAAGGTGTATGTAAACTTCCGACTTCAACTGTAACATGGTCCCTTAAGCGGAGCCCT
EPIXHLN01DYEXB		AGAGGAGACGTAAGGTGTATGTAAACTTCCGACTTCAACTGTATGTAAAGGAGTTGCCCAATGCCTATCCTATTCCTGTTACAATGCCGCCTGCTCCCAAGCATGG
EPIXHLN01ET9FX		TCGAAGCAGGTAAGGTGTATGTAAACTTCCGACTTCAACTGTACATAGTCCCTTAAGCGGAGCCCT
EPIXHLN01CH1BT		GGCTGTAGGCTAAGGTGTATGTAAACTTCCGACTTCAACTGTACGCTCACACACACACACACACGCTCACATTCACTCACACATGGTCCCTTAAGCGGA
EPIXHLN01DERY3		ATGTGATCCTTAAGGTGTATGTAAACTTCCGACTTCAACTGTATGTGGCTTCTGGGGATTAGATTTTAGGCCCCTCATGGTCCCTTAAGCGGAGCCCT
EPIXHLN01B6SVM		TTGTCTATTCTAAGGTGTATGTAAACTTCGCCTTGCCAGTCCCTTAAGCGGAGCCCT
EPIXHLN01D7RVH		TGGTGATAAGTAAGGTGTATGTAAACTTCCGACTTCAACTGTAGGTATGGGTTATCTGTGTCATGGTCCCTTAAGCGGAGCCCT
EPIXHLN01CHBAV		ACTGGAGTACTAAGGTGTATGTAAACTTCCGACTTCAACTGTACCTGTAAGAGGCATGGTCCCTTAAGCGGAGCCCT
EPIXHLN01AOSE8		TCCTTGTTGGTAAGGTGTATGTAAACTTCCGACTTCAACTGTATAAATGTAGCCAATGTCCCATGGTCCCTTAAGCGGAGCCCT
EPIXHLN01BF1FT		AGTTCACATATAAGGTGTATGTAAACTTCCGACTTCAACTGTATCATTATCAGGCATATTCCTCAAAAATGCTTTAATCTACTACAGTGACACTTAATGAACCG
EPIXHLN01ENDXD		CCGGCCTTCTTAAGGTGTATGTAAACTTCCGACTTCAACTGTACATGGTCCCTTAAGCGGAGCCCT
EPIXHLN01AGCU0		CTAGTGATTATAAGGTGTATGTAAACTTCCGACTTCAACTGTACATGGTCCCTTAAGCGGAGCCCT
EPIXHLN01DLACE		GCGGTTCCGGTAAGGTGTATGTAAACTTCCGACTTCAACTGTATCTGGTGGAGATGCCCCCACCCCCATGGTCCCTTAAGCGGAGCCCT
EPIXHLN01BN875		GTGCGTGGAATAAGGTGTATGTAAACTTCCGACTTCAACTGTAGATCCCTCTTGACTGTCGCCATGGTCCCTTAAGCGGAGCCCT
EPIXHLN01ANQK1		TGAGAGAGCCTAAGGTGTATGTAAACTTCCGACTTCAACTGTAATTCAGTGTGTCGTGAACTAAATATATATGCCAGTTTTCCAAACAAATGTAGAGTTTGGGGAGGAAATAA
EPIXHLN01AVTBH		GGCCATGCCGTAAGGTGTATGTAAACTTCCGACTTCAACTGTATGTTCTCTGGGTTTTAAATAATGCAGACCATGGTCCCTTAAGCGGAGCCCT
EPIXHLN01BEXZ8		TCGCCTTCGCTAAGGTGTATGTAAACTTCCGACTTCAACTGGTCCCCTAAGCGGAGCCCT
EPIXHLN01CMDAQ		GAGCGATTCGTAAGGTGTATGTAAACTTCCGACTTCAACTGTACCCAAGAGGCAGAAAGCACAGTACACTCCTAGATGACCATCCCTGGATAATACCCCAGAGGGAGAAA
EPIXHLN01A3RP4		AAGTGCTTACTAAGGTGTATGTAAACTTCACCCCCCACTGAGCGGGGTCCCTTAAGCGGAGCCCT
EPIXHLN01A3Z8A		CCGTACCTGCTAAGGTGTATGTAAACTTCCGACTTCAACTGTACGTACGTGTGTGTGTGTGTGTGTGTGTGTGTGAGAGAGAGAGAGAGAGAGAGAG
EPIXHLN01CJLLO		ATGTGATCCTTAAGGTGTATGTAAACTTCCGACTTCAACTGTAGATCCTGGTGGGAAACTACTTAACTCATGGTACCCTTAAAGCGGAAGCCCTA
EPIXHLN01C44OG		CTATGGTCTGTAAGGTGTATGTAAACTTCCGACTTCAACTGTATCTATTTCCTCATAAAACTTTCTGAGCATATGGATGAAGTGAGCTGATAGTCA
EPIXHLN01CEUMZ		GCTTGAGGTATAAGGTGTATGTAAACTTCCGACTTCAACTGTATAGTAGGCCTTTTTATATGAAAGATACTACTCTGCCGGGCATGGTCCCTTAAGCGGAGCCCT
EPIXHLN01EIGNV		TCGCCTTCGCTAAGGTGTATGTAAACTTCCGACTTCAACTGGTCCCTTAAGCGGAGCCCT
EPIXHLN01ECFZP		CTAGTGATTATAAGGTGTATGTAAACTTCCGACTTCAACTGTATGTAGTATAC
EPIXHLN01CO7LM		GCGCAGATCCTAAGGTGTATGTAAACTTCCGACTTCAACTGTACATGGTCCCTTAAGCGGAGCCCT
EPIXHLN01CGSIC		TTGTCTATTCTAAGGTGTATGTAAACTTCCGACTTCAACTGTAAGTACACTGTGACTGTCTTCAGACACACCAGAAGAGGGCACCAGATCTCATTGCAG
EPIXHLN01BPHAC		CCGGTCACTCTAAGGTGTATGTAAACTTCCGACTTCAACTGTATAGGGATCCTCTAGCTAGAGTCGACCTCGAGGGGGGGCCCGGTACCCAGCTTTTGTTCCCTTTAGTGAGGGTTAATTGCGCG
EPIXHLN01AF6DB		TGAGAGAGCCTAAGGTGTATGTAAACTTCCGACTTCAACTGTAGATTCACTGCTTCCTGACAGCTTGTCACATGGTCCCTTAAGCGGAGCCCT
EPIXHLN01C5NH6		TCCTTGTTGGTAAGGTGTATGTAAACTTCCGACTTCAACTGTAGGTGGTTTATTTCTAGAATATTAATTCATTTGTTTACATGGTCCCTTAAGCGGAGCCCT
EPIXHLN01AXA8C		GAGCGATTCGTAAGGTGTATGTAAACTTCCGACTTCAACTGTAGATCTACCTGAAGACCCAGCAACACCACTCCTGGGATAAACCCAAAAGATGTCCCATCATGGTCCCTTAAG
EPIXHLN01BWSA1		GGTCCGGAGATAAGGTGTATGTAAACTTCCGACTTCAACTGTAGTAGACCATGGTCCCTTAAGCGGAGCCCT
EPIXHLN01A61GS		TCGCACGGTATAAGGTGTATGTAAACTTCCGACTTCAACTGTATATGCCATGGTCCCTTAAGCGGAGCCCT
EPIXHLN01DXTJ5		GAGCGATTCGTAAGGTGTATGTAAACTTCCGACTTCAACTGTACATACATACATACATACACACATACATACATACATGGTCCCTTAAGCGGAGCCCT
EPIXHLN01D491T		GGCCATGCCGTAAGGTGTATGTAAACTTCCGACTTCAACTGTAGGTTCCAGACATCAGAGCTTCATTCCTTGCCATGGTCCCTTAAGCGGAGCCCT
EPIXHLN01DL8VI		TCGAAGCAGGTAAGGTGTATGTAAACTTCCGACTTCAACTGTACATGGTCCCTTAAGCGGAGCCCT
EPIXHLN01CO117		GCCTCTAATATAAGGTGTATGTAAACTTCCGACTTCAACTGTACATACCACAGTGCTCAGCTGCGGCGTAATGCTTTAATGGCAGCAGTTTCACAGTTAG
EPIXHLN01D5AL1		GGCTGTAGGCTAAGGTGTATGTAAACTTCCGACTTCAACTGTACACATGGTCCCTTAAGCGGAGCCCT
EPIXHLN01CPNN3		TGGTGATAAGTTAGGTGTATGTAAACTTCCGACTTCAACTGTACATTTTATACATGGTCCCTTAAGCGGAGCCCT
EPIXHLN01DIM4C		CAGGATGCGTTAAGGTGTATGTAAACTTCCGACTTCAACTGTAGGTCTATCTTTGTGTTTAATATCAAACGATGGGAACATGGTCCCTTAAGCGGAGCCCT
EPIXHLN01BCYR7		GAGCGATTCGTAAGGTGTATGTAAACTTCCGACTTCAACTGTATGTGCATGGTCCCTTAAGCGGAGCCCT
EPIXHLN01CL7Y9		GGCTGTAGGCTAAGGTGTATGTAAACTTCCGACTTCAACTGTATGTTTCCCTTGTGAGGGAGACAAGAGGACCTAATGACCGACCAGCATGGTCCCTTAAGCGGAGCCCT
EPIXHLN01B1GGS		TTGAACACGATAAGGTGTATGTAAACTTCCGACTTCAACTGTAGTAATTGTGCCACCACTAGCAACCAAGCCTTTACTTTAAGGCATGGTCCCTTAAGCGGAGCCCT
EPIXHLN01B4UY9		CAGGATGCGTTAAGGTGTATGTAAACTTCCGACTTCAACTGTAGACATGGTCCCTTAAGCGGAGCCCT
EPIXHLN01ELK8Q		TGGAGGATACTAAGGTGTATGTAAACTTCCGACTTCAACTGTAAAACAGAGCTGAGCACATGGTCCCTTAAGCGGAGCCCT
EPIXHLN01AZNYH		GCGCAGATCCTAAGGTGTATGTAAACTTCCGACTTCAACTGTACACATGGTCCCTTAAGCGGAGCCCT
EPIXHLN01BEVYZ		CCGTACCTGCTAAGGTGTATGTAAACTTCCGACTTCAACTGTAGGATCATCCATGGTCCCTTAAGCGGAGCCCT
EPIXHLN01D08CE		GCGCAGATCCTAAGGTGTATGTAAACTTCCGACTTCAACTGTACACATGGTCCCTTAAGCGGAGCCCT
EPIXHLN01ATWGF		GGCCATGCCGTAAGGTGTATGTAAACTTCCGACTTCAACTGTAGCAAGAGGGATCTCGGACAAACCACCTCATCTCTTGCAGCCCAGTTTCCATACCTCTAAAGTATACGG
EPIXHLN01CDPRM		CCGGTCACTCTAAGGTGTATGTAAACTTCCGACTTCAACTGTACATGGTCCCTTAAGCGGAGCCCT
EPIXHLN01A0FH7		CCGGCCTTCTTAAGGTGTATGTAAACTTCCGACTTCAACTGTATCATGGTCCCTTAAGCGGAGCCCT
EPIXHLN01BCTXJ		TATTATGTCCTAAGGTGTATGTAAACTTCCGACTTCAACTGTATATCTCTGTATCTAAATATGTTTCTCATGGGTCCCTTAAGCGGAGCCCT
EPIXHLN01D8R64		TTGTCTATTCTAAGGTGTATGTAAACTTCCGACTTCAACTGTAAGTGAATCAAGCATGGTCCCTTAAGCGGAGCCCT
EPIXHLN01BAPD8		TATTATGTCCTAAGGTGTATGTAAACTTCCGACTTCAACTGTATGAGGGAACAACTTGTACATGGTCCCTTAAGCGGAGCCCT
EPIXHLN01DBLT2		CTAGTGATTATAAGGTGTATGTAAACTTCCGACTTCAACTGTAGGATAGAAGGACAAAGAGCAAGTTAAAACCCAGCATGGTCCCTTAAGCGGAGCCCT
EPIXHLN01BPDXX		TGAGAGAGCCTAAGGTGTATGTAAACTTCCGACTTCAACTGTACATGGTCCCTTAAGCGGAGCCCT
EPIXHLN01CS4UK		TCGCACGGTATAAGGTGTATGTAAACTTCCGACTTCAACTGTACATTTTATACATGGTCCCTTAAGCGGAGCCCT
EPIXHLN01AURWE		CCGGTCACTCTAAGGTGTATGTAAACTTCCGACTTCAACTGTATTTTCCATGGTCCCTTAAGCGGAGCCCT
EPIXHLN01B2ISM		GGCACTCTCCTAAGGTGTATGTAAACTTCCGGCTTCAACTGTAGTCTTCCATCCTTAACATTCTTGTGGATTTTCCCTGTATACCATGGTCCCTTAAGCGGAGCCCT
EPIXHLN01D43WS		CTCCGCGTCTTAAGGTGTATGTAAACTTCCGACTTCAACTGTATGTTCTTTCCTTTTAAGTCTCGCTTCCTTTATAAGAAACAGATTTATTGCTTTCATTTATTTGTCTGTGTGTA
EPIXHLN01CYLL9		AGAGGAGACGTAAGGTGTATGTAAACTTCCGACTTCAACTGTATATAGGGAAGCATGGTCCCTTAAGCGGAGCCCT
EPIXHLN01AJPEP		GCGCAGATCCTAAGGTGTATGTAAACTTCCGACTTCAACTGTAGTAAGTGGTAAAGGCTCTTGTACCTTCCCCCTTATGTGTGGGGGCATGGTCCCTTAAGCGGAACCCT
EPIXHLN01BKQYI		GCTTGAGGTATAAGGTGTATGTAAACTTCCGACTTCAACTGTATAAAGAGACAGATAGATAAAAGGCTGTTTAATATTAAAGTGTACATTATGTGTTCCATTCTATTG
EPIXHLN01AFUBJ		GCGCAGATCCTAAGGTGTATGTAAACTTCCGACTTCAACTGTACACATGGTCCCTTAAGCGGAGCCCT
EPIXHLN01BYFF3		TTGTCTATTCTAAGGTGTATGTAAACTTCCGACTTCAACTGTAGACACATGGTCCCTTAAGCGGAGCCCT
EPIXHLN01BFKDK		AAGTGCTTACTAAGGTGTATGTAAACTTCCGACTTCAACTGTACATGGTCCCTTAAGCGGAGCCCT
EPIXHLN01AFF1C		ATCTAATATGTAAGGTGTATGTAAACTTCCGACTTCAACTGTACATAGTCAACATACATGGTCCCTTAAGCGGAGCCCT
EPIXHLN01BY2Z2		CTTCGATCAATAAGGTGTATGTAAACTTCCGACTTCAACTGTACATGGTCCCTTAAGCGGAGCCCT
EPIXHLN01AG2ZF		ATAGTTGTGCTAAGGTGTATGTAAACTTCCGACTTCAACTGTATTTGGATTTTGAAAGTGGTTCAGATCATGAAAGCACTCGGGCTGTGGTCAGACCAAACCTTATT
EPIXHLN01BFM78		GCCTTCACATTAAGGTGTATGTAAACTTCCGACTTCAACTGTATATATGCATACACACATATATGCACATATATACACATATATACACA
EPIXHLN01AJU6W		CCGGTCACTCTAAGGTGTATGTAAACTTCCGACTTCAACTGTATAGGGATCCTCTAGCTAGAGTCGACCTCGAGGGGGGCCCGGTACCCAGCTTTTGTTCCCTTTAGTGAGGGTTAATTGCGCG
EPIXHLN01BM2BM		CTCCGCGTCTTAAGGTGTATGTAAACTTCCGACTTCAACTGTATTTCCATGTAGACTATATAATTGAAGTTCACACATGGTGAAACACCAGGAAGGGGGAATTAGCATTG
EPIXHLN01CIZUE		GCTTAACAACTAAGGTGTATGTAAACTTCCGACTTCAACTGTAAATAGATAACAACAAAAAACCTTCAAAGCTATTCCTCTGGACATGGTCCCTTAAGCGGAGCCCT
EPIXHLN01EFFP5		GCTTGAGGTATAAGGTGTATGTAAACTTCCGACTTCAACTGTATACTTTTAACTGTGTGTGTGTGTGTGCATGGTCCCTTAAGCGGAGCCCT
EPIXHLN01BHVU2		AACGCTGGCCTAAGGTGTATGTAAACTTCCGACTTCAACTGTAGGAGGCACATGGTCCCTTAAGCGGAGCCCT
EPIXHLN01ASNHE		AACGCTGGCCTAAGGTGTATGTAAACTTCCGACTTCAACTGTAGCTGAGGGAAAATTCACCTTCATAATACTTTGTATCATGGTCCCTTAAGCGGAGCCCT
EPIXHLN01AGXQ7		ATGTGATCCTTAAGGTGTATGTAAACTTCCGACTTCAACTGTAAAAGGAAAGATTGAAGGTAAATAAAAAGGAGATCAATTATTAGTAATTTTTATTACAATTCTAAAAATAATCACTACCCA
EPIXHLN01BHPA7		TTGTCTATTCTAAGGTGTATGTAAACTTCGCCTTGCCAGTCCCTTAAGCGGAGCCCT
EPIXHLN01AP713		GGCCATGCCGTAAGGTGTATGTAAACTTCCGACTTCAACTGTACATGGTCCCTTAAGCGGAGCCCT
EPIXHLN01AUTNO		TCCTTGTTGGTAAGGTGTATGTAAACTTCCGACTTCAACTGTACATGGTCCCTTAAGCGGAGCCCT
EPIXHLN01AY84G		GAGCTGCATATAAGGTGTATGTAAACTTCCGACTTCAACTGTATAGGGATCCTCTAGCTAGAGTCGACCTCGAGCCATCTACATTCTCTCTTTCTCCCA
EPIXHLN01AOR3A		GCTATTGTGATAAGGTGTATGTAAACTTCCGACTTCAACTGTATCAGCAGTGTTTGTGAGAAGGGAGGTAGCAAGGAATCTGTAGTTACTGGTTTTCATGGTCCCTTAAG
EPIXHLN01AN64J		GCGCAGATCCTAAGGTGTATGTAAACTTCCGACTTCAACTGTATGTACCTTGAGTTCCTCATCTCTCCAAGATTTTTAACATGGTCCCTTAAGCGGAGCCCT
EPIXHLN01DL9A7		GAGCTGCATATAAGGTGTATGTAAACTTCCGACTTCAACTGTATATTCATTGGTGTGAATGTGGGTGGGCACATGGTCCCTTAAGCGGAGCCCT
EPIXHLN01C91UG		GCCTTCACATTAAGGTGTATGTAAACTTCCGACTTCAACTGTACATGGTCCCTTAAGCGGAAGCCCCT
EPIXHLN01AF6AR		ACTGGAGTACTAAGGTGTATGTAAACTTCCGACTTCAACTGTATATGTATGCAGGCAGAACACCCGTATTATACATGGTCCCTTAAGCGGAGCCCT
EPIXHLN01DVW8D		GACCGGCTGTTAAGGTGTATGTAAACTTCCGACTTCAACTGTATATTGTCTTTGGCAGTGTCTGGGACATGGTCCCTTAAGCGGAGCCCT
EPIXHLN01CMBUU		GGTCCGGAGATAAGGTGTATGTAAACTTCCGACTTCAACTGTAAGTACACTGTAGCTGTCTTCAGACACACCAGAAGAGGGAGTCAGATCTCATTATGGATGG
EPIXHLN01AGPYV		TATTATGTCCTAAGGTGTATGTAAACTTCCGACTTCAACTGTAGGTAATGAGCATGGTCCCTTAAGCGGAGCCCT
EPIXHLN01CCKM5		ATAGTTGTGGTAAGGTGTATGTAAACTTCCGACTTCAACTGTATCTTCTCCTCTATTCCCACAACCCTCTTTTCTTCACAGCAAGTCTGCTTTCAACTTTCAAGTCTTTTTCCCCTTTTCG
EPIXHLN01BNN67		GCTTAACAACTAAGGTGTATGTAAACTTCCGACTTCAACTGTAGATCTAAATCGATTTGCTCATGGTCCCTTAAGCGGAGCCCT
EPIXHLN01BB1KF		TGAGAGAGCCTAAGGTGTATGTAAACTTCCGACTTCAACTGTATTAACGTGTGTGTGTGTGAGTGAGTGTATATGTCTGTGTGTATATAGGTATAGTA
EPIXHLN01AWUYX		TGGAGGATACTAAGGTGTATGTAAACTTCCGACTTCAACTGTACATGGTCCCTTAAGCGGAGCCCT
EPIXHLN01DXZCQ		TGGAGGATACTAAGGTGTATGTAAACTTCCGACTTCAACTGTATGAGGACGGCATGGTCCCTTAAGCGGAGCCCT
EPIXHLN01BDV8W		CTAGTGATTATAAGGTGTATGTAAACTTCCGACTTCAACTGTATGGTGTTTAAAATCTTTTCACACTACTCTTCCATGGTCCCTTAAGCGGAGCCCT
EPIXHLN01CDMAQ		TTGAACACGATAAGGTGTATGTAAACTTCCGACTTCAACTGTATGTCTTTGCTGGCCTTCTCAAGGGCTTGTCTTGGAATAGGCCCATGGTCCCTTAAGCGGAGCCCT
EPIXHLN01CAINR		CTCCGCGTCTTAAGGTGTATGTAAACTTCCGACTTCAACTGTATATGGCTGTTTTGCTGCACTTATATATGTGCCACATGGTCCCTTAAGCGGAGCCCT
EPIXHLN01CZC6G		GCTTAACAACTAAGGTAGTATGTAAACTTACCGACTTCAACTGTAGCTAGCTTTCTTACACAATCCAGAAGCAACCATGGTCCCTTAAGCGGAGCCCT
EPIXHLN01AKVTT		CCGTACCTGCTAAGGTGTATGTAAACTTCCGACTTCAACTGTATATCATATCCACCCTTCCTTGCAACTTCTCCCAGACTCCCTACACCGTGACTTCCTCCCAACTTTAGCTTTT
EPIXHLN01E1PPN		AATAATTACGTAAGGTGTATGTAAACTTCCGACTTCAACTGTAGGTAAGTTCTTCATGGTCCCTTAAGCGGAGCCCT
EPIXHLN01EAKQA		GCATGGCCGCTAAGGTGTATGTAAACTTCCGACTTCAACTGTACATGGTCCCTTAACCGGAGCCCT
EPIXHLN01AVQS4		CCGTACCTGCTAAGGTGTATGTAAACTTCCGACTTCAACTGTACATATCACTGACTGATGCACATGGTCCCTTAAGCGGAGCCCT
EPIXHLN01DHURA		ACCAGACTGGTAAGGTGTATGTAAACTTCCGACTTCAACTGTATATTTTGTCAGTTACTGCATGGTCCCTTAAGCGGAGCCCT
EPIXHLN01C1XOY		GACCGGCTGTTAAGGTGTATGTAAACTTCCGACTTCAACTGTACATTCATATGGCCACTATCAGCTTGCACTCTACTCGTGCCTACTGCTATG
EPIXHLN01BCOEP		GCGCAGATCCTAAGGTGTATGTAAACTTCCGACTTCAACTGTACATGGTCCCTTAAGCGGAGCCCT
EPIXHLN01AKWFY		CCGTACCTGCTAAGGTGTATGTAAACTTCCGACTTCAACTGTATATCATATCCACCCCTTCCCTTGCAACTTCTCCCAGACTCCCTACACCGTGACTTCCTCCCAACTTAG
EPIXHLN01A0VR7		GCTTAACAACTAAGGTGTATGTAAACTTCCGACTTCAACTGTACATGGTCCCTTAAGCGGAGCCCT
EPIXHLN01ENYFW		ATAGTTGTGGTAAGGTGTATGTAAACTTCCGACTTCAACTGTATATGTAAGTTCATTGTAGCTGTCTTCAGACACACCAGAAGAGAGAAGAGGGAGTCCGATTT
EPIXHLN01B96YH		TATTATGTCCTAAGGTGTATGTAAACTTCCGACTTCAACTGTACCTGTAACTGTGAGTTCTGTGATCCTTTCTGCATCCTCAAATCAACAAAGCAGCATGG
EPIXHLN01BFMW9		CGAACTGAATTAAGGTGTATGTAAACTTCCGACTTCAACTGTAATTGGTGTGAGATTAAATTCCATCACTCTTAAGACTTGCTTTTGCCAACAGAAAAACAGAATCAAT
EPIXHLN01CT8TL		AGTTCACATATAAGGTGTATGTAAACTTCCGGCTTCAACTGTACACATATATGCATACATGGTCCCTTAAGCGGAGCCCT
EPIXHLN01D6OHC		GAGCTGCATATAAGGTGTATGTAAACTTCCGACTTCAACTGTACATAAGCCTGTCATGGTCCCTTAAGCGGAG
EPIXHLN01CTRWD		CTTCGATCAATAAGGTGTATGTAAACTTCCGACTTCAACTGTAGCAGACGCATGGTCCCTTAAGCGGAGCCCT
EPIXHLN01D5CTK		ATGTGATCCTTAAGGTGTATGTAAACTTCCGACTTCAACTGTATAAGAACCCCAGGTGAACACTGCCAGGGCACATCATGGTCCCTTAAGCGGAGCCCT
EPIXHLN01AU9OK		GCCTCTAATATAAGGTGTATGTAAACTTCCGACTTCAACTGTATATAATTAATCAAAAAGTAGCTTGTCAGAAGTCATGGTCCCTTAAGCGGAGCCCT
EPIXHLN01D2P2B		CCGTACCTGCTAAGGTGTATGTAAACTTCCGACTTCAACTGTATGTATTTCTCATTTTCGTGATTTTCAGTTTTCTCGCCATATTCCAGGTTCTTCAGTGGGCATTTCT
EPIXHLN01AEJPD		AACGCTGGCCTAAGGTGTATGTAAACTTCCGACTTCAACTGTAGCTGGAATAACAGACCAGTTGTTTTAGTCAGGATTTCTATTCCTGCACAAACATCATGGTCCCTTAAG
EPIXHLN01AYIGF		GGCACTCTCCTAAGGTGTATGTAAACTTCCGACTTCAACTGTATGTCCTATGTCCCATGGTCCCTTAAGCGGAGCCCT
EPIXHLN01A85BG		CGAACTGAATTAAGGTGTATGTAAACTTCCGACTTCAACTGTAGCTCTAGACAAATAGGAGTTGACCGTGGTAGGGAGGTATGGCAGCATGGTCCCTTAAGCGGAGCCCT
EPIXHLN01CPNUL		ACAGACTAAGTAAGGTGTATGTAAACTTCCGACTTCAACTGTAGTTTTCATATTAATGTTTAGTTGTACTACTGACATCTACAGGTGATATGTCATGGTCCCTTAAGCGG
EPIXHLN01BFTG1		CCGGTCACTCTATGTATGTAAACTTCCGACTTCAACTGTAATACATGGTCCCTTAAGCGGAGCCCT
EPIXHLN01BUTYG		TGGTGATAAGTAAGGTGTATGTAAACTTCCGACTTCAACTGTATGTGTGGAGATAGAACATGGTCCCTTAAGCGGAGCCCT
EPIXHLN01AZKW8		GCGCAGATCCTAAGGTGTATGTAAACTTCCGACTTCAACTGTATGTACCTTGAGTTCCTCATCTCTCCAAGATTTTTAACATGGTCCCTTAAGCGGAGCCCT
EPIXHLN01ARRIU		CAGGATGCGTTAGGTGTATGTAAACTTCCGACTTCAACTGTAGGTGCTTTCTACCCTGACTAGAGATAATTTACACATGGTCCCTTAAGCGGAGCCCT
EPIXHLN01C8KXT		GCGGTTCCGGTAAGGTGTATGTAAACTTCCGACTTCAACTGTATATACGCTAGAGCTGGTAGCCCATGGTCCCTTAAGCGGAGCCCT
EPIXHLN01D9HAJ		ATGTGATCCTTAAGGTGTATGTAAACTTCCGACTTCAACTGTACATAGCATGGTCCCTTAAGCGGAGCCCT
EPIXHLN01A2CTW		CCGGTCACTCTAAGGTGTATGTAAACTTCCGACTTCAACTGTACATGGTCCCTTAAGCGGAGCCCT
EPIXHLN01DS8NR		GCTTGAGGTATAAGGTGTATGTAAACTTCCGACTTCAACTGTACTTCACCTAAGCGGAATCATGGTCCCTTAAGCGGAGCCCT
EPIXHLN01D6TFU		CTAGTGATTATAAGGTGTATGTAAACTTCCGACTTCAACTGTATATCAATGAGTTACAATGAAAAACATGGTCCCTTAAGCGGAGCCCT
EPIXHLN01AEO61		AAGTGCTTACTAAGGTGTATGTAAACTTCCGACTTCAACTGTACGTGTATGTACACTGTCCATCCATGGTCCCTTAAGCGGAGCCCT
EPIXHLN01EESUN		TCCTTGTTGGTAAGGTGTATGTAAACTTCCGACTTCAACTGTATGCAGGTAAGTGCACATGGTCCCTTAAGCGGAGCCCT
EPIXHLN01D5H94		GCTTAACAACTAAGGTGTATGTAAACTTCCGACTTCAACTGTACCATGGTCCCTTAAGCGGAGCCCT
EPIXHLN01AJT0U		GAGCTGCATATAAGTGTATGTAAACTTCCGACTTCAACTGTACATGGTCCCTTAAGCGGAGCCCT
EPIXHLN01AGSOA		GGCCATGCCGTAAGGTGTATGTAAAACTTCCGACTTCAACTGTATGTGCACTCAGTCCTACAGAATCATCCAGGTATCACAGTGGAAGCTTGATTG
EPIXHLN01ADMKO		CCGTACCTGCTAAGGTGTATGTAAACTTCCGACTTCGACTGTATACATTCAGGTAAAACACCTACACACAAGTCATAAACTAATAATAAAGAATAGTAAAGAGGACAACTATGTAAG
EPIXHLN01BQX2M		GCTTGAGGTATAAGGTGTATGTAAACTTCCGACTTCAACTGTACATGGTCCCTTAAGCGGAGCCCT
EPIXHLN01AG855		AAGTGCTTACTAAGGTGTATGTAAACTTCCGACTTCAACTGTACCTGGTATGATGGACTGAGCCTCTGCTGGGAGGTACTGATTCCTGACACACACCTCT
EPIXHLN01AQEFI		GGCACTCTCCTAAGGTGTATGTAAACTTCCGACTTCAACTGTAGATGATTAAGATTGGGGACAAAGATAATTCGTGCTCTAGTTCAAGACTGTGAGTACTGG
EPIXHLN01DK43Q		GCGGTTCCGGTAAGGTGTATGTAAACTTCCGACTTCAACTGTATATGTGTGTGTATATGACACAAGTATGATGTATGCTTATGTGTTGTATATAAAGGCA
EPIXHLN01CBRJZ		GCGCAGATCCTAAGGTGTATGTAAACTTCCGACTTCAACTGTAGATAGATAGATAGATAGATAGATAGATAGATAGATAGACAGACAGACAG
EPIXHLN01AKJKT		ATGTGATCCTTAAGGTGTATGTAAACTTCCGACTTCAACTGTATGGTCATGGTCCCTTAAGCGGAGCCCT
EPIXHLN01CNUQP		AGTTCACATAATAAGGTGTATAGTAAACTTCCGACTTCAACTGTAAAACTCAGGTAGATTAAGCAACATGGTCCCTTAAGCGGAGCCCT
EPIXHLN01EC99V		CGAACTGAATTAAGGTGTATGTAAACTTCCGACTTCAACTGTAGATATTTCTGTTAATTCAAATTGAGTTTTTCATTTCAATATTTCTCTGAAGTCAGAGATACCATGG
EPIXHLN01AZIUY		AGGCATCACATAAGGTGTATGTAAACTTCCGACTTCAACTGTAATTGAATAGAATCTCTGTCTTTAGTTTTAAATCTCAGAACTTTCCTCCATCCTACGGATTTTCAGGTTGG
EPIXHLN01EETW0		AACAGCCATATAAGGTGTATGTAAACTTCCGACTTCAACTGTATGCTCAGCATCTTCATTTCTCCCGATGTAGTACTGGAATAAATAAGGCACTTGTTGAAGG
EPIXHLN01A1BEN		AACAGCCATATAAGGTGTATGTAAACTTCCGACTTCAACTGTAACTGAGGCAAAAGTAAGAACAATCTGTCTGCACTTGGGCAATGGTGCCATGGTCCCTTAAGCGG
EPIXHLN01BUXDB		CTAGTGATTATAAGGTGTATGTAAACTTCCGACTTCAACTGTATGAAGGGACAAAGTGTCCACACTTTGGTCTTCATGGTCCCTTAAGCGGAGCCCT
EPIXHLN01BAS46		GAGCTGCATATAAGGTGTATGTAAACTTCCGACTTCAACTGTAATTCAAAAGGGTAAAAAGACACAATGACAGGAAAGCATGGTCCCTTAAGCGGAGCCCT
EPIXHLN01CX6S7		GCCTTCACATTAAGGTGTATGTAAACTTCCGACTTCAACTGTATTTGGGGCTGGCTTACAGGTTCAGAGGTTCAGTCCATTATCAAGGTAGGAGCATGGTCCCTTAAGCGGAG
EPIXHLN01CNXGE		AATAATTACGTAAGGTGTATGTAAACTTCCGACCTCAACTGTATGTAGCCCTATCTTGCTTACCTTTAAATCCATGGTCCCTTAAGCGGAGCCCT
[truncated: 68,267 more rows]
