# Supplementary material for: TAPDANCE: An automated tool to identify and annotate transposon insertion CISs and associations between CISs from next generation sequence data
Source: BMC Bioinformatics. 2012 Jun 29;13:154. doi: 10.1186/1471-2105-13-154 (PMC3461456; doi:10.1186/1471-2105-13-154)
Supplement: Additional file 2 — Example data. We have included a zipped up archive.zip which contains 4 data files in the data directory, as well as the results obtained after running the scripts. [file 1471-2105-13-154-S2.zip › colon1/results/all/all-nr-colon1-0.0001.ann.txt]

chr10	5947650	5947750	633-Jej-B-15-T	7	0.00862068965517241	+	Rmnd1, AC133902.3, Zbtb2,
chr10	5949050	5949150	357-Int-A-15-T	4	0.00316455696202532	+	Rmnd1, Zbtb2, AC133902.3,
chr10	7404650	7404750	299-Duo-A-1-T	4	0.00610687022900763	-	Pcmt1, Nup43, Lats1,
chr10	8763250	8763350	357-Int-A-15-T	4	0.00316455696202532	-	No results within 20000 bp window
chr10	9251150	9251250	1004-Duo-B-4-T	1	0.000644745325596389	+	Gm9930,
chr10	9267150	9267250	550-Ile-B-15-T	7	0.00747065101387407	+	Gm9930,
chr10	9961650	9961750	1004-Duo-4-N	2	0.00151745068285281	-	No results within 20000 bp window
chr10	10067250	10067350	888-Col-4-T	2	0.00132187706543291	-	9130014G24Rik, RP23-187C5.1,
chr10	10151550	10151650	944-Duo-4-T	1	0.000938086303939962	-	9130014G24Rik,
chr10	10385550	10385650	299-Duo-A-1-T	1	0.00152671755725191	+	SNORA17, AC100149.2,
chr10	10674650	10674750	360-Duo-15-N	2	0.00116754232340922	+	Grm1,
chr10	12287450	12287550	299-Duo-A-1-T	1	0.00152671755725191	+	Utrn,
chr10	12693450	12693550	1007-Ile-E-4-T	1	0.00105263157894737	-	Stx11,
chr10	12951150	12951250	487-Int-B-15-T	1	0.0010752688172043	-	Phactr2,
chr10	13460350	13460450	360-Jej-D-15-T	6	0.00399201596806387	-	Aig1,
chr10	13551150	13551250	556-Duo-15-T	4	0.00275671950379049	+	Aig1,
chr10	15155250	15155350	357-Int-D-15-T	1	0.00101522842639594	-	No results within 20000 bp window
chr10	15585850	15585950	360-Col-15-N	11	0.00864100549882168	-	No results within 20000 bp window
chr10	15812950	15813050	550-Ile-B-15-T	2	0.00213447171824973	+	No results within 20000 bp window
chr10	15883450	15883550	633-Jej-15-N	1	0.000674763832658569	+	No results within 20000 bp window
chr10	16255650	16255750	550-Ile-B-15-T	4	0.00426894343649947	-	No results within 20000 bp window
chr10	16273350	16273450	360-Jej-A-15-T	1	0.000716845878136201	-	No results within 20000 bp window
chr10	16474350	16474450	633-Jej-15-N	4	0.00269905533063428	-	No results within 20000 bp window
chr10	17632950	17633050	888-Col-4-T	7	0.0046265697290152	-	Heca,
chr10	18414250	18414350	888-Col-4-T	8	0.00528750826173166	-	D10Bwg1379e,
chr10	18573850	18573950	952-Jej-B-4-T	1	0.00135685210312076	-	Perp, AC158630.1,
chr10	19116950	19117050	633-Jej-B-15-T	1	0.00123152709359606	+	Olig3,
chr10	19137450	19137550	1004-Duo-A-4-T	1	0.000656167979002625	-	Olig3,
chr10	20419250	20419350	888-Col-4-T	1	0.000660938532716457	+	Pde7b,
chr10	20484250	20484350	360-Duo-15-N	6	0.00350262697022767	-	No results within 20000 bp window
chr10	20505150	20505250	360-Col-15-T	13	0.0101483216237315	+	No results within 20000 bp window
chr10	20534150	20534250	360-Jej-D-15-T	1	0.000665335994677312	-	No results within 20000 bp window
chr10	20743850	20743950	299-Duo-A-1-T	1	0.00152671755725191	+	Ahi1, Gm10826,
chr10	20874750	20874850	360-Duo-15-N	1	0.000583771161704612	+	Myb, AC153556.1,
chr10	21792150	21792250	633-Duo-A-15-T	3	0.00217076700434153	-	AC153555.2, AC153555.1,
chr10	22173050	22173150	633-Duo-A-15-T	10	0.00723589001447178	+	No results within 20000 bp window
chr10	22618550	22618650	583-Col-15-T	7	0.00464190981432361	+	No results within 20000 bp window
chr10	23236150	23236250	360-Col-15-N	6	0.00471327572663001	-	No results within 20000 bp window
chr10	23808550	23808650	357-Int-A-15-T	1	0.000791139240506329	-	Taar8b, Taar8a, Taar8c, Taar9,
chr10	23874150	23874250	360-Jej-A-15-T	4	0.0028673835125448	-	Stx7,
chr10	23886450	23886550	360-Jej-A-15-T	4	0.0028673835125448	+	Stx7,
chr10	24177250	24177350	888-Col-4-T	1	0.000660938532716457	+	RP23-232L11.2,
chr10	24307350	24307450	899-Duo-D-4-T	2	0.0017825311942959	+	RP23-234P12.1, Ctgf, RP23-234P12.2,
chr10	26826150	26826250	299-Duo-A-1-T	1	0.00152671755725191	-	Lama2,
chr10	26922650	26922750	292-Ile-A-1-T	19	0.056047197640118	+	Lama2,
chr10	26991150	26991250	888-Duo-4-T	3	0.0022271714922049	-	Lama2,
chr10	27855150	27855250	633-Duo-A-15-T	5	0.00361794500723589	-	Ptprk,
chr10	27867150	27867250	633-Jej-15-N	4	0.00269905533063428	-	Ptprk,
chr10	27885550	27885650	633-Duo-B-15-T	2	0.00155763239875389	-	Ptprk,
chr10	27961050	27961150	633-Duo-A-15-T	2	0.00144717800289436	+	Ptprk,
chr10	28310750	28310850	1004-Duo-B-4-T	1	0.000644745325596389	-	Ptprk,
chr10	28769750	28769850	360-Col-15-N	1	0.000785545954438335	-	AC107669.1,
chr10	29473850	29473950	360-Duo-D-15-T	2	0.00162866449511401	+	No results within 20000 bp window
chr10	31542550	31542650	360-Duo-A-15-T	20	0.0178890876565295	-	AC126430.1,
chr10	32624750	32624850	360-Col-15-N	3	0.002356637863315	+	Nkain2,
chr10	33375050	33375150	888-Col-4-T	2	0.00132187706543291	+	RP24-502K6.2,
chr10	34257850	34257950	556-Duo-15-T	2	0.00137835975189524	-	Frk,
chr10	34676950	34677050	888-Col-4-T	1	0.000660938532716457	-	No results within 20000 bp window
chr10	34752650	34752750	360-Duo-15-N	9	0.00525394045534151	-	No results within 20000 bp window
chr10	34864250	34864350	899-Duo-D-4-T	27	0.0240641711229947	-	No results within 20000 bp window
chr10	34902450	34902550	633-Duo-A-15-T	3	0.00217076700434153	-	No results within 20000 bp window
chr10	35545850	35545950	1007-Ile-E-4-T	2	0.00210526315789474	+	No results within 20000 bp window
chr10	36235550	36235650	550-Ile-B-15-T	3	0.0032017075773746	+	Hs3st5,
chr10	37303050	37303150	550-Duo-L-15-T	4	0.00333055786844296	+	No results within 20000 bp window
chr10	37370250	37370350	1007-Ile-E-4-T	1	0.00105263157894737	+	No results within 20000 bp window
chr10	37568450	37568550	360-Jej-D-15-T	2	0.00133067198935462	+	No results within 20000 bp window
chr10	38337850	38337950	888-Col-4-T	4	0.00264375413086583	+	U6,
chr10	38867150	38867250	1004-Duo-B-4-T	3	0.00193423597678917	+	Tube1, AC153958.1, 1700025K23Rik,
chr10	38869850	38869950	1004-Jej-C-4-T	15	0.0104529616724739	-	Tube1, AC153958.1, 1700025K23Rik,
chr10	38869850	38869950	1004-Duo-A-4-T	22	0.0144356955380577	-	Tube1, AC153958.1, 1700025K23Rik,
chr10	38869850	38869950	1004-Duo-4-N	2	0.00151745068285281	-	Tube1, AC153958.1, 1700025K23Rik,
chr10	38869850	38869950	1004-Duo-B-4-T	8	0.00515796260477112	-	Tube1, AC153958.1, 1700025K23Rik,
chr10	38869850	38869950	1004-Jej-B-4-T	7	0.00442757748260595	-	Tube1, AC153958.1, 1700025K23Rik,
chr10	38871250	38871350	1004-Duo-B-4-T	2	0.00128949065119278	-	AC153958.1, Tube1, 1700025K23Rik,
chr10	38872850	38872950	1004-Duo-A-4-T	2	0.00131233595800525	+	AC153958.1, Tube1, 1700025K23Rik,
chr10	39107650	39107750	1004-Duo-B-4-T	1	0.000644745325596389	+	Fyn,
chr10	39366650	39366750	633-Duo-B-15-T	5	0.00389408099688474	+	Traf3ip2, RP24-271F24.2,
chr10	39518450	39518550	633-Jej-B-15-T	5	0.0061576354679803	-	Rev3l,
chr10	39945750	39945850	357-Int-A-15-T	2	0.00158227848101266	+	Rpf2,
chr10	40016250	40016350	360-Jej-A-15-T	17	0.0121863799283154	+	Amd2,
chr10	40510950	40511050	1004-Duo-B-4-T	3	0.00193423597678917	-	9030224M15Rik,
chr10	40563550	40563650	1007-Ile-E-4-T	8	0.00842105263157895	+	Cdc40,
chr10	41014350	41014450	633-Jej-15-N	5	0.00337381916329285	+	Fig4,
chr10	41166050	41166150	556-Duo-15-T	1	0.000689179875947622	+	Zbtb24,
chr10	41976150	41976250	299-Duo-A-1-T	7	0.0106870229007634	-	Foxo3,
chr10	41983350	41983450	952-Jej-B-4-T	24	0.0325644504748982	+	Foxo3,
chr10	41983350	41983450	952-Jej-A-4-T	18	0.0273141122913505	+	Foxo3,
chr10	42533250	42533350	633-Jej-B-15-T	8	0.00985221674876847	-	Sec63, RNaseP_nuc,
chr10	42667450	42667550	292-Jej-1-T	96	0.0787530762920427	-	Scml4,
chr10	44011250	44011350	360-Duo-15-N	2	0.00116754232340922	-	Atg5,
chr10	44179150	44179250	358-Duo-D-15-T	10	0.0131926121372032	+	Prdm1,
chr10	44194750	44194850	888-Col-4-T	1	0.000660938532716457	+	Prdm1,
chr10	44813850	44813950	360-Jej-D-15-T	1	0.000665335994677312	-	Prep, AC159378.2,
chr10	45259550	45259650	550-Duo-K-15-T	16	0.00881542699724518	-	No results within 20000 bp window
chr10	45963250	45963350	888-Duo-4-T	1	0.000742390497401633	-	No results within 20000 bp window
chr10	46665550	46665650	944-Col-4-N	14	0.0278330019880716	-	No results within 20000 bp window
chr10	46845850	46845950	888-Duo-4-T	1	0.000742390497401633	+	No results within 20000 bp window
chr10	47714550	47714650	360-Duo-15-N	1	0.000583771161704612	+	No results within 20000 bp window
chr10	48207950	48208050	1004-Jej-B-4-T	8	0.00506008855154965	+	No results within 20000 bp window
chr10	49113550	49113650	633-Col-15-T	1	0.000813008130081301	+	Grik2,
chr10	49950250	49950350	360-Jej-D-15-T	2	0.00133067198935462	-	No results within 20000 bp window
chr10	50098650	50098750	944-Duo-4-T	1	0.000938086303939962	+	No results within 20000 bp window
chr10	50179350	50179450	1004-Duo-A-4-T	1	0.000656167979002625	+	No results within 20000 bp window
chr10	50371950	50372050	357-Int-D-15-T	2	0.00203045685279188	-	Ascc3,
chr10	50377150	50377250	1004-Jej-B-4-T	7	0.00442757748260595	+	Ascc3,
chr10	50658950	50659050	952-Jej-B-4-T	1	0.00135685210312076	-	Sim1,
chr10	51320850	51320950	944-Duo-4-T	1	0.000938086303939962	-	Fam162b, Gprc6a,
chr10	51899750	51899850	550-Col-15-T	1	0.00088339222614841	-	Ros1,
chr10	52721950	52722050	358-Duo-D-15-T	1	0.00131926121372032	-	Slc35f1,
chr10	53094050	53094150	888-Col-4-T	2	0.00132187706543291	-	No results within 20000 bp window
chr10	53327950	53328050	360-Duo-15-N	9	0.00525394045534151	-	Mcm9, Asf1a,
chr10	53398150	53398250	1004-Duo-B-4-T	6	0.00386847195357834	-	Fam184a,
chr10	53641250	53641350	633-Jej-15-N	4	0.00269905533063428	-	Man1a,
chr10	54568850	54568950	556-Duo-15-T	1	0.000689179875947622	-	No results within 20000 bp window
chr10	55364250	55364350	899-Duo-D-4-T	21	0.018716577540107	-	No results within 20000 bp window
chr10	55738350	55738450	550-Duo-K-15-T	1	0.000550964187327824	+	No results within 20000 bp window
chr10	57143350	57143450	1004-Duo-4-N	9	0.00682852807283763	+	No results within 20000 bp window
chr10	57188750	57188850	1004-Jej-B-4-T	10	0.00632511068943706	-	AC153823.1, Hsf2,
chr10	57238950	57239050	299-Duo-A-1-T	1	0.00152671755725191	-	Serinc1, Hsf2,
chr10	57871050	57871150	550-Duo-L-15-T	5	0.00416319733555371	-	Lims1,
chr10	57915250	57915350	550-Col-15-T	17	0.015017667844523	-	Ranbp2,
chr10	58174650	58174750	952-Jej-B-4-T	6	0.00814111261872456	-	SNORD113,
chr10	58453450	58453550	360-Duo-15-N	1	0.000583771161704612	+	Sh3rf3,
chr10	59068050	59068150	360-Duo-15-N	2	0.00116754232340922	+	Ccdc109a, Gm10322,
chr10	60900350	60900450	360-Duo-15-N	2	0.00116754232340922	+	Eif4ebp2, Nodal,
chr10	61069450	61069550	952-Jej-B-4-T	15	0.0203527815468114	-	Npffr1,
chr10	61069450	61069550	952-Jej-A-4-T	26	0.039453717754173	-	Npffr1,
chr10	61180850	61180950	888-Duo-4-T	1	0.000742390497401633	-	Aifm2, Tysnd1,
chr10	61903950	61904050	299-Duo-A-1-T	1	0.00152671755725191	+	Supv3l1, Vps26a, Hkdc1,
chr10	61938050	61938150	550-Ile-B-15-T	1	0.00106723585912487	+	Vps26a, Srgn,
chr10	62328750	62328850	357-Int-D-15-T	1	0.00101522842639594	-	Tet1,
chr10	63018250	63018350	487-Int-A-15-T	21	0.0130759651307597	-	Ctnna3,
chr10	63112850	63112950	360-Duo-15-N	3	0.00175131348511384	+	Ctnna3,
chr10	63195550	63195650	1004-Duo-A-4-T	3	0.00196850393700787	-	Ctnna3,
chr10	64643850	64643950	952-Jej-A-4-T	8	0.0121396054628225	+	No results within 20000 bp window
chr10	64906850	64906950	360-Jej-A-15-T	21	0.0150537634408602	+	No results within 20000 bp window
chr10	65156850	65156950	360-Duo-D-15-T	1	0.000814332247557003	+	No results within 20000 bp window
chr10	65569950	65570050	952-Jej-B-4-T	1	0.00135685210312076	+	No results within 20000 bp window
chr10	67352250	67352350	358-Duo-D-15-T	1	0.00131926121372032	-	Zfp365,
chr10	67705150	67705250	952-Jej-B-4-T	4	0.00542740841248304	+	Arid5b,
chr10	67917750	67917850	1004-Duo-4-N	1	0.000758725341426404	+	1700040L02Rik,
chr10	69429150	69429250	299-Duo-A-1-T	1	0.00152671755725191	-	Ank3,
chr10	69503350	69503450	556-Duo-15-T	1	0.000689179875947622	-	Ank3,
chr10	69566350	69566450	357-Int-A-15-T	2	0.00158227848101266	-	Ccdc6,
chr10	70614450	70614550	299-Duo-A-1-T	3	0.00458015267175573	+	Bicc1,
chr10	71792750	71792850	360-Duo-15-N	2	0.00116754232340922	+	AC104920.1,
chr10	71848550	71848650	952-Jej-A-4-T	1	0.00151745068285281	-	No results within 20000 bp window
chr10	72037850	72037950	360-Duo-15-N	1	0.000583771161704612	+	No results within 20000 bp window
chr10	72209750	72209850	360-Jej-A-15-T	1	0.000716845878136201	+	No results within 20000 bp window
chr10	73181450	73181550	360-Duo-15-N	2	0.00116754232340922	+	Pcdh15,
chr10	73502850	73502950	360-Duo-15-N	1	0.000583771161704612	-	Pcdh15,
chr10	74320150	74320250	550-Col-15-T	20	0.0176678445229682	-	AC154136.1,
chr10	74978050	74978150	360-Duo-15-N	1	0.000583771161704612	-	1110038D17Rik, Snrpd3,
chr10	75159950	75160050	1007-Ile-E-4-T	5	0.00526315789473684	-	Cabin1,
chr10	78313050	78313150	952-Jej-B-4-T	1	0.00135685210312076	+	Olfr1356,
chr10	78943650	78943750	888-Col-4-T	1	0.000660938532716457	-	No results within 20000 bp window
chr10	79178150	79178250	357-Int-A-15-T	5	0.00395569620253165	-	Hcn2, Bsg, U6,
chr10	79423850	79423950	633-Duo-A-15-T	4	0.00289435600578871	+	Wdr18, Arid3a, Grin3b, ORF61,
chr10	79449150	79449250	633-Duo-A-15-T	3	0.00217076700434153	+	U6, ORF61, Cnn2, Grin3b, Abca7, Wdr18,
chr10	79721350	79721450	633-Jej-15-N	8	0.00539811066126856	+	Gamt, Ndufs7, Dazap1, Mum1,
chr10	80186950	80187050	360-Duo-15-N	4	0.00233508464681845	+	Ap3d1, 9030607L17Rik,
chr10	80578250	80578350	1004-Duo-A-4-T	2	0.00131233595800525	+	Map2k2, Creb3l3, Zbtb7a,
chr10	80677250	80677350	550-Ile-B-15-T	3	0.0032017075773746	-	Atcay, AC155932.4, Itgb1bp3, Zfr2,
chr10	80906850	80906950	360-Jej-D-15-T	6	0.00399201596806387	+	Nfic, Brunol5, AC159474.3,
chr10	81750450	81750550	550-Ile-B-15-T	7	0.00747065101387407	+	4932415D10Rik,
chr10	82097650	82097750	556-Duo-15-T	6	0.00413507925568573	+	Tdg, 1190007I07Rik, Glt8d2,
chr10	82372850	82372950	944-Duo-4-T	4	0.00375234521575985	-	Txnrd1,
chr10	82372850	82372950	944-Col-A-4-T	16	0.0228245363766049	-	Txnrd1,
chr10	82432850	82432950	358-Duo-C-15-T	1	0.000895255147717099	-	AC102114.1, Chst11,
chr10	83500050	83500150	358-Duo-D-15-T	1	0.00131926121372032	-	No results within 20000 bp window
chr10	84411850	84411950	1007-Ile-D-4-T	1	0.000903342366757001	+	Ric8b,
chr10	84411850	84411950	1007-Ile-E-4-T	3	0.00315789473684211	+	Ric8b,
chr10	84873650	84873750	952-Jej-A-4-T	6	0.00910470409711684	+	Btbd11,
chr10	85225350	85225450	944-Duo-4-T	1	0.000938086303939962	+	No results within 20000 bp window
chr10	85372950	85373050	360-Col-15-N	3	0.002356637863315	-	Prdm4, Ascl4,
chr10	85885650	85885750	360-Duo-15-N	4	0.00233508464681845	+	Syn3,
chr10	86116850	86116950	899-Duo-D-4-T	1	0.00089126559714795	+	No results within 20000 bp window
chr10	86119650	86119750	633-Duo-B-15-T	11	0.00856697819314642	-	No results within 20000 bp window
chr10	87046650	87046750	888-Col-4-T	2	0.00132187706543291	-	Pah,
chr10	87498150	87498250	633-Jej-15-N	10	0.0067476383265857	+	Gm10763,
chr10	87738550	87738650	357-Int-A-15-T	8	0.00632911392405063	+	No results within 20000 bp window
chr10	87854250	87854350	360-Col-15-N	7	0.00549882168106834	+	Gnptab, Dram1,
chr10	87900050	87900150	633-Jej-15-N	9	0.00607287449392713	+	Gnptab, RP23-21G7.4, Chpt1,
chr10	88305850	88305950	358-Duo-D-15-T	1	0.00131926121372032	+	Utp20,
chr10	88691850	88691950	952-Jej-A-4-T	1	0.00151745068285281	+	Ano4,
chr10	88973550	88973650	1004-Duo-B-4-T	2	0.00128949065119278	+	Nr1h4,
chr10	89176450	89176550	944-Duo-4-T	9	0.00844277673545966	+	Actr6, AC130216.1,
chr10	89176450	89176550	944-Col-A-4-T	3	0.00427960057061341	+	Actr6, AC130216.1,
chr10	89210250	89210350	292-Jej-1-T	5	0.00410172272354389	-	Uhrf1bp1l, Actr6,
chr10	89294350	89294450	299-Duo-A-1-T	4	0.00610687022900763	-	U6, Uhrf1bp1l,
chr10	89803050	89803150	360-Duo-D-15-T	13	0.010586319218241	-	No results within 20000 bp window
chr10	90512750	90512850	888-Col-4-T	3	0.00198281559814937	+	Apaf1,
chr10	93336150	93336250	888-Duo-4-T	3	0.0022271714922049	+	Metap2,
chr10	93481950	93482050	556-Duo-15-T	1	0.000689179875947622	-	Vezt, Fgd6,
chr10	93597550	93597650	360-Duo-15-N	2	0.00116754232340922	+	Fgd6, Nr2c1,
chr10	94228650	94228750	360-Duo-15-N	1	0.000583771161704612	+	Ccdc41,
chr10	94767650	94767750	633-Jej-15-N	2	0.00134952766531714	-	Cradd,
chr10	94997250	94997350	1007-Ile-E-4-T	7	0.00736842105263158	-	Ube2n, Nudt4,
chr10	94997950	94998050	633-Jej-D-15-T	6	0.00361881785283474	-	Ube2n, Nudt4,
chr10	94998250	94998350	888-Duo-4-T	2	0.00148478099480327	+	Ube2n, Nudt4,
chr10	95279850	95279950	556-Duo-15-T	2	0.00137835975189524	+	No results within 20000 bp window
chr10	95374750	95374850	888-Col-4-T	4	0.00264375413086583	+	SNORA17,
chr10	96159850	96159950	360-Duo-A-15-T	7	0.00626118067978533	+	No results within 20000 bp window
chr10	97355150	97355250	550-Duo-L-15-T	3	0.00249791840133222	+	Gm10754,
chr10	97858850	97858950	360-Duo-15-N	3	0.00175131348511384	-	No results within 20000 bp window
chr10	98432450	98432550	633-Jej-15-N	1	0.000674763832658569	+	Atp2b1,
chr10	98442150	98442250	360-Col-15-T	24	0.0187353629976581	-	Atp2b1,
chr10	98461750	98461850	1007-Ile-E-4-T	2	0.00210526315789474	-	Atp2b1,
chr10	98785150	98785250	556-Duo-15-T	2	0.00137835975189524	+	No results within 20000 bp window
chr10	99494150	99494250	1004-Duo-4-N	1	0.000758725341426404	-	Kitl,
chr10	100423750	100423850	952-Jej-A-4-T	2	0.00303490136570561	-	No results within 20000 bp window
chr10	100841650	100841750	357-Int-A-15-T	2	0.00158227848101266	+	No results within 20000 bp window
chr10	101716350	101716450	952-Jej-B-4-T	1	0.00135685210312076	+	Mgat4c,
chr10	104165750	104165850	360-Duo-15-N	1	0.000583771161704612	-	No results within 20000 bp window
chr10	104441950	104442050	944-Col-4-N	1	0.00198807157057654	-	No results within 20000 bp window
chr10	104952750	104952850	952-Jej-B-4-T	5	0.0067842605156038	-	Tmtc2, RP24-380E10.1, RP23-363J15.1,
chr10	105561050	105561150	360-Col-15-N	6	0.00471327572663001	+	No results within 20000 bp window
chr10	106689250	106689350	358-Duo-C-15-T	10	0.00895255147717099	+	Lin7a,
chr10	106836950	106837050	357-Int-A-15-T	5	0.00395569620253165	-	Lin7a,
chr10	107496350	107496450	633-Jej-15-N	2	0.00134952766531714	+	No results within 20000 bp window
chr10	107624550	107624650	888-Col-4-T	5	0.00330469266358229	+	Ppp1r12a,
chr10	107625650	107625750	360-Duo-15-N	1	0.000583771161704612	-	Ppp1r12a,
chr10	107827150	107827250	944-Col-4-N	1	0.00198807157057654	+	Pawr,
chr10	109423750	109423850	952-Jej-B-4-T	1	0.00135685210312076	-	Nav3,
chr10	110886750	110886850	360-Duo-15-N	2	0.00116754232340922	-	No results within 20000 bp window
chr10	114221450	114221550	1004-Duo-B-4-T	1	0.000644745325596389	+	Trhde, 10.113745972-114224148.1, RP23-116I16.1,
chr10	114814850	114814950	944-Ile-4-T	30	0.0412654745529574	-	Thap2, Zfc3h1, Tmem19,
chr10	114814850	114814950	944-Duo-4-T	26	0.024390243902439	-	Thap2, Zfc3h1, Tmem19,
chr10	114814850	114814950	944-Col-A-4-T	28	0.0399429386590585	-	Thap2, Zfc3h1, Tmem19,
chr10	114953650	114953750	360-Duo-D-15-T	8	0.00651465798045603	-	Lgr5,
chr10	115690750	115690850	550-Duo-L-15-T	3	0.00249791840133222	-	Ptprr,
chr10	115823650	115823750	550-Ile-B-15-T	2	0.00213447171824973	-	Ptprb,
chr10	116539250	116539350	1004-Duo-B-4-T	6	0.00386847195357834	-	Frs2,
chr10	116795150	116795250	888-Col-4-T	1	0.000660938532716457	+	Cpsf6,
chr10	116796550	116796650	888-Duo-4-T	5	0.00371195248700817	-	Cpsf6,
chr10	116885050	116885150	888-Col-4-T	2	0.00132187706543291	-	No results within 20000 bp window
chr10	116938250	116938350	899-Duo-D-4-T	51	0.0454545454545455	+	No results within 20000 bp window
chr10	117150550	117150650	888-Col-4-T	1	0.000660938532716457	-	Mdm2,
chr10	117193250	117193350	1007-Ile-D-4-T	4	0.003613369467028	+	Nup107, Slc35e3,
chr10	117216350	117216450	1007-Ile-D-4-T	2	0.001806684733514	-	Nup107,
chr10	117939850	117939950	299-Duo-A-1-T	3	0.00458015267175573	+	No results within 20000 bp window
chr10	118255150	118255250	1004-Duo-4-N	1	0.000758725341426404	-	No results within 20000 bp window
chr10	118354750	118354850	633-Jej-D-15-T	9	0.00542822677925211	-	No results within 20000 bp window
chr10	118640450	118640550	633-Jej-15-N	2	0.00134952766531714	-	Cand1,
chr10	118671950	118672050	633-Duo-B-15-T	5	0.00389408099688474	-	Cand1,
chr10	119875250	119875350	888-Col-4-T	2	0.00132187706543291	+	Hmga2, mmu-mir-763,
chr10	121760850	121760950	952-Jej-B-4-T	3	0.00407055630936228	-	No results within 20000 bp window
chr10	122122350	122122450	550-Duo-L-15-T	3	0.00249791840133222	+	Ppm1h,
chr10	122195750	122195850	1007-Ile-E-4-T	2	0.00210526315789474	-	Ppm1h,
chr10	122599550	122599650	556-Duo-15-T	4	0.00275671950379049	-	Usp15,
chr10	122620050	122620150	633-Jej-15-N	1	0.000674763832658569	+	Usp15,
chr10	122811850	122811950	944-Col-4-N	2	0.00397614314115308	+	AC116392.1,
chr10	123220050	123220150	360-Duo-A-15-T	1	0.000894454382826476	+	No results within 20000 bp window
chr10	124252450	124252550	556-Duo-15-T	5	0.00344589937973811	-	No results within 20000 bp window
chr10	124943850	124943950	299-Duo-C-1-T	10	0.00860585197934595	+	No results within 20000 bp window
chr10	125416050	125416150	550-Col-15-T	1	0.00088339222614841	+	Lrig3,
chr10	126724950	126725050	360-Jej-D-15-T	3	0.00199600798403194	+	Mbd6, Ddit3, Dctn2, Mars,
chr10	127747550	127747650	360-Duo-15-N	6	0.00350262697022767	+	Pan2, U6, Cnpy2, Il23a, Stat2,
chr10	127778150	127778250	360-Col-15-N	1	0.000785545954438335	-	Cs, U8, Cnpy2, Pan2,
chr10	127791450	127791550	633-Jej-15-N	1	0.000674763832658569	+	Cs, U8, Coq10a,
chr10	128137250	128137350	358-Duo-C-15-T	11	0.00984780662488809	-	Cdk2, Rab5b, Si, Dgka,
chr10	128269450	128269550	360-Duo-15-N	1	0.000583771161704612	+	Sarnp, Ormdl2, Dnajc14,
chr10	128305950	128306050	358-Duo-D-15-T	17	0.0224274406332454	+	Sarnp, Gdf11,
chr10	129226750	129226850	899-Duo-D-4-T	18	0.0160427807486631	-	Olfr810, Olfr811, Olfr809,
chr11	3002050	3002150	360-Duo-15-N	2	0.00116754232340922	+	BADrepeat,
chr11	3037350	3037450	556-Duo-15-T	1	0.000689179875947622	-	BADrepeat, Sfi1, RP23-191E3.1, Pisd-ps1, RP23-191E3.2,
chr11	3054050	3054150	888-Col-4-T	3	0.00198281559814937	+	BADrepeat, Sfi1, RP23-191E3.2, RP23-191E3.1,
chr11	3075250	3075350	550-Ile-B-15-T	10	0.0106723585912487	+	BADrepeat, Sfi1, Drg1, RP23-191E3.18,
chr11	3538950	3539050	952-Jej-B-4-T	9	0.0122116689280868	-	Tug1, RP23-309E11.3, RP23-309E11.2, Gm10216, Morc2a, RP23-309E11.1, U4,
chr11	4374050	4374150	952-Jej-A-4-T	9	0.0136570561456753	+	Mtmr3,
chr11	4374050	4374150	952-Jej-B-4-T	4	0.00542740841248304	+	Mtmr3,
chr11	4461250	4461350	360-Duo-15-N	1	0.000583771161704612	+	Mtmr3, RP23-173M6.3,
chr11	5144150	5144250	633-Jej-B-15-T	6	0.00738916256157635	-	Kremen1, U6,
chr11	5198950	5199050	633-Duo-B-15-T	2	0.00155763239875389	-	Znrf3,
chr11	5236850	5236950	360-Col-15-T	13	0.0101483216237315	+	Znrf3,
chr11	5325150	5325250	360-Duo-15-N	2	0.00116754232340922	+	Znrf3,
chr11	5425450	5425550	633-Jej-B-15-T	6	0.00738916256157635	+	Xbp1, Ccdc117, RP23-288K19.3,
chr11	5435250	5435350	899-Duo-D-4-T	1	0.00089126559714795	+	Ccdc117, Xbp1,
chr11	5563850	5563950	550-Col-15-T	7	0.00618374558303887	+	Ankrd36, RP23-387E5.4,
chr11	7794750	7794850	1004-Duo-4-N	1	0.000758725341426404	+	No results within 20000 bp window
chr11	7893750	7893850	360-Duo-15-N	3	0.00175131348511384	-	RP23-293J11.1, SNORD75,
chr11	8605950	8606050	888-Col-4-T	1	0.000660938532716457	+	No results within 20000 bp window
chr11	9202150	9202250	633-Duo-B-15-T	4	0.00311526479750779	-	Abca13,
chr11	9333750	9333850	556-Duo-15-T	4	0.00275671950379049	-	Abca13,
chr11	9448050	9448150	1004-Duo-4-N	3	0.00227617602427921	-	Abca13,
chr11	9929050	9929150	1007-Ile-D-4-T	5	0.004516711833785	-	No results within 20000 bp window
chr11	10923350	10923450	357-Int-D-15-T	1	0.00101522842639594	-	No results within 20000 bp window
chr11	11489350	11489450	358-Duo-C-15-T	1	0.000895255147717099	+	RP23-3J16.2, RP23-3J16.1,
chr11	11598950	11599050	357-Int-D-15-T	2	0.00203045685279188	-	Ikzf1, RP23-373H2.4, RP23-373H2.5,
chr11	11659950	11660050	550-Duo-J-15-T	1	0.000559597090095132	+	Ikzf1,
chr11	11863550	11863650	360-Duo-15-N	1	0.000583771161704612	-	Grb10, AL663087.2,
chr11	12204650	12204750	360-Duo-D-15-T	15	0.012214983713355	-	Cobl, RP24-293E17.2,
chr11	12937550	12937650	550-Ile-B-15-T	8	0.00853788687299893	-	No results within 20000 bp window
chr11	13453750	13453850	1004-Duo-B-4-T	2	0.00128949065119278	-	No results within 20000 bp window
chr11	13885950	13886050	358-Duo-C-15-T	1	0.000895255147717099	-	No results within 20000 bp window
chr11	14281250	14281350	1004-Jej-C-4-T	5	0.00348432055749129	-	No results within 20000 bp window
chr11	14613950	14614050	633-Jej-B-15-T	8	0.00985221674876847	-	RP23-405I23.1,
chr11	15009650	15009750	360-Duo-15-N	2	0.00116754232340922	-	No results within 20000 bp window
chr11	15265950	15266050	360-Jej-D-15-T	3	0.00199600798403194	-	No results within 20000 bp window
chr11	16661550	16661650	633-Jej-B-15-T	3	0.00369458128078818	-	Egfr,
chr11	17168850	17168950	360-Col-15-N	5	0.00392772977219167	-	C1d,
chr11	17263250	17263350	888-Col-4-T	1	0.000660938532716457	-	No results within 20000 bp window
chr11	17688950	17689050	1007-Ile-E-4-T	1	0.00105263157894737	-	No results within 20000 bp window
chr11	18629950	18630050	1004-Duo-4-N	2	0.00151745068285281	-	U6, RP23-379J18.1,
chr11	18724050	18724150	357-Int-A-15-T	14	0.0110759493670886	-	No results within 20000 bp window
chr11	19975550	19975650	888-Duo-4-T	10	0.00742390497401633	-	Actr2,
chr11	19989250	19989350	888-Col-4-T	9	0.00594844679444812	-	Actr2,
chr11	20200750	20200850	556-Duo-15-T	3	0.00206753962784287	-	Slc1a4, RP23-403O15.2,
chr11	20443950	20444050	888-Col-4-T	1	0.000660938532716457	+	Sertad2,
chr11	20604250	20604350	888-Col-4-T	1	0.000660938532716457	-	Aftph,
chr11	20620850	20620950	360-Col-15-T	1	0.00078064012490242	+	Aftph, RP23-285F4.2,
chr11	20637550	20637650	888-Col-4-T	1	0.000660938532716457	+	Aftph, RP23-285F4.2,
chr11	20722950	20723050	1007-Ile-E-4-T	1	0.00105263157894737	+	1110067D22Rik, RP23-455B19.2,
chr11	20995250	20995350	556-Duo-15-T	4	0.00275671950379049	+	Peli1, RP23-93O11.2,
chr11	21066650	21066750	952-Jej-B-4-T	3	0.00407055630936228	-	Peli1,
chr11	21170350	21170450	1007-Ile-E-4-T	4	0.00421052631578947	-	Vps54, RP23-93O11.6,
chr11	21939450	21939550	487-Int-A-15-T	4	0.0024906600249066	-	Ehbp1,
chr11	22263450	22263550	1004-Duo-A-4-T	4	0.0026246719160105	-	No results within 20000 bp window
chr11	22809750	22809850	360-Duo-15-N	2	0.00116754232340922	+	Commd1,
chr11	23135150	23135250	888-Col-4-T	4	0.00264375413086583	-	No results within 20000 bp window
chr11	23164550	23164650	1004-Jej-C-4-T	16	0.0111498257839721	-	Xpo1,
chr11	23994950	23995050	360-Jej-D-15-T	5	0.00332667997338656	-	Bcl11a, RP23-42P24.7, AL662810.1, RP23-42P24.6, A830031A19Rik,
chr11	24637150	24637250	360-Jej-D-15-T	1	0.000665335994677312	+	RP23-17M4.2, RP23-17M4.1,
chr11	24864650	24864750	550-Ile-B-15-T	7	0.00747065101387407	+	No results within 20000 bp window
chr11	26728750	26728850	360-Jej-D-15-T	2	0.00133067198935462	+	RP23-227C11.3,
chr11	26756650	26756750	360-Col-15-T	5	0.0039032006245121	-	RP23-227C11.4, RP23-227C11.3,
chr11	28433450	28433550	357-Int-D-15-T	2	0.00203045685279188	+	Ccdc85a,
chr11	28905850	28905950	299-Duo-C-1-T	3	0.00258175559380379	-	RP23-313I4.1,
chr11	29196050	29196150	1004-Duo-4-N	2	0.00151745068285281	-	No results within 20000 bp window
chr11	30062650	30062750	888-Duo-4-T	2	0.00148478099480327	+	Spnb2,
chr11	30075550	30075650	550-Col-15-T	1	0.00088339222614841	-	Spnb2,
chr11	30304150	30304250	1004-Duo-A-4-T	1	0.000656167979002625	+	No results within 20000 bp window
chr11	30716450	30716550	357-Int-D-15-T	3	0.00304568527918782	-	Psme4, RP23-20N14.2,
chr11	30906550	30906650	944-Col-B-4-T	1	0.00129032258064516	+	Asb3, RP23-20N14.8,
chr11	32117250	32117350	358-Duo-D-15-T	5	0.00659630606860158	+	Rhbdf1, Snrnp25, Mare, Mpg, Il9r,
chr11	32627450	32627550	550-Col-15-T	6	0.00530035335689046	-	Fbxw11, C530030P08Rik,
chr11	33375850	33375950	633-Col-15-T	1	0.000813008130081301	-	Ranbp17,
chr11	34089850	34089950	360-Duo-15-N	1	0.000583771161704612	-	AL671971.1, Foxi1,
chr11	35834750	35834850	888-Duo-4-T	10	0.00742390497401633	+	Odz2,
chr11	35935250	35935350	360-Duo-D-15-T	4	0.00325732899022801	+	Odz2,
chr11	36723550	36723650	1004-Duo-4-N	1	0.000758725341426404	-	Odz2,
chr11	37730650	37730750	360-Duo-15-N	2	0.00116754232340922	+	No results within 20000 bp window
chr11	37931850	37931950	360-Duo-D-15-T	4	0.00325732899022801	-	No results within 20000 bp window
chr11	38130650	38130750	360-Duo-15-N	4	0.00233508464681845	+	No results within 20000 bp window
chr11	38562750	38562850	888-Duo-4-T	5	0.00371195248700817	+	No results within 20000 bp window
chr11	38673550	38673650	1004-Duo-B-4-T	3	0.00193423597678917	+	No results within 20000 bp window
chr11	39327650	39327750	360-Jej-D-15-T	11	0.00731869594145043	+	No results within 20000 bp window
chr11	39394350	39394450	470-Col-1-T	4	0.0112994350282486	+	No results within 20000 bp window
chr11	39511750	39511850	358-Duo-C-15-T	17	0.0152193375111907	+	No results within 20000 bp window
chr11	39703550	39703650	633-Duo-B-15-T	2	0.00155763239875389	-	No results within 20000 bp window
chr11	41932650	41932750	556-Duo-15-T	1	0.000689179875947622	+	Gabra1,
chr11	42097350	42097450	633-Duo-B-15-T	9	0.00700934579439252	-	No results within 20000 bp window
chr11	42994350	42994450	888-Col-4-T	2	0.00132187706543291	+	Atp10b, RP23-1O16.4,
chr11	43318350	43318450	550-Duo-L-15-T	6	0.00499583680266445	+	C1qtnf2,
chr11	43578650	43578750	952-Jej-B-4-T	1	0.00135685210312076	-	Adra1b, Ttc1,
chr11	44269250	44269350	888-Col-4-T	3	0.00198281559814937	-	Ublcp1,
chr11	44545850	44545950	550-Ile-A-15-T	62	0.0445402298850575	+	Ebf1,
chr11	47661150	47661250	360-Jej-D-15-T	1	0.000665335994677312	+	Sgcd,
chr11	48016250	48016350	357-Int-D-15-T	2	0.00203045685279188	+	No results within 20000 bp window
chr11	49612650	49612750	357-Int-D-15-T	10	0.0101522842639594	-	Gfpt2,
chr11	50113450	50113550	1004-Jej-B-4-T	1	0.000632511068943707	-	Canx, Maml1, AL646002.1,
chr11	50966350	50966450	888-Col-4-T	2	0.00132187706543291	+	Olfr1374-ps1,
chr11	50985850	50985950	487-Int-A-15-T	2	0.0012453300124533	+	RP23-350D17.4, RP23-350D17.5,
chr11	51053850	51053950	1007-Ile-E-4-T	2	0.00210526315789474	+	RP23-9N7.3, BC049762, RP23-350D17.5,
chr11	51092750	51092850	1004-Duo-4-N	1	0.000758725341426404	+	Clk4, Col23a1, BC049762,
chr11	51092750	51092850	1004-Jej-B-4-T	25	0.0158127767235927	+	Clk4, Col23a1, BC049762,
chr11	51092750	51092850	1004-Duo-A-4-T	4	0.0026246719160105	+	Clk4, Col23a1, BC049762,
chr11	51092750	51092850	1004-Jej-C-4-T	15	0.0104529616724739	+	Clk4, Col23a1, BC049762,
chr11	51092750	51092850	1004-Duo-B-4-T	5	0.00322372662798195	+	Clk4, Col23a1, BC049762,
chr11	51144850	51144950	470-Col-1-T	1	0.00282485875706215	+	Col23a1,
chr11	51509250	51509350	1004-Duo-A-4-T	1	0.000656167979002625	+	Sec24a, 0610009B22Rik,
chr11	51511550	51511650	358-Duo-C-15-T	12	0.0107430617726052	-	Sec24a, 0610009B22Rik,
chr11	51511850	51511950	1004-Jej-C-4-T	5	0.00348432055749129	-	Sec24a, 0610009B22Rik,
chr11	51562850	51562950	550-Col-15-T	1	0.00088339222614841	+	Sec24a, SNORA48, Sar1b,
chr11	51562950	51563050	1004-Duo-A-4-T	2	0.00131233595800525	+	Sec24a, SNORA48, Sar1b,
chr11	51653550	51653650	1004-Jej-C-4-T	1	0.000696864111498258	-	Phf15,
chr11	52180450	52180550	1004-Jej-B-4-T	2	0.00126502213788741	-	Vdac1,
chr11	52185150	52185250	358-Duo-D-15-T	1	0.00131926121372032	-	Vdac1,
chr11	52437350	52437450	360-Duo-15-N	1	0.000583771161704612	+	No results within 20000 bp window
chr11	53294550	53294650	888-Col-4-T	4	0.00264375413086583	+	Gm9945, Ankrd43, Gm9837, Shroom1, RP23-188H3.8,
chr11	53564350	53564450	360-Duo-D-15-T	1	0.000814332247557003	+	RP23-239O19.4, Irf1,
chr11	53625850	53625950	1004-Duo-B-4-T	1	0.000644745325596389	-	RP23-303F24.3, AL596182.1,
chr11	54063150	54063250	952-Jej-A-4-T	3	0.00455235204855842	-	RP23-309E16.7, Csf2, Il3,
chr11	54063150	54063250	952-Jej-B-4-T	14	0.0189959294436906	-	RP23-309E16.7, Csf2, Il3,
chr11	54063250	54063350	1007-Ile-D-4-T	11	0.00993676603432701	-	RP23-309E16.7, Csf2, Il3,
chr11	54064450	54064550	1004-Jej-B-4-T	83	0.0524984187223276	-	RP23-309E16.7, Csf2, Il3,
chr11	54064450	54064550	1004-Duo-4-N	23	0.0174506828528073	-	RP23-309E16.7, Csf2, Il3,
chr11	54064450	54064550	1004-Duo-B-4-T	73	0.0470664087685364	-	RP23-309E16.7, Csf2, Il3,
chr11	54064450	54064550	1004-Duo-A-4-T	64	0.041994750656168	-	RP23-309E16.7, Csf2, Il3,
chr11	54064450	54064550	1004-Jej-C-4-T	21	0.0146341463414634	-	RP23-309E16.7, Csf2, Il3,
chr11	54065750	54065850	944-Duo-4-T	1	0.000938086303939962	-	RP23-309E16.7, Csf2, Il3,
chr11	54065750	54065850	944-Col-A-4-T	1	0.0014265335235378	-	RP23-309E16.7, Csf2, Il3,
chr11	54065750	54065850	944-Col-4-N	6	0.0119284294234592	-	RP23-309E16.7, Csf2, Il3,
chr11	54075650	54075750	899-Duo-A-4-T	81	0.0617848970251716	-	Il3, RP23-309E16.7, Csf2,
chr11	54075650	54075750	899-Duo-D-4-T	109	0.0971479500891266	-	Il3, RP23-309E16.7, Csf2,
chr11	55310650	55310750	550-Duo-J-15-T	8	0.00447677672076105	-	G3bp1, SNORA29, RP23-336J1.8, Glra1, RP23-336J1.6,
chr11	55427350	55427450	1004-Duo-4-N	1	0.000758725341426404	+	Glra1,
chr11	55671050	55671150	633-Jej-D-15-T	2	0.00120627261761158	-	RP23-339O7.1,
chr11	55699950	55700050	1007-Ile-D-4-T	2	0.001806684733514	+	RP23-339O7.1,
chr11	55793550	55793650	1004-Duo-B-4-T	2	0.00128949065119278	+	RP23-339O7.1,
chr11	56655350	56655450	299-Duo-C-1-T	2	0.00172117039586919	-	No results within 20000 bp window
chr11	57838750	57838850	358-Duo-C-15-T	5	0.0044762757385855	+	Larp1,
chr11	58744750	58744850	633-Jej-15-N	4	0.00269905533063428	+	Rnf187, Butr1, Hist3h2ba,
chr11	59311450	59311550	487-Int-A-15-T	35	0.0217932752179328	+	Zkscan17, RP23-210M6.5, RP23-210M6.7, AL592522.1,
chr11	59563450	59563550	487-Int-A-15-T	11	0.00684931506849315	+	Mprip, RP23-180B18.5,
chr11	59585650	59585750	944-Col-A-4-T	2	0.00285306704707561	+	Mprip, RP23-180B18.3, Pld6, Flcn,
chr11	59958050	59958150	550-Ile-B-15-T	1	0.00106723585912487	+	Rai1,
chr11	60331750	60331850	299-Duo-A-1-T	1	0.00152671755725191	+	Myo15, Alkbh5,
chr11	60683650	60683750	583-Col-15-T	2	0.0013262599469496	-	Tmem11, Dhrs7b,
chr11	60969050	60969150	357-Int-A-15-T	1	0.000791139240506329	+	Usp22, Tnfrsf13b,
chr11	61541950	61542050	633-Jej-15-N	6	0.00404858299595142	-	Prpsap2, Slc5a10, Fam83g,
chr11	61651450	61651550	1004-Duo-A-4-T	3	0.00196850393700787	+	Ulk2,
chr11	61652650	61652750	550-Duo-L-15-T	7	0.00582847626977519	-	Ulk2,
chr11	61652650	61652750	550-Duo-K-15-T	29	0.0159779614325069	-	Ulk2,
chr11	61947650	61947750	358-Duo-D-15-T	3	0.00395778364116095	+	Cytsb,
chr11	61963450	61963550	358-Duo-D-15-T	1	0.00131926121372032	+	Cytsb,
chr11	62179950	62180050	357-Int-D-15-T	1	0.00101522842639594	+	Ncor1,
chr11	62331050	62331150	952-Jej-B-4-T	1	0.00135685210312076	+	Pigl, RP23-234K24.13, Cenpv, RP23-234K24.3,
chr11	62500050	62500150	1004-Duo-A-4-T	2	0.00131233595800525	+	RP23-59B16.2, Zfp287,
chr11	62775550	62775650	550-Duo-L-15-T	5	0.00416319733555371	-	Cdrt4, RP23-428I5.5,
chr11	62806350	62806450	470-Col-1-T	1	0.00282485875706215	+	Cdrt4, RP23-172P19.1,
chr11	63511350	63511450	360-Jej-D-15-T	2	0.00133067198935462	-	No results within 20000 bp window
chr11	64703650	64703750	1007-Ile-E-4-T	1	0.00105263157894737	+	No results within 20000 bp window
chr11	65377650	65377750	1004-Jej-B-4-T	1	0.000632511068943707	-	No results within 20000 bp window
chr11	65545950	65546050	1004-Duo-4-N	4	0.00303490136570561	+	Map2k4, mmu-mir-744,
chr11	65599950	65600050	888-Duo-4-T	3	0.0022271714922049	-	Map2k4,
chr11	65599950	65600050	1007-Ile-E-4-T	6	0.00631578947368421	-	Map2k4,
chr11	66881650	66881750	556-Duo-15-T	2	0.00137835975189524	+	Sco1, Myh3, 2310004I24Rik,
chr11	67460350	67460450	888-Duo-4-T	4	0.00296956198960653	+	Gas7, Glp2r,
chr11	67743250	67743350	633-Duo-B-15-T	8	0.00623052959501558	-	RP23-464J2.2, Wdr16, Usp43,
chr11	68123950	68124050	360-Duo-15-N	1	0.000583771161704612	-	Ntn1,
chr11	68332750	68332850	357-Int-A-15-T	3	0.00237341772151899	+	Pik3r6,
chr11	68482550	68482650	360-Duo-15-N	4	0.00233508464681845	-	No results within 20000 bp window
chr11	68890850	68890950	360-Jej-D-15-T	1	0.000665335994677312	+	U6, RP23-19I2.6, U8, Tmem107, Vamp2, 2310047M10Rik, 9330160F10Rik, Per1,
chr11	69402650	69402750	944-Ile-4-T	18	0.0247592847317744	+	Trp53, Wrap53, Atp1b2, AL731687.1,
chr11	69402650	69402750	944-Duo-4-T	7	0.00656660412757974	+	Trp53, Wrap53, Atp1b2, AL731687.1,
chr11	70219250	70219350	888-Col-4-T	5	0.00330469266358229	+	Pelp1,
chr11	70305450	70305550	888-Col-4-T	1	0.000660938532716457	+	Tm4sf5,
chr11	70528450	70528550	550-Ile-A-15-T	24	0.0172413793103448	-	Kif1c, Inca1,
chr11	71950650	71950750	888-Duo-4-T	3	0.0022271714922049	+	Pitpnm3, 4933427D14Rik,
chr11	72074750	72074850	360-Duo-15-N	11	0.00642148277875073	-	Slc13a5, RP24-450M24.3, 5S_rRNA,
chr11	72465750	72465850	360-Duo-15-N	2	0.00116754232340922	-	Ube2g1,
chr11	72484450	72484550	360-Col-15-N	4	0.00314218381775334	+	Ube2g1, Ankfy1,
chr11	72493250	72493350	360-Duo-15-N	2	0.00116754232340922	+	Ube2g1, Ankfy1,
chr11	72688150	72688250	888-Col-4-T	3	0.00198281559814937	+	Zzef1, U1,
chr11	72989850	72989950	556-Duo-15-T	1	0.000689179875947622	-	Tmem93, Tax1bp3, P2rx5, Ctns,
chr11	73498250	73498350	633-Duo-B-15-T	2	0.00155763239875389	-	Zfp735, Olfr387-ps1,
chr11	74004850	74004950	1004-Duo-4-N	7	0.00531107738998483	-	Olfr403, Olfr43,
chr11	74218350	74218450	360-Duo-15-N	1	0.000583771161704612	+	Rap1gap2,
chr11	74225050	74225150	360-Jej-D-15-T	5	0.00332667997338656	+	Rap1gap2,
chr11	74489150	74489250	360-Jej-A-15-T	8	0.00573476702508961	-	Pafah1b1, 1300001I01Rik,
chr11	74531750	74531850	360-Duo-15-N	1	0.000583771161704612	-	Pafah1b1, U6, RP23-194P5.3,
chr11	74539050	74539150	899-Duo-D-4-T	1	0.00089126559714795	+	Pafah1b1, U6, RP23-194P5.3,
chr11	74637550	74637650	556-Duo-15-T	1	0.000689179875947622	-	Mett10d, Mnt,
chr11	74903350	74903450	360-Jej-D-15-T	5	0.00332667997338656	+	Smg6, RP23-408L15.3,
chr11	75553750	75553850	292-Jej-1-T	51	0.0418375717801477	-	Ywhae, AL669897.1,
chr11	75576050	75576150	550-Duo-L-15-T	4	0.00333055786844296	+	Ywhae, AL669897.1, Doc2b,
chr11	75729150	75729250	1007-Ile-E-4-T	3	0.00315789473684211	-	Rph3al,
chr11	76118650	76118750	633-Jej-D-15-T	6	0.00361881785283474	-	Nxn,
chr11	76150150	76150250	360-Col-15-N	1	0.000785545954438335	+	Nxn,
chr11	76251550	76251650	944-Col-4-N	8	0.0159045725646123	-	Abr,
chr11	76867350	76867450	550-Ile-B-15-T	8	0.00853788687299893	-	Ccdc55, SNORA33,
chr11	77004350	77004450	633-Duo-B-15-T	2	0.00155763239875389	+	Efcab5,
chr11	77031850	77031950	1007-Ile-E-4-T	1	0.00105263157894737	-	Ssh2,
chr11	77165050	77165150	1004-Jej-C-4-T	1	0.000696864111498258	+	Ssh2,
chr11	77191350	77191450	633-Jej-15-N	3	0.00202429149797571	-	Ssh2,
chr11	77361650	77361750	583-Col-15-T	7	0.00464190981432361	+	Taok1, RP23-273P3.3, Abhd15,
chr11	78033950	78034050	1004-Duo-B-4-T	2	0.00128949065119278	+	Supt6h, Proca1,
chr11	78587350	78587450	633-Duo-B-15-T	3	0.00233644859813084	+	AL591376.1,
chr11	79173650	79173750	1004-Duo-A-4-T	2	0.00131233595800525	-	Nf1, RP23-188A3.2,
chr11	79742950	79743050	292-Jej-1-T	5	0.00410172272354389	-	Utp6,
chr11	79758450	79758550	633-Jej-15-N	1	0.000674763832658569	+	Utp6,
chr11	79844150	79844250	360-Duo-A-15-T	4	0.0035778175313059	-	Suz12, AL591113.1, Crlf3,
chr11	80032850	80032950	556-Duo-15-T	1	0.000689179875947622	+	Rhot1, Rnf135,
chr11	80199750	80199850	487-Int-A-15-T	10	0.0062266500622665	-	Zfp207, AL591146.1, 5730455P16Rik,
chr11	80305350	80305450	360-Col-15-N	2	0.00157109190887667	+	Myo1d, Cdk5r1, RP23-252E4.6, Psmd11,
chr11	80375550	80375650	633-Jej-15-N	5	0.00337381916329285	-	Myo1d,
chr11	80400750	80400850	360-Jej-A-15-T	1	0.000716845878136201	+	Myo1d,
chr11	80494650	80494750	487-Int-A-15-T	14	0.0087173100871731	-	Myo1d,
chr11	80527550	80527650	358-Duo-D-15-T	1	0.00131926121372032	+	Myo1d,
chr11	80541950	80542050	299-Duo-A-1-T	1	0.00152671755725191	+	Myo1d,
chr11	80582550	80582650	360-Col-15-N	9	0.00706991358994501	-	Myo1d,
chr11	82027750	82027850	357-Int-A-15-T	12	0.00949367088607595	-	Ccl1,
chr11	83045150	83045250	358-Duo-D-15-T	1	0.00131926121372032	+	RP23-381B19.2, Slfn3,
chr11	83107650	83107750	633-Jej-D-15-T	18	0.0108564535585042	+	snoZ30, Pex12, Ap2b1, Slfn14,
chr11	83288350	83288450	1007-Ile-D-4-T	3	0.002710027100271	+	Taf15, Mmp28,
chr11	83624250	83624350	633-Jej-15-N	6	0.00404858299595142	-	RP23-304H7.3, RP23-304H7.1,
chr11	83674150	83674250	1007-Ile-E-4-T	3	0.00315789473684211	+	Hnf1b, RP23-304H7.3, 7SK,
chr11	83988550	83988650	899-Duo-A-4-T	2	0.0015255530129672	+	Acaca, RP23-340N22.1,
chr11	84108850	84108950	556-Duo-15-T	1	0.000689179875947622	-	Acaca,
chr11	84640550	84640650	550-Ile-B-15-T	1	0.00106723585912487	-	Dhrs11, RP23-293L24.4, Ggnbp2, Mrm1,
chr11	84696950	84697050	1007-Ile-E-4-T	1	0.00105263157894737	-	Myo19, Pigw, Gm10374, Ggnbp2,
chr11	84837550	84837650	1007-Ile-E-4-T	2	0.00210526315789474	-	Usp32,
chr11	85034450	85034550	1007-Ile-E-4-T	1	0.00105263157894737	-	Appbp2, RP23-286B12.4, AL596183.2, RP23-286B12.5,
chr11	85830550	85830650	633-Col-15-T	5	0.0040650406504065	+	No results within 20000 bp window
chr11	85969750	85969850	360-Col-15-N	1	0.000785545954438335	+	Brip1,
chr11	86435350	86435450	899-Duo-A-4-T	72	0.0549199084668192	-	Tmem49, RP23-366M19.1,
chr11	86501250	86501350	1007-Ile-E-4-T	1	0.00105263157894737	+	Ptrh2, Tmem49, Cltc,
chr11	86526050	86526150	633-Duo-B-15-T	3	0.00233644859813084	-	Cltc,
chr11	86562450	86562550	360-Duo-A-15-T	15	0.0134168157423971	+	Cltc, Dhx40,
chr11	86578450	86578550	358-Duo-C-15-T	1	0.000895255147717099	-	Dhx40, Cltc,
chr11	86964350	86964450	899-Duo-A-4-T	19	0.0144927536231884	+	Trim37,
chr11	87484050	87484150	360-Jej-D-15-T	1	0.000665335994677312	-	Rnf43, Hsf5,
chr11	87486950	87487050	358-Duo-C-15-T	7	0.0062667860340197	+	Rnf43, Hsf5,
chr11	87537350	87537450	360-Col-15-N	6	0.00471327572663001	+	Rnf43, Supt4h1, RP23-168C20.5,
chr11	87901950	87902050	633-Jej-D-15-T	17	0.0102533172496984	-	Vezf1, RP23-199A2.3, Cuedc1,
chr11	87960850	87960950	633-Duo-A-15-T	11	0.00795947901591896	-	Cuedc1,
chr11	88676650	88676750	888-Col-4-T	1	0.000660938532716457	+	Akap1,
chr11	88838950	88839050	360-Col-15-T	10	0.0078064012490242	-	Coil, RP23-176J13.3, Gm10367, RP23-176J13.11, AL646096.2, RP23-176J13.6,
chr11	90203050	90203150	952-Jej-B-4-T	1	0.00135685210312076	-	Hlf,
chr11	90392250	90392350	487-Int-B-15-T	1	0.0010752688172043	+	Stxbp4, RP23-101M12.3, RP23-101M12.2,
chr11	91682850	91682950	633-Jej-15-N	9	0.00607287449392713	-	RP23-245A5.1,
chr11	92402450	92402550	952-Jej-B-4-T	2	0.00271370420624152	-	No results within 20000 bp window
chr11	93797150	93797250	550-Duo-L-15-T	6	0.00499583680266445	-	Mbtd1, Nme2,
chr11	94069950	94070050	1007-Ile-D-4-T	1	0.000903342366757001	-	Tob1,
chr11	95151350	95151450	888-Duo-4-T	11	0.00816629547141797	+	Myst2,
chr11	95189550	95189650	360-Duo-15-N	2	0.00116754232340922	+	RP23-265A5.4, RP23-265A5.5, Fam117a, Myst2,
chr11	95613550	95613650	360-Jej-A-15-T	7	0.00501792114695341	-	Zfp652, RP23-151M22.2,
chr11	95654850	95654950	888-Col-4-T	1	0.000660938532716457	+	Zfp652,
chr11	95743850	95743950	487-Int-A-15-T	25	0.0155666251556663	-	B4galnt2, RP23-151M22.9,
chr11	96750050	96750150	1004-Duo-A-4-T	1	0.000656167979002625	+	RP23-353J21.5, RP23-353J21.6, Cdk5rap3,
chr11	97039250	97039350	633-Jej-15-N	1	0.000674763832658569	-	Kpnb1, RP23-81D2.4,
chr11	98004350	98004450	888-Col-4-T	3	0.00198281559814937	-	Fbxl20, Med1,
chr11	99074850	99074950	888-Col-4-T	1	0.000660938532716457	+	Smarce1, Krt222,
chr11	100312950	100313050	360-Jej-D-15-T	3	0.00199600798403194	-	Klhl10, Nt5c3l, Klhl11,
chr11	100744850	100744950	888-Col-4-T	1	0.000660938532716457	+	Stat5a, Stat3, AL591466.1,
chr11	100966550	100966650	583-Col-15-T	3	0.0019893899204244	-	Fam134c, Psmc3ip, Mlx, Tubg1, Coasy,
chr11	101059350	101059450	357-Int-D-15-T	1	0.00101522842639594	-	Ezh1, Cntnap1,
chr11	101406550	101406650	357-Int-D-15-T	3	0.00304568527918782	+	Brca1, Nbr1,
chr11	101417250	101417350	888-Col-4-T	1	0.000660938532716457	-	Nbr1, Brca1,
chr11	101439650	101439750	1004-Duo-4-N	3	0.00227617602427921	-	Nbr1, Tmem106a, RP23-382C19.3,
chr11	101712250	101712350	556-Duo-15-T	1	0.000689179875947622	+	No results within 20000 bp window
chr11	102035150	102035250	360-Duo-15-N	3	0.00175131348511384	-	Lsm12, G6pc3, Tmem101,
chr11	102365550	102365650	487-Int-B-15-T	1	0.0010752688172043	-	Gpatch8, RP23-226P4.9,
chr11	102897750	102897850	360-Col-15-N	1	0.000785545954438335	+	Nmt1, Dcakd,
chr11	103021350	103021450	633-Jej-15-N	1	0.000674763832658569	-	Fmnl1,
chr11	104033550	104033650	633-Duo-A-15-T	3	0.00217076700434153	-	Crhr1, 4933407P14Rik,
chr11	104317550	104317650	944-Col-4-N	6	0.0119284294234592	-	1700081L11Rik,
chr11	104321650	104321750	556-Duo-15-T	1	0.000689179875947622	+	1700081L11Rik,
chr11	104816750	104816850	299-Duo-A-1-T	1	0.00152671755725191	-	No results within 20000 bp window
chr11	104886550	104886650	357-Int-D-15-T	1	0.00101522842639594	-	RP23-442C5.2, RP23-442C5.3,
chr11	104932350	104932450	360-Duo-A-15-T	2	0.00178890876565295	-	Efcab3, U6,
chr11	105066150	105066250	1007-Ile-E-4-T	1	0.00105263157894737	-	Tlk2,
chr11	105099550	105099650	633-Jej-15-N	3	0.00202429149797571	-	Tlk2,
chr11	106327150	106327250	360-Jej-D-15-T	7	0.00465735196274118	+	Ern1,
chr11	106772150	106772250	360-Duo-D-15-T	3	0.00244299674267101	-	Smurf2,
chr11	107929750	107929850	1007-Ile-E-4-T	1	0.00105263157894737	-	Prkca,
chr11	108073250	108073350	358-Duo-C-15-T	2	0.0017905102954342	+	Prkca, RP23-434K11.1,
chr11	108107550	108107650	550-Duo-L-15-T	4	0.00333055786844296	-	Prkca,
chr11	108268150	108268250	944-Col-4-N	1	0.00198807157057654	-	Apoh, RP23-261J24.2, Ccdc46,
chr11	108402050	108402150	358-Duo-D-15-T	3	0.00395778364116095	-	Ccdc46, RP24-262M23.1,
chr11	108508350	108508450	633-Duo-B-15-T	6	0.00467289719626168	-	Ccdc46,
chr11	108706050	108706150	550-Ile-B-15-T	2	0.00213447171824973	-	Ccdc46, RP23-202G21.2,
chr11	109126150	109126250	944-Ile-4-T	1	0.00137551581843191	+	Rgs9,
chr11	109199550	109199650	556-Duo-15-T	2	0.00137835975189524	+	RP23-12N20.1,
chr11	109244250	109244350	888-Col-4-T	1	0.000660938532716457	+	Gna13, AL645791.1, RP23-12N20.1,
chr11	109254450	109254550	360-Duo-A-15-T	2	0.00178890876565295	+	Gna13, AL645791.1,
chr11	109844850	109844950	556-Duo-15-T	6	0.00413507925568573	-	Abca8b,
chr11	110064450	110064550	360-Jej-D-15-T	6	0.00399201596806387	-	Abca6,
chr11	110703950	110704050	888-Col-4-T	1	0.000660938532716457	-	No results within 20000 bp window
chr11	110704650	110704750	888-Col-4-T	1	0.000660938532716457	-	No results within 20000 bp window
chr11	110963650	110963750	633-Jej-D-15-T	5	0.00301568154402895	-	No results within 20000 bp window
chr11	110972850	110972950	944-Col-4-N	15	0.0298210735586481	+	No results within 20000 bp window
chr11	111222750	111222850	360-Duo-15-N	1	0.000583771161704612	-	No results within 20000 bp window
chr11	111256950	111257050	360-Col-15-T	3	0.00234192037470726	+	No results within 20000 bp window
chr11	111672850	111672950	1004-Duo-A-4-T	2	0.00131233595800525	-	RP23-400D4.1,
chr11	112816850	112816950	944-Duo-4-T	1	0.000938086303939962	+	No results within 20000 bp window
chr11	113000750	113000850	556-Duo-15-T	4	0.00275671950379049	+	RP23-468D17.1,
chr11	113061950	113062050	888-Duo-4-T	5	0.00371195248700817	+	RP23-468D17.1, RP23-326P8.1,
chr11	114361450	114361550	360-Duo-15-N	6	0.00350262697022767	-	No results within 20000 bp window
chr11	114438350	114438450	633-Jej-15-N	3	0.00202429149797571	+	No results within 20000 bp window
chr11	114852250	114852350	888-Col-4-T	1	0.000660938532716457	-	Cd300ld, Cd300d, RP23-331L12.6, Gm11711,
chr11	114983750	114983850	556-Duo-15-T	6	0.00413507925568573	-	Rab37, Cd300lf,
chr11	115273150	115273250	1007-Ile-D-4-T	7	0.00632339656729901	+	Ict1, RP23-380B14.3, Atp5h, Kctd2, Cdr2l,
chr11	115534650	115534750	550-Ile-B-15-T	1	0.00106723585912487	+	Grb2, RP23-28I4.2,
chr11	115535450	115535550	1004-Duo-4-N	15	0.0113808801213961	-	Grb2, RP23-28I4.2,
chr11	115698750	115698850	360-Jej-D-15-T	2	0.00133067198935462	-	Llgl2, Tsen54,
chr11	116844750	116844850	360-Col-15-T	1	0.00078064012490242	-	Mgat5b,
chr11	117162050	117162150	944-Col-A-4-T	1	0.0014265335235378	-	9-Sep,
chr11	118020250	118020350	360-Duo-D-15-T	4	0.00325732899022801	+	Cyth1,
chr11	119530750	119530850	360-Duo-15-N	1	0.000583771161704612	+	Rptor,
chr11	119705150	119705250	360-Jej-D-15-T	6	0.00399201596806387	-	Rptor, RP24-225K18.3,
chr11	120349950	120350050	1007-Ile-E-4-T	1	0.00105263157894737	-	Mrpl12, AL669855.1, RP23-82I5.15, Slc25a10, Hgs,
chr11	120451850	120451950	1007-Ile-E-4-T	1	0.00105263157894737	+	Thoc4, Anapc11, Arhgdia, P4hb, Npb, Pcyt2,
chr11	120836650	120836750	888-Col-4-T	1	0.000660938532716457	+	Csnk1d, AL662901.1, Slc16a3,
chr11	120869350	120869450	358-Duo-C-15-T	2	0.0017905102954342	+	RP23-378G22.3, Csnk1d,
chr11	121139450	121139550	357-Int-A-15-T	8	0.00632911392405063	+	Foxk2,
chr12	3303850	3303950	360-Jej-D-15-T	3	0.00199600798403194	+	Rab10,
chr12	3431750	3431850	360-Col-15-N	6	0.00471327572663001	-	Asxl2, 1110002L01Rik,
chr12	5157550	5157650	633-Duo-B-15-T	1	0.000778816199376947	+	Klhl29,
chr12	5437550	5437650	1004-Jej-C-4-T	1	0.000696864111498258	+	2810032G03Rik,
chr12	6541050	6541150	1007-Ile-E-4-T	3	0.00315789473684211	+	No results within 20000 bp window
chr12	7231250	7231350	360-Duo-15-N	3	0.00175131348511384	-	No results within 20000 bp window
chr12	7480950	7481050	633-Duo-B-15-T	10	0.00778816199376947	+	No results within 20000 bp window
chr12	8779850	8779950	1007-Ile-D-4-T	1	0.000903342366757001	+	Sdc1, AC110382.1,
chr12	9103850	9103950	360-Jej-D-15-T	10	0.00665335994677312	+	No results within 20000 bp window
chr12	9415850	9415950	360-Duo-15-N	8	0.00467016929363689	+	No results within 20000 bp window
chr12	10017450	10017550	633-Jej-15-N	6	0.00404858299595142	-	No results within 20000 bp window
chr12	11180050	11180150	550-Duo-L-15-T	4	0.00333055786844296	-	No results within 20000 bp window
chr12	12056750	12056850	1004-Jej-B-4-T	2	0.00126502213788741	+	No results within 20000 bp window
chr12	12280150	12280250	633-Jej-D-15-T	1	0.00060313630880579	-	Fam49a,
chr12	12785750	12785850	556-Duo-15-T	1	0.000689179875947622	-	No results within 20000 bp window
chr12	14247750	14247850	1007-Ile-E-4-T	5	0.00526315789473684	+	No results within 20000 bp window
chr12	14280450	14280550	299-Duo-A-1-T	18	0.0274809160305344	+	Gm16497,
chr12	14292750	14292850	550-Col-15-T	13	0.0114840989399293	-	Gm16497,
chr12	15455450	15455550	1007-Ile-E-4-T	3	0.00315789473684211	-	No results within 20000 bp window
chr12	15973750	15973850	550-Col-15-T	1	0.00088339222614841	-	No results within 20000 bp window
chr12	16709650	16709750	556-Duo-15-T	3	0.00206753962784287	-	Greb1,
chr12	16986350	16986450	633-Jej-D-15-T	1	0.00060313630880579	-	Rock2, Pqlc3,
chr12	20911050	20911150	952-Jej-A-4-T	6	0.00910470409711684	-	RP23-33N12.1, Zfp125, AC158366.2,
chr12	21120350	21120450	633-Jej-D-15-T	2	0.00120627261761158	+	Asap2,
chr12	21260350	21260450	358-Duo-C-15-T	1	0.000895255147717099	-	Asap2, Itgb1bp1,
chr12	21417650	21417750	299-Duo-A-1-T	3	0.00458015267175573	+	Ywhaq,
chr12	25704350	25704450	633-Jej-15-N	5	0.00337381916329285	-	Kidins220,
chr12	25719850	25719950	633-Jej-15-N	1	0.000674763832658569	-	Kidins220,
chr12	26248950	26249050	556-Duo-15-T	3	0.00206753962784287	-	No results within 20000 bp window
chr12	27386850	27386950	360-Duo-15-N	1	0.000583771161704612	+	No results within 20000 bp window
chr12	27908050	27908150	360-Jej-D-15-T	11	0.00731869594145043	-	No results within 20000 bp window
chr12	28743350	28743450	550-Duo-K-15-T	17	0.009366391184573	-	5S_rRNA,
chr12	30212950	30213050	944-Duo-4-T	2	0.00187617260787992	+	Myt1l,
chr12	30480350	30480450	633-Jej-B-15-T	1	0.00123152709359606	+	Myt1l,
chr12	32242750	32242850	360-Duo-A-15-T	1	0.000894454382826476	-	Slc26a4,
chr12	32414150	32414250	633-Jej-15-N	1	0.000674763832658569	+	Cog5, Gpr22,
chr12	32490550	32490650	360-Duo-15-N	1	0.000583771161704612	-	Cog5,
chr12	33300150	33300250	360-Col-15-N	3	0.002356637863315	-	No results within 20000 bp window
chr12	33661150	33661250	360-Col-15-T	8	0.00624512099921936	-	Sypl,
chr12	34262950	34263050	360-Duo-A-15-T	26	0.0232558139534884	+	No results within 20000 bp window
chr12	35249350	35249450	1004-Duo-4-N	1	0.000758725341426404	-	No results within 20000 bp window
chr12	36949150	36949250	360-Duo-A-15-T	1	0.000894454382826476	-	1700108M19Rik,
chr12	37374950	37375050	556-Duo-15-T	4	0.00275671950379049	+	Ispd,
chr12	38675150	38675250	550-Duo-J-15-T	3	0.00167879127028539	-	Dgkb,
chr12	39462650	39462750	360-Duo-15-N	1	0.000583771161704612	+	No results within 20000 bp window
chr12	40211650	40211750	888-Duo-4-T	1	0.000742390497401633	-	No results within 20000 bp window
chr12	41044150	41044250	888-Col-4-T	14	0.0092531394580304	+	Zfp277,
chr12	41110050	41110150	888-Duo-4-T	6	0.0044543429844098	+	Zfp277,
chr12	41811450	41811550	633-Duo-B-15-T	2	0.00155763239875389	-	Immp2l,
chr12	43394150	43394250	1007-Ile-E-4-T	2	0.00210526315789474	-	No results within 20000 bp window
chr12	43646350	43646450	1007-Ile-E-4-T	1	0.00105263157894737	+	No results within 20000 bp window
chr12	44253050	44253150	360-Duo-15-N	4	0.00233508464681845	+	No results within 20000 bp window
chr12	44353550	44353650	1004-Duo-A-4-T	1	0.000656167979002625	+	No results within 20000 bp window
chr12	44480150	44480250	357-Int-D-15-T	12	0.0121827411167513	+	No results within 20000 bp window
chr12	44500850	44500950	556-Duo-15-T	2	0.00137835975189524	+	No results within 20000 bp window
chr12	44503750	44503850	358-Duo-D-15-T	5	0.00659630606860158	+	No results within 20000 bp window
chr12	46004450	46004550	357-Int-A-15-T	10	0.00791139240506329	+	Stxbp6, RP24-497G20.2,
chr12	46376750	46376850	1004-Duo-B-4-T	1	0.000644745325596389	-	No results within 20000 bp window
chr12	50899650	50899750	550-Col-15-T	1	0.00088339222614841	+	No results within 20000 bp window
chr12	51923850	51923950	360-Col-15-T	1	0.00078064012490242	-	No results within 20000 bp window
chr12	52720450	52720550	299-Duo-A-1-T	6	0.00916030534351145	-	Strn3, Coch,
chr12	52738150	52738250	299-Duo-A-1-T	1	0.00152671755725191	+	Strn3,
chr12	52775250	52775350	556-Duo-15-T	3	0.00206753962784287	+	Strn3, Ap4s1,
chr12	52786150	52786250	360-Col-15-T	3	0.00234192037470726	-	Strn3, Ap4s1,
chr12	53608050	53608150	360-Duo-15-N	1	0.000583771161704612	-	Arhgap5,
chr12	53624750	53624850	358-Duo-D-15-T	2	0.00263852242744063	-	Arhgap5,
chr12	53625650	53625750	358-Duo-D-15-T	10	0.0131926121372032	-	Arhgap5,
chr12	53660550	53660650	550-Duo-L-15-T	7	0.00582847626977519	+	Arhgap5,
chr12	54407750	54407850	1007-Ile-D-4-T	3	0.002710027100271	-	Npas3,
chr12	56055550	56055650	550-Duo-L-15-T	18	0.0149875104079933	+	Baz1a,
chr12	56557950	56558050	360-Duo-15-N	1	0.000583771161704612	-	No results within 20000 bp window
chr12	56987950	56988050	358-Duo-D-15-T	2	0.00263852242744063	-	Brms1l,
chr12	57943950	57944050	556-Duo-15-T	1	0.000689179875947622	+	Slc25a21,
chr12	60086450	60086550	633-Jej-15-N	4	0.00269905533063428	+	Sec23a,
chr12	60267650	60267750	888-Duo-4-T	4	0.00296956198960653	+	Ctage5,
chr12	61709350	61709450	1004-Duo-A-4-T	3	0.00196850393700787	+	No results within 20000 bp window
chr12	62633850	62633950	550-Ile-B-15-T	10	0.0106723585912487	+	Lrfn5,
chr12	62911850	62911950	888-Duo-4-T	8	0.00593912397921307	+	Lrfn5,
chr12	63800750	63800850	360-Duo-A-15-T	29	0.0259391771019678	+	No results within 20000 bp window
chr12	64154850	64154950	583-Col-15-T	9	0.00596816976127321	-	AC157823.1,
chr12	65595750	65595850	556-Duo-15-T	3	0.00206753962784287	+	No results within 20000 bp window
chr12	65761950	65762050	888-Duo-4-T	5	0.00371195248700817	-	No results within 20000 bp window
chr12	66105750	66105850	888-Col-4-T	1	0.000660938532716457	+	Fam179b,
chr12	66190750	66190850	944-Duo-4-T	12	0.0112570356472795	-	Fancm, Fkbp3,
chr12	66683350	66683450	550-Duo-J-15-T	7	0.00391717963066592	+	SNORA17,
chr12	66960650	66960750	1004-Duo-4-N	3	0.00227617602427921	-	No results within 20000 bp window
chr12	67124350	67124450	1007-Ile-E-4-T	1	0.00105263157894737	-	No results within 20000 bp window
chr12	67585750	67585850	358-Duo-C-15-T	3	0.0026857654431513	-	Mdga2,
chr12	68615450	68615550	1004-Duo-4-N	1	0.000758725341426404	+	AC147029.1,
chr12	68723250	68723350	583-Col-15-T	25	0.01657824933687	-	U2,
chr12	68912350	68912450	360-Duo-15-N	1	0.000583771161704612	-	No results within 20000 bp window
chr12	69033350	69033450	888-Col-4-T	2	0.00132187706543291	-	No results within 20000 bp window
chr12	69394250	69394350	633-Jej-B-15-T	7	0.00862068965517241	+	No results within 20000 bp window
chr12	70742350	70742450	550-Duo-K-15-T	1	0.000550964187327824	-	Sos2,
chr12	70766750	70766850	360-Duo-15-N	2	0.00116754232340922	-	Sos2,
chr12	70926850	70926950	550-Ile-B-15-T	1	0.00106723585912487	-	Map4k5,
chr12	71325450	71325550	899-Duo-A-4-T	25	0.01906941266209	-	Pygl, RP23-417C21.1, Trim9,
chr12	72176050	72176150	357-Int-A-15-T	4	0.00316455696202532	-	Arid4a,
chr12	73078050	73078150	1007-Ile-D-4-T	1	0.000903342366757001	-	Daam1,
chr12	73903050	73903150	550-Col-15-T	1	0.00088339222614841	-	Ppm1a,
chr12	74969350	74969450	952-Jej-A-4-T	3	0.00455235204855842	+	No results within 20000 bp window
chr12	75011950	75012050	550-Ile-B-15-T	2	0.00213447171824973	+	Hif1a, RP24-103K4.2,
chr12	75466450	75466550	556-Duo-15-T	2	0.00137835975189524	-	No results within 20000 bp window
chr12	75585250	75585350	1004-Jej-B-4-T	7	0.00442757748260595	-	No results within 20000 bp window
chr12	75905150	75905250	1004-Duo-B-4-T	6	0.00386847195357834	-	No results within 20000 bp window
chr12	76555250	76555350	633-Jej-B-15-T	5	0.0061576354679803	-	Ppp2r5e,
chr12	76585550	76585650	360-Jej-D-15-T	2	0.00133067198935462	+	Ppp2r5e,
chr12	76637750	76637850	360-Duo-15-N	2	0.00116754232340922	-	Ppp2r5e,
chr12	76652450	76652550	633-Jej-15-N	2	0.00134952766531714	+	Ppp2r5e,
chr12	76949350	76949450	1004-Jej-B-4-T	1	0.000632511068943707	-	Syne2,
chr12	77099750	77099850	633-Jej-15-N	1	0.000674763832658569	+	Syne2,
chr12	77170150	77170250	888-Duo-4-T	1	0.000742390497401633	-	Syne2,
chr12	77478550	77478650	357-Int-A-15-T	1	0.000791139240506329	-	Zbtb1, Zbtb25,
chr12	77479550	77479650	1004-Duo-4-N	3	0.00227617602427921	-	Zbtb1, Zbtb25,
chr12	78449950	78450050	633-Jej-B-15-T	6	0.00738916256157635	+	Fut8,
chr12	78476350	78476450	360-Duo-15-N	2	0.00116754232340922	-	Fut8, AC132342.2, U6,
chr12	78642550	78642650	633-Jej-15-N	1	0.000674763832658569	+	No results within 20000 bp window
chr12	79607550	79607650	888-Col-4-T	2	0.00132187706543291	-	Gphn,
chr12	79905150	79905250	357-Int-D-15-T	1	0.00101522842639594	+	Mpp5,
chr12	80176750	80176850	1007-Ile-E-4-T	1	0.00105263157894737	+	Plekhh1, Pigh,
chr12	80290750	80290850	633-Duo-A-15-T	1	0.000723589001447178	+	Rdh11, Vti1b, Rdh12,
chr12	80337350	80337450	888-Col-4-T	2	0.00132187706543291	+	Zfyve26, Rdh12,
chr12	80515050	80515150	360-Jej-A-15-T	20	0.014336917562724	-	Rad51l1,
chr12	81203550	81203650	550-Ile-B-15-T	7	0.00747065101387407	-	Zfp36l1, AC108401.1,
chr12	81348650	81348750	360-Col-15-N	3	0.002356637863315	+	Actn1,
chr12	81483550	81483650	550-Col-15-T	1	0.00088339222614841	-	Dcaf5, CT030161.1, SCARNA3,
chr12	81601650	81601750	944-Col-4-N	7	0.0139165009940358	+	Exd2, AC163282.1, U3, Galntl1,
chr12	81601650	81601750	944-Duo-4-T	4	0.00375234521575985	+	Exd2, AC163282.1, U3, Galntl1,
chr12	81601650	81601750	944-Col-A-4-T	13	0.0185449358059914	+	Exd2, AC163282.1, U3, Galntl1,
chr12	81601650	81601750	944-Ile-4-T	66	0.0907840440165062	+	Exd2, AC163282.1, U3, Galntl1,
chr12	81601650	81601750	944-Col-B-4-T	8	0.0103225806451613	+	Exd2, AC163282.1, U3, Galntl1,
chr12	81935750	81935850	888-Col-4-T	1	0.000660938532716457	-	4933426M11Rik,
chr12	82096850	82096950	888-Col-4-T	1	0.000660938532716457	+	No results within 20000 bp window
chr12	82401350	82401450	633-Jej-B-15-T	20	0.0246305418719212	-	Slc8a3, AC124384.1,
chr12	82547850	82547950	357-Int-A-15-T	1	0.000791139240506329	-	Synj2bp,
chr12	82820850	82820950	888-Col-4-T	9	0.00594844679444812	+	Map3k9,
chr12	82853650	82853750	360-Col-15-N	14	0.0109976433621367	+	Map3k9,
chr12	83016450	83016550	1004-Duo-A-4-T	3	0.00196850393700787	-	Pcnx,
chr12	83354550	83354650	357-Int-A-15-T	10	0.00791139240506329	+	Sipa1l1,
chr12	83390750	83390850	358-Duo-C-15-T	3	0.0026857654431513	-	Sipa1l1,
chr12	83469750	83469850	360-Jej-D-15-T	2	0.00133067198935462	+	Sipa1l1,
chr12	84809750	84809850	360-Col-15-T	7	0.00546448087431694	+	Dpf3,
chr12	84903650	84903750	888-Duo-4-T	1	0.000742390497401633	-	Zfyve1,
chr12	84920350	84920450	633-Jej-15-N	1	0.000674763832658569	+	Zfyve1,
chr12	84927450	84927550	358-Duo-D-15-T	1	0.00131926121372032	-	Zfyve1,
chr12	85061350	85061450	360-Jej-D-15-T	1	0.000665335994677312	+	Psen1,
chr12	86658850	86658950	360-Col-15-N	1	0.000785545954438335	+	Nek9, Fam164c,
chr12	87152250	87152350	1007-Ile-D-4-T	14	0.012646793134598	-	Mfsd7c, 0610007P14Rik, Ttll5,
chr12	87299750	87299850	550-Ile-B-15-T	1	0.00106723585912487	-	Ttll5,
chr12	87964550	87964650	1007-Ile-E-4-T	3	0.00315789473684211	+	AC102689.1,
chr12	88072250	88072350	1007-Ile-E-4-T	3	0.00315789473684211	+	Angel1, AC102689.2,
chr12	88179550	88179650	633-Jej-D-15-T	10	0.0060313630880579	-	AC110377.2,
chr12	88471850	88471950	952-Jej-B-4-T	1	0.00135685210312076	-	Pomt2, Gstz1,
chr12	88712150	88712250	360-Duo-A-15-T	4	0.0035778175313059	-	Sptlc2,
chr12	89555650	89555750	360-Jej-D-15-T	1	0.000665335994677312	-	CT485612.1, CT485612.3,
chr12	89573050	89573150	357-Int-D-15-T	12	0.0121827411167513	-	CT485612.3, CT485612.1,
chr12	89621150	89621250	360-Duo-A-15-T	1	0.000894454382826476	-	Adck1,
chr12	89746250	89746350	944-Ile-4-T	1	0.00137551581843191	+	No results within 20000 bp window
chr12	89912450	89912550	299-Duo-A-1-T	5	0.00763358778625954	+	No results within 20000 bp window
chr12	90773550	90773650	633-Jej-15-N	2	0.00134952766531714	-	Nrxn3,
chr12	91006350	91006450	470-Col-1-T	23	0.0649717514124294	-	Nrxn3,
chr12	91417550	91417650	633-Jej-15-N	12	0.00809716599190283	-	Nrxn3,
chr12	91421350	91421450	357-Int-A-15-T	5	0.00395569620253165	+	Nrxn3,
chr12	91651450	91651550	550-Duo-L-15-T	1	0.000832639467110741	+	No results within 20000 bp window
chr12	91977350	91977450	357-Int-D-15-T	1	0.00101522842639594	-	CT573100.1, Dio2,
chr12	92529350	92529450	633-Jej-B-15-T	3	0.00369458128078818	-	4930534B04Rik,
chr12	93651950	93652050	360-Duo-15-N	1	0.000583771161704612	+	No results within 20000 bp window
chr12	94069850	94069950	888-Duo-4-T	11	0.00816629547141797	+	No results within 20000 bp window
chr12	94812350	94812450	360-Duo-15-N	1	0.000583771161704612	-	No results within 20000 bp window
chr12	95237050	95237150	1007-Ile-E-4-T	12	0.0126315789473684	-	No results within 20000 bp window
chr12	95988850	95988950	550-Duo-L-15-T	1	0.000832639467110741	-	No results within 20000 bp window
chr12	97732150	97732250	1004-Jej-C-4-T	15	0.0104529616724739	-	No results within 20000 bp window
chr12	97829850	97829950	360-Duo-15-N	1	0.000583771161704612	-	No results within 20000 bp window
chr12	98060650	98060750	556-Duo-15-T	3	0.00206753962784287	-	No results within 20000 bp window
chr12	98570750	98570850	888-Duo-4-T	6	0.0044543429844098	-	No results within 20000 bp window
chr12	98804550	98804650	360-Duo-15-N	2	0.00116754232340922	-	No results within 20000 bp window
chr12	98980250	98980350	360-Col-15-T	1	0.00078064012490242	+	No results within 20000 bp window
chr12	99508850	99508950	888-Col-4-T	1	0.000660938532716457	-	Gpr65, Galc,
chr12	100005250	100005350	633-Duo-A-15-T	33	0.0238784370477569	+	Zc3h14, Eml5,
chr12	100014350	100014450	357-Int-A-15-T	4	0.00316455696202532	+	Zc3h14, Eml5,
chr12	100354950	100355050	633-Duo-A-15-T	17	0.012301013024602	-	No results within 20000 bp window
chr12	100622450	100622550	360-Duo-15-N	1	0.000583771161704612	+	Foxn3,
chr12	101399750	101399850	1004-Duo-B-4-T	1	0.000644745325596389	-	BC002230,
chr12	101888450	101888550	1004-Jej-B-4-T	1	0.000632511068943707	-	Rps6ka5,
chr12	101952350	101952450	1007-Ile-D-4-T	3	0.002710027100271	+	Rps6ka5,
chr12	102285150	102285250	888-Duo-4-T	5	0.00371195248700817	+	Smek1, Ccdc88c,
chr12	102905750	102905850	360-Duo-15-N	4	0.00233508464681845	-	Tc2n,
chr12	103222750	103222850	1007-Ile-D-4-T	59	0.0532971996386631	-	Cpsf2,
chr12	104088850	104088950	360-Jej-D-15-T	1	0.000665335994677312	-	Btbd7,
chr12	106278150	106278250	944-Col-A-4-T	1	0.0014265335235378	+	Glrx5, SCARNA13,
chr12	106362550	106362650	633-Duo-B-15-T	10	0.00778816199376947	-	No results within 20000 bp window
chr12	106703250	106703350	888-Duo-4-T	2	0.00148478099480327	-	No results within 20000 bp window
chr12	106875750	106875850	299-Duo-C-1-T	11	0.00946643717728055	+	Atg2b, 5S_rRNA,
chr12	107013050	107013150	952-Jej-A-4-T	1	0.00151745068285281	+	Ak7,
chr12	107154450	107154550	1004-Duo-B-4-T	2	0.00128949065119278	-	No results within 20000 bp window
chr12	108160650	108160750	1004-Duo-B-4-T	1	0.000644745325596389	-	No results within 20000 bp window
chr12	109385350	109385450	360-Duo-15-N	1	0.000583771161704612	+	Setd3,
chr12	109849550	109849650	633-Jej-B-15-T	4	0.00492610837438424	+	Evl,
chr12	110121650	110121750	550-Duo-L-15-T	8	0.00666111573688593	+	Wars,
chr12	112452250	112452350	1004-Duo-4-N	2	0.00151745068285281	-	Traf3,
chr12	112843750	112843850	550-Duo-K-15-T	10	0.00550964187327824	-	Mark3,
chr12	112891150	112891250	633-Col-15-T	6	0.0048780487804878	-	Mark3, Ckb,
chr12	112905950	112906050	550-Duo-J-15-T	63	0.0352546166759933	+	Ckb, Trmt61a, Mark3,
chr12	113266650	113266750	550-Duo-L-15-T	3	0.00249791840133222	+	Tdrd9,
chr12	113401950	113402050	550-Col-15-T	3	0.00265017667844523	-	Kif26a,
chr12	116460150	116460250	550-Ile-B-15-T	5	0.00533617929562433	-	AC074329.4,
chr12	116852850	116852950	1004-Duo-B-4-T	1	0.000644745325596389	+	AC073939.3, AC073939.4,
chr12	117531650	117531750	360-Duo-A-15-T	2	0.00178890876565295	-	Esyt2, AC104832.1,
chr12	118068250	118068350	1004-Duo-B-4-T	1	0.000644745325596389	-	Ptprn2,
chr12	118684250	118684350	1004-Duo-B-4-T	1	0.000644745325596389	+	No results within 20000 bp window
chr12	118793050	118793150	1004-Duo-B-4-T	8	0.00515796260477112	+	Rapgef5, 5S_rRNA,
chr12	119630050	119630150	360-Col-15-T	9	0.00702576112412178	-	No results within 20000 bp window
chr12	119701250	119701350	1004-Duo-B-4-T	2	0.00128949065119278	+	No results within 20000 bp window
chr13	3805650	3805750	360-Duo-15-N	1	0.000583771161704612	+	Calml3,
chr13	4837250	4837350	633-Jej-15-N	5	0.00337381916329285	+	Gm5444,
chr13	5376350	5376450	1004-Duo-B-4-T	1	0.000644745325596389	-	No results within 20000 bp window
chr13	5724350	5724450	1007-Ile-D-4-T	1	0.000903342366757001	+	No results within 20000 bp window
chr13	5808550	5808650	944-Ile-4-T	1	0.00137551581843191	+	No results within 20000 bp window
chr13	8415850	8415950	360-Jej-A-15-T	2	0.0014336917562724	+	Adarb2,
chr13	8992950	8993050	360-Duo-15-N	4	0.00233508464681845	+	Gtpbp4,
chr13	9455350	9455450	360-Duo-15-N	2	0.00116754232340922	+	Dip2c,
chr13	9549750	9549850	550-Col-15-T	11	0.00971731448763251	-	Dip2c,
chr13	9732950	9733050	1007-Ile-D-4-T	3	0.002710027100271	+	Zmynd11,
chr13	10015150	10015250	633-Jej-15-N	1	0.000674763832658569	+	Chrm3,
chr13	10318350	10318450	888-Duo-4-T	6	0.0044543429844098	-	Chrm3,
chr13	10488750	10488850	952-Jej-A-4-T	6	0.00910470409711684	+	CT571267.1,
chr13	10878450	10878550	360-Duo-15-N	2	0.00116754232340922	-	No results within 20000 bp window
chr13	11275950	11276050	899-Duo-D-4-T	1	0.00089126559714795	-	No results within 20000 bp window
chr13	11305750	11305850	952-Jej-A-4-T	6	0.00910470409711684	+	No results within 20000 bp window
chr13	11767650	11767750	633-Jej-15-N	2	0.00134952766531714	+	Ryr2,
chr13	12048450	12048550	944-Col-4-N	1	0.00198807157057654	+	Ryr2,
chr13	12052650	12052750	360-Jej-D-15-T	9	0.00598802395209581	+	Ryr2,
chr13	12088150	12088250	1007-Ile-D-4-T	6	0.00542005420054201	+	Ryr2,
chr13	12099250	12099350	952-Jej-A-4-T	1	0.00151745068285281	+	Ryr2,
chr13	12118650	12118750	550-Duo-L-15-T	2	0.00166527893422148	-	Ryr2,
chr13	12347150	12347250	1004-Duo-B-4-T	5	0.00322372662798195	-	Mtr, Actn2,
chr13	13037750	13037850	633-Jej-15-N	12	0.00809716599190283	+	No results within 20000 bp window
chr13	14117450	14117550	360-Jej-A-15-T	8	0.00573476702508961	-	Tbce,
chr13	14707250	14707350	360-Col-15-T	6	0.00468384074941452	+	Psma2, Mrpl32, U6, AW209491,
chr13	17116050	17116150	633-Jej-15-N	10	0.0067476383265857	-	5033411D12Rik,
chr13	17313450	17313550	358-Duo-C-15-T	4	0.0035810205908684	+	5033411D12Rik, U6,
chr13	17520550	17520650	633-Jej-15-N	1	0.000674763832658569	-	5033411D12Rik, U6,
chr13	17851550	17851650	360-Jej-A-15-T	5	0.003584229390681	+	Cdk13, mmu-mir-466i,
chr13	18936650	18936750	633-Jej-15-N	3	0.00202429149797571	+	Vps41,
chr13	19127450	19127550	952-Jej-B-4-T	1	0.00135685210312076	-	Amph,
chr13	19830550	19830650	487-Int-A-15-T	35	0.0217932752179328	-	RP23-182K18.1, A530099J19Rik, Gpr141,
chr13	19974450	19974550	1007-Ile-D-4-T	1	0.000903342366757001	+	No results within 20000 bp window
chr13	19974450	19974550	1007-Ile-E-4-T	1	0.00105263157894737	+	No results within 20000 bp window
chr13	20405250	20405350	944-Duo-4-T	1	0.000938086303939962	+	Elmo1,
chr13	20613050	20613150	888-Col-4-T	1	0.000660938532716457	+	Elmo1,
chr13	21028250	21028350	952-Jej-A-4-T	44	0.0667678300455235	+	Aoah,
chr13	21537650	21537750	360-Col-15-N	7	0.00549882168106834	+	RP23-54E4.1, Zfp187, mmu-mir-1896, Pgbd1,
chr13	22072350	22072450	944-Duo-4-T	1	0.000938086303939962	+	Pom121l2, Zfp184,
chr13	22072350	22072450	944-Col-A-4-T	1	0.0014265335235378	+	Pom121l2, Zfp184,
chr13	22116650	22116750	358-Duo-D-15-T	1	0.00131926121372032	+	RP23-9O16.5, RP23-9O16.4, RP23-9O16.3, Hist1h2ah, Hist1h2bk, Prss16, Hist1h4i, Hist1h2ag, Hist1h2bj,
chr13	22146850	22146950	360-Duo-D-15-T	24	0.0195439739413681	-	U3, RP23-9O16.13, Hist1h2bj, Hist1h2ag, Hist1h4i, Hist1h2bk, Hist1h2ah,
chr13	22462550	22462650	1004-Duo-B-4-T	1	0.000644745325596389	+	V1rh4, RP23-124G18.8, V1ri3,
chr13	22847950	22848050	1004-Duo-A-4-T	2	0.00131233595800525	-	RP23-75H1.4, V1rh9, AL645923.1, RP23-75H1.5, RP23-75H1.1,
chr13	23604450	23604550	633-Jej-D-15-T	2	0.00120627261761158	+	RP23-283N14.2, Hist1h4h,
chr13	23774450	23774550	550-Ile-B-15-T	7	0.00747065101387407	-	5S_rRNA, Hist1h2ac, AL592149.1, Hist1h2bc, Hist1h1t, Hist1h4c, Hfe, U6,
chr13	24341250	24341350	357-Int-D-15-T	2	0.00203045685279188	-	Lrrc16a,
chr13	24670450	24670550	360-Duo-A-15-T	3	0.00268336314847943	-	Fam65b, RP23-43M4.1,
chr13	24957850	24957950	633-Jej-15-N	5	0.00337381916329285	+	D130043K22Rik,
chr13	25541850	25541950	360-Duo-15-N	1	0.000583771161704612	+	Tpi-rs8,
chr13	26672450	26672550	556-Duo-15-T	4	0.00275671950379049	-	No results within 20000 bp window
chr13	26673250	26673350	633-Jej-15-N	1	0.000674763832658569	-	No results within 20000 bp window
chr13	27148950	27149050	944-Col-4-N	8	0.0159045725646123	-	Prl,
chr13	27734750	27734850	360-Duo-15-N	1	0.000583771161704612	+	Prl7a1, Prl7a2,
chr13	28096850	28096950	1004-Duo-B-4-T	3	0.00193423597678917	+	Prl4a1,
chr13	29402350	29402450	360-Duo-15-N	2	0.00116754232340922	+	Cdkal1,
chr13	29643050	29643150	360-Col-15-N	3	0.002356637863315	-	Cdkal1,
chr13	29795850	29795950	583-Col-15-T	48	0.0318302387267905	+	Cdkal1,
chr13	30267250	30267350	1007-Ile-E-4-T	1	0.00105263157894737	-	Mboat1, RP23-232M10.3,
chr13	30334950	30335050	583-Col-15-T	19	0.0125994694960212	+	Mboat1,
chr13	31019350	31019450	360-Duo-A-15-T	11	0.00983899821109123	+	Exoc2, Hus1b,
chr13	31033950	31034050	360-Jej-D-15-T	3	0.00199600798403194	+	Exoc2, Hus1b,
chr13	31043450	31043550	357-Int-A-15-T	1	0.000791139240506329	+	Exoc2, Hus1b,
chr13	31054450	31054550	360-Jej-D-15-T	1	0.000665335994677312	-	Exoc2, Gm5447, Hus1b,
chr13	31063650	31063750	633-Jej-15-N	1	0.000674763832658569	+	Exoc2, Gm5447,
chr13	31112250	31112350	888-Col-4-T	8	0.00528750826173166	+	RP23-451K23.1,
chr13	32117250	32117350	360-Duo-D-15-T	18	0.0146579804560261	-	Gmds,
chr13	32302150	32302250	360-Col-15-T	3	0.00234192037470726	+	Gmds,
chr13	33403450	33403550	1007-Ile-E-4-T	3	0.00315789473684211	+	Serpinb9f,
chr13	34346650	34346750	556-Duo-15-T	1	0.000689179875947622	-	Slc22a23,
chr13	34769650	34769750	633-Jej-15-N	2	0.00134952766531714	-	RP24-447D15.2,
chr13	36175050	36175150	633-Jej-15-N	3	0.00202429149797571	+	Lyrm4,
chr13	36354350	36354450	944-Col-4-N	6	0.0119284294234592	-	Fars2,
chr13	36384150	36384250	299-Duo-A-1-T	4	0.00610687022900763	-	Fars2,
chr13	37301750	37301850	633-Duo-A-15-T	1	0.000723589001447178	-	No results within 20000 bp window
chr13	37444350	37444450	952-Jej-A-4-T	2	0.00303490136570561	-	Ly86,
chr13	37559050	37559150	952-Jej-A-4-T	4	0.00606980273141123	+	No results within 20000 bp window
chr13	37838750	37838850	1004-Duo-B-4-T	3	0.00193423597678917	+	No results within 20000 bp window
chr13	37901650	37901750	888-Duo-4-T	1	0.000742390497401633	-	Rreb1,
chr13	37920750	37920850	1007-Ile-D-4-T	57	0.0514905149051491	+	Rreb1,
chr13	39222450	39222550	1007-Ile-D-4-T	1	0.000903342366757001	+	No results within 20000 bp window
chr13	39757950	39758050	1004-Duo-A-4-T	3	0.00196850393700787	-	No results within 20000 bp window
chr13	41151250	41151350	888-Col-4-T	1	0.000660938532716457	+	Mak,
chr13	42186950	42187050	944-Col-A-4-T	1	0.0014265335235378	-	Hivep1,
chr13	42496150	42496250	360-Jej-A-15-T	1	0.000716845878136201	-	No results within 20000 bp window
chr13	43842150	43842250	299-Duo-A-1-T	3	0.00458015267175573	+	No results within 20000 bp window
chr13	44279450	44279550	360-Duo-A-15-T	15	0.0134168157423971	-	No results within 20000 bp window
chr13	44468250	44468350	888-Col-4-T	3	0.00198281559814937	+	No results within 20000 bp window
chr13	46862250	46862350	550-Duo-J-15-T	3	0.00167879127028539	+	Kif13a, SNORA55,
chr13	47047650	47047750	944-Ile-4-T	46	0.063273727647868	-	No results within 20000 bp window
chr13	47047650	47047750	944-Col-B-4-T	19	0.0245161290322581	-	No results within 20000 bp window
chr13	47047650	47047750	944-Col-A-4-T	22	0.0313837375178317	-	No results within 20000 bp window
chr13	47047650	47047750	944-Duo-4-T	61	0.0572232645403377	-	No results within 20000 bp window
chr13	47190750	47190850	1007-Ile-E-4-T	12	0.0126315789473684	-	Dek, Kdm1b,
chr13	49009350	49009450	556-Duo-15-T	2	0.00137835975189524	+	Fam120a,
chr13	49436250	49436350	888-Duo-4-T	2	0.00148478099480327	-	Bicd2,
chr13	49489750	49489850	633-Jej-B-15-T	2	0.00246305418719212	-	Bicd2,
chr13	49522050	49522150	299-Duo-C-1-T	2	0.00172117039586919	+	Ippk,
chr13	49575050	49575150	357-Int-D-15-T	2	0.00203045685279188	+	Cenpp, AC123954.1, Ippk,
chr13	51197950	51198050	556-Duo-15-T	1	0.000689179875947622	+	Spin1,
chr13	51223050	51223150	1007-Ile-E-4-T	2	0.00210526315789474	+	Spin1,
chr13	51675150	51675250	360-Duo-15-N	2	0.00116754232340922	+	Shc3,
chr13	51993550	51993650	952-Jej-B-4-T	5	0.0067842605156038	+	No results within 20000 bp window
chr13	51993550	51993650	952-Jej-A-4-T	5	0.00758725341426404	+	No results within 20000 bp window
chr13	52875350	52875450	888-Col-4-T	1	0.000660938532716457	+	No results within 20000 bp window
chr13	52992650	52992750	299-Duo-C-1-T	3	0.00258175559380379	-	Auh,
chr13	53074550	53074650	888-Col-4-T	2	0.00132187706543291	-	Nfil3, 5S_rRNA,
chr13	54484250	54484350	360-Duo-D-15-T	13	0.010586319218241	+	Cplx2, RP24-385A10.3,
chr13	54596450	54596550	1004-Duo-B-4-T	2	0.00128949065119278	+	RP24-385A10.4, 4732471D19Rik,
chr13	54711450	54711550	1007-Ile-E-4-T	1	0.00105263157894737	+	Cltb, Faf2, Higd2a, Nop16,
chr13	55009550	55009650	1004-Duo-B-4-T	4	0.00257898130238556	+	RP24-300H23.4, RP24-300H23.5,
chr13	55390550	55390650	299-Duo-A-1-T	4	0.00610687022900763	+	Nsd1,
chr13	55393150	55393250	357-Int-A-15-T	8	0.00632911392405063	-	Nsd1,
chr13	56198750	56198850	944-Col-4-N	3	0.00596421471172962	+	H2afy, AC163338.1,
chr13	56848150	56848250	556-Duo-15-T	5	0.00344589937973811	+	Smad5,
chr13	58835350	58835450	360-Col-15-T	6	0.00468384074941452	-	No results within 20000 bp window
chr13	60838950	60839050	360-Col-15-T	15	0.0117096018735363	+	Dapk1,
chr13	63626350	63626450	952-Jej-B-4-T	1	0.00135685210312076	-	Ptch1,
chr13	64464050	64464150	357-Int-A-15-T	5	0.00395569620253165	+	Ctsl,
chr13	65197150	65197250	556-Duo-15-T	2	0.00137835975189524	+	Hiatl1,
chr13	66914350	66914450	360-Duo-15-N	2	0.00116754232340922	-	No results within 20000 bp window
chr13	67060750	67060850	888-Col-4-T	3	0.00198281559814937	-	Ptdss1,
chr13	67795650	67795750	1007-Ile-D-4-T	1	0.000903342366757001	+	Zfp71-rs1, Zfp738, CT030194.2,
chr13	67820950	67821050	1004-Duo-4-N	1	0.000758725341426404	+	Zfp71-rs1, 4930441O14Rik,
chr13	68289050	68289150	357-Int-D-15-T	12	0.0121827411167513	-	No results within 20000 bp window
chr13	68576550	68576650	899-Duo-A-4-T	20	0.015255530129672	-	No results within 20000 bp window
chr13	69648750	69648850	550-Duo-K-15-T	20	0.0110192837465565	-	Pols,
chr13	69934350	69934450	358-Duo-D-15-T	2	0.00263852242744063	-	Med10,
chr13	70120650	70120750	1004-Duo-B-4-T	9	0.00580270793036751	-	No results within 20000 bp window
chr13	70191050	70191150	550-Ile-B-15-T	8	0.00853788687299893	-	No results within 20000 bp window
chr13	70583650	70583750	360-Duo-15-N	1	0.000583771161704612	+	No results within 20000 bp window
chr13	70765050	70765150	899-Duo-D-4-T	6	0.0053475935828877	+	BC018507,
chr13	70766350	70766450	633-Duo-A-15-T	3	0.00217076700434153	+	No results within 20000 bp window
chr13	70955750	70955850	550-Duo-L-15-T	3	0.00249791840133222	+	Adamts16,
chr13	71185250	71185350	888-Col-4-T	1	0.000660938532716457	-	No results within 20000 bp window
chr13	71187650	71187750	1004-Duo-B-4-T	2	0.00128949065119278	+	No results within 20000 bp window
chr13	71243550	71243650	899-Duo-D-4-T	1	0.00089126559714795	-	mmu-mir-466f-4,
chr13	72567350	72567450	952-Jej-B-4-T	1	0.00135685210312076	+	No results within 20000 bp window
chr13	72916850	72916950	550-Ile-B-15-T	5	0.00533617929562433	-	No results within 20000 bp window
chr13	73591750	73591850	952-Jej-B-4-T	6	0.00814111261872456	-	Lpcat1,
chr13	74225050	74225150	1004-Duo-B-4-T	4	0.00257898130238556	+	No results within 20000 bp window
chr13	74454050	74454150	888-Duo-4-T	4	0.00296956198960653	+	Pdcd6, Sdha,
chr13	75618750	75618850	633-Duo-A-15-T	2	0.00144717800289436	+	No results within 20000 bp window
chr13	75888450	75888550	899-Duo-D-4-T	7	0.00623885918003565	-	Ell2, SNORA42,
chr13	76753850	76753950	299-Duo-C-1-T	11	0.00946643717728055	+	Mctp1, SNORA17,
chr13	77431150	77431250	360-Duo-15-N	1	0.000583771161704612	-	2210408I21Rik,
chr13	78239950	78240050	952-Jej-B-4-T	1	0.00135685210312076	+	Fam172a,
chr13	78650650	78650750	1004-Duo-B-4-T	11	0.00709219858156028	-	No results within 20000 bp window
chr13	80240150	80240250	556-Duo-15-T	3	0.00206753962784287	-	No results within 20000 bp window
chr13	80625350	80625450	360-Col-15-N	2	0.00157109190887667	-	No results within 20000 bp window
chr13	80653150	80653250	1004-Duo-4-N	1	0.000758725341426404	+	No results within 20000 bp window
chr13	80962050	80962150	1004-Duo-4-N	2	0.00151745068285281	+	No results within 20000 bp window
chr13	81050450	81050550	556-Duo-15-T	3	0.00206753962784287	+	Arrdc3,
chr13	81418650	81418750	633-Jej-D-15-T	4	0.00241254523522316	-	Gpr98,
chr13	81579350	81579450	952-Jej-B-4-T	1	0.00135685210312076	-	Gpr98,
chr13	81967750	81967850	487-Int-A-15-T	1	0.00062266500622665	+	No results within 20000 bp window
chr13	82094250	82094350	1004-Jej-C-4-T	1	0.000696864111498258	+	No results within 20000 bp window
chr13	82196050	82196150	358-Duo-C-15-T	5	0.0044762757385855	-	SNORA17,
chr13	82560050	82560150	944-Duo-4-T	1	0.000938086303939962	-	No results within 20000 bp window
chr13	82970950	82971050	358-Duo-D-15-T	3	0.00395778364116095	+	No results within 20000 bp window
chr13	83112650	83112750	556-Duo-15-T	7	0.00482425913163336	+	No results within 20000 bp window
chr13	83249750	83249850	583-Col-15-T	19	0.0125994694960212	+	No results within 20000 bp window
chr13	83460850	83460950	358-Duo-C-15-T	7	0.0062667860340197	+	No results within 20000 bp window
chr13	83594550	83594650	944-Ile-4-T	54	0.0742778541953232	+	No results within 20000 bp window
chr13	83639350	83639450	888-Col-4-T	1	0.000660938532716457	-	Mef2c,
chr13	83781450	83781550	944-Col-4-N	1	0.00198807157057654	+	Mef2c,
chr13	83843850	83843950	360-Col-15-N	1	0.000785545954438335	-	RP23-88A13.2,
chr13	85124050	85124150	944-Duo-4-T	1	0.000938086303939962	+	No results within 20000 bp window
chr13	85385750	85385850	1007-Ile-E-4-T	6	0.00631578947368421	+	Rasa1,
chr13	85397950	85398050	888-Duo-4-T	7	0.00519673348181143	+	Rasa1,
chr13	85574450	85574550	944-Duo-4-T	1	0.000938086303939962	+	No results within 20000 bp window
chr13	85747050	85747150	1004-Duo-B-4-T	1	0.000644745325596389	+	No results within 20000 bp window
chr13	86182450	86182550	358-Duo-C-15-T	17	0.0152193375111907	+	Cox7c, snoZ39,
chr13	86377550	86377650	1004-Duo-B-4-T	2	0.00128949065119278	+	No results within 20000 bp window
chr13	86610150	86610250	360-Col-15-T	2	0.00156128024980484	-	No results within 20000 bp window
chr13	87135150	87135250	888-Col-4-T	1	0.000660938532716457	-	No results within 20000 bp window
chr13	88765750	88765850	944-Duo-4-T	1	0.000938086303939962	+	No results within 20000 bp window
chr13	89219250	89219350	360-Duo-A-15-T	10	0.00894454382826476	+	Edil3,
chr13	90693050	90693150	550-Duo-L-15-T	16	0.0133222314737719	+	No results within 20000 bp window
chr13	91722650	91722750	550-Ile-B-15-T	1	0.00106723585912487	-	Ssbp2,
chr13	93294450	93294550	633-Duo-B-15-T	9	0.00700934579439252	+	Zfyve16,
chr13	93302550	93302650	360-Jej-D-15-T	11	0.00731869594145043	-	Zfyve16,
chr13	93774650	93774750	556-Duo-15-T	2	0.00137835975189524	-	No results within 20000 bp window
chr13	94953750	94953850	556-Duo-15-T	2	0.00137835975189524	+	Lhfpl2, Scamp1,
chr13	95063450	95063550	1004-Duo-A-4-T	1	0.000656167979002625	-	Scamp1,
chr13	95316050	95316150	358-Duo-D-15-T	3	0.00395778364116095	-	Ap3b1,
chr13	95599450	95599550	944-Duo-4-T	27	0.025328330206379	+	Tbca,
chr13	95599450	95599550	944-Col-B-4-T	26	0.0335483870967742	+	Tbca,
chr13	96304950	96305050	1004-Duo-4-N	2	0.00151745068285281	+	F2rl1,
chr13	97041550	97041650	556-Duo-15-T	1	0.000689179875947622	-	No results within 20000 bp window
chr13	97282550	97282650	360-Duo-15-N	6	0.00350262697022767	+	Polk,
chr13	97401650	97401750	1004-Duo-4-N	1	0.000758725341426404	-	Col4a3bp, Hmgcr,
chr13	97414350	97414450	952-Jej-B-4-T	1	0.00135685210312076	-	Hmgcr, Col4a3bp,
chr13	98680550	98680650	1004-Jej-C-4-T	2	0.00139372822299652	+	Rgnef,
chr13	98837850	98837950	360-Col-15-N	5	0.00392772977219167	+	Rgnef,
chr13	99626350	99626450	358-Duo-D-15-T	1	0.00131926121372032	-	Tnpo1,
chr13	99631850	99631950	633-Jej-15-N	1	0.000674763832658569	+	Tnpo1,
chr13	99675950	99676050	888-Duo-4-T	5	0.00371195248700817	-	Tnpo1, AC154849.1,
chr13	100095550	100095650	1004-Duo-A-4-T	2	0.00131233595800525	-	Ptcd2, Mrps27,
chr13	100119050	100119150	357-Int-A-15-T	8	0.00632911392405063	-	Mrps27, Ptcd2,
chr13	100281050	100281150	952-Jej-B-4-T	1	0.00135685210312076	+	Mtap1b,
chr13	100875750	100875850	1004-Duo-B-4-T	4	0.00257898130238556	-	CT030167.1, Serf1, Smn1,
chr13	101237550	101237650	888-Duo-4-T	2	0.00148478099480327	-	Gtf2h2,
chr13	101428550	101428650	358-Duo-C-15-T	3	0.0026857654431513	-	Taf9, Taf9, Rad17, Ccdc125,
chr13	102457050	102457150	952-Jej-B-4-T	10	0.0135685210312076	+	Pik3r1, AC107663.1,
chr13	102459750	102459850	633-Duo-A-15-T	1	0.000723589001447178	-	Pik3r1, AC107663.1,
chr13	102504550	102504650	633-Jej-15-N	1	0.000674763832658569	+	Pik3r1,
chr13	102517750	102517850	1007-Ile-E-4-T	3	0.00315789473684211	+	Pik3r1,
chr13	102522650	102522750	1007-Ile-E-4-T	2	0.00210526315789474	-	Pik3r1,
chr13	103682150	103682250	360-Col-15-T	3	0.00234192037470726	+	Mast4,
chr13	104568850	104568950	487-Int-A-15-T	23	0.014321295143213	-	Sfrs12,
chr13	104596350	104596450	550-Duo-L-15-T	2	0.00166527893422148	-	Erbb2ip,
chr13	104650650	104650750	944-Duo-4-T	1	0.000938086303939962	-	Erbb2ip,
chr13	104690050	104690150	358-Duo-D-15-T	3	0.00395778364116095	-	Erbb2ip,
chr13	104855650	104855750	888-Duo-4-T	1	0.000742390497401633	-	Nln,
chr13	106310450	106310550	360-Jej-D-15-T	2	0.00133067198935462	+	No results within 20000 bp window
chr13	106443250	106443350	1007-Ile-E-4-T	1	0.00105263157894737	-	No results within 20000 bp window
chr13	107594450	107594550	550-Duo-K-15-T	23	0.0126721763085399	+	Ipo11,
chr13	108652950	108653050	888-Col-4-T	1	0.000660938532716457	-	Zswim6,
chr13	108717250	108717350	550-Duo-L-15-T	1	0.000832639467110741	-	No results within 20000 bp window
chr13	109041650	109041750	360-Duo-15-N	1	0.000583771161704612	+	Elovl7,
chr13	109363650	109363750	1007-Ile-E-4-T	2	0.00210526315789474	-	Pde4d,
chr13	109437550	109437650	550-Duo-K-15-T	1	0.000550964187327824	-	Pde4d,
chr13	109814550	109814650	888-Duo-4-T	3	0.0022271714922049	-	Pde4d,
chr13	110209650	110209750	360-Duo-15-N	3	0.00175131348511384	-	Pde4d,
chr13	110783650	110783750	1004-Duo-4-N	1	0.000758725341426404	-	No results within 20000 bp window
chr13	111243950	111244050	556-Duo-15-T	2	0.00137835975189524	-	No results within 20000 bp window
chr13	112143350	112143450	1007-Ile-E-4-T	1	0.00105263157894737	+	RP24-364I17.1, RP24-364I17.2, RP24-364I17.3,
chr13	112539550	112539650	888-Duo-4-T	3	0.0022271714922049	+	Map3k1, RP24-114K21.2,
chr13	112657450	112657550	888-Col-4-T	1	0.000660938532716457	+	RP23-255E18.1, RP24-114K21.6, RP24-114K21.5, RP23-255E18.2,
chr13	112730250	112730350	944-Duo-4-T	6	0.00562851782363977	+	No results within 20000 bp window
chr13	112730250	112730350	944-Col-A-4-T	36	0.0513552068473609	+	No results within 20000 bp window
chr13	112748850	112748950	633-Duo-B-15-T	1	0.000778816199376947	+	No results within 20000 bp window
chr13	112810850	112810950	633-Col-15-T	34	0.0276422764227642	+	RP24-321G8.1,
chr13	113261450	113261550	888-Col-4-T	1	0.000660938532716457	+	Il6st,
chr13	113713750	113713850	888-Col-4-T	4	0.00264375413086583	+	Skiv2l2, Dhx29,
chr13	114726950	114727050	360-Duo-15-N	6	0.00350262697022767	-	Arl15,
chr13	114962050	114962150	1004-Jej-B-4-T	1	0.000632511068943707	-	Arl15,
chr13	115096850	115096950	1007-Ile-E-4-T	1	0.00105263157894737	+	Ndufs4,
chr13	115115450	115115550	888-Col-4-T	4	0.00264375413086583	-	Ndufs4,
chr13	115127850	115127950	357-Int-D-15-T	3	0.00304568527918782	+	Ndufs4,
chr13	115139650	115139750	633-Jej-D-15-T	6	0.00361881785283474	-	Ndufs4,
chr13	115150050	115150150	633-Jej-D-15-T	6	0.00361881785283474	+	Ndufs4,
chr13	115265650	115265750	556-Duo-15-T	1	0.000689179875947622	+	Fst,
chr13	115667850	115667950	633-Duo-B-15-T	3	0.00233644859813084	+	Itga2,
chr13	115669350	115669450	888-Duo-4-T	3	0.0022271714922049	-	Itga2,
chr13	115758950	115759050	556-Duo-15-T	5	0.00344589937973811	+	Itga1,
chr13	116404150	116404250	550-Duo-L-15-T	8	0.00666111573688593	+	No results within 20000 bp window
chr13	116842750	116842850	487-Int-A-15-T	1	0.00062266500622665	-	No results within 20000 bp window
chr13	117118850	117118950	888-Col-4-T	4	0.00264375413086583	+	Isl1,
chr13	117288550	117288650	550-Duo-L-15-T	4	0.00333055786844296	-	No results within 20000 bp window
chr13	117384350	117384450	550-Duo-L-15-T	3	0.00249791840133222	-	No results within 20000 bp window
chr13	117671350	117671450	360-Col-15-T	12	0.00936768149882904	+	Parp8,
chr13	117760750	117760850	357-Int-A-15-T	4	0.00316455696202532	+	Parp8,
chr13	118007050	118007150	556-Duo-15-T	1	0.000689179875947622	-	Emb,
chr13	118325150	118325250	550-Duo-K-15-T	3	0.00165289256198347	-	No results within 20000 bp window
chr13	118370550	118370650	899-Duo-A-4-T	7	0.0053394355453852	-	No results within 20000 bp window
chr13	118637150	118637250	487-Int-A-15-T	12	0.0074719800747198	+	Hcn1,
chr13	119022250	119022350	888-Col-4-T	1	0.000660938532716457	+	No results within 20000 bp window
chr13	119530150	119530250	550-Duo-K-15-T	1	0.000550964187327824	+	Fgf10,
chr14	7906150	7906250	1004-Duo-B-4-T	1	0.000644745325596389	+	Gm3642,
chr14	8788050	8788150	888-Col-4-T	11	0.00727032385988103	+	Flnb, Dnase1l3,
chr14	8950650	8950750	888-Duo-4-T	1	0.000742390497401633	+	Pxk,
chr14	10072350	10072450	583-Col-15-T	13	0.00862068965517241	-	No results within 20000 bp window
chr14	10324450	10324550	1007-Ile-E-4-T	6	0.00631578947368421	+	No results within 20000 bp window
chr14	11662650	11662750	1007-Ile-E-4-T	1	0.00105263157894737	+	Fhit,
chr14	12118850	12118950	633-Duo-B-15-T	4	0.00311526479750779	+	AC158396.3,
chr14	12501350	12501450	550-Col-15-T	1	0.00088339222614841	-	Ptprg,
chr14	12543850	12543950	556-Duo-15-T	2	0.00137835975189524	-	Ptprg,
chr14	12965050	12965150	1004-Duo-B-4-T	4	0.00257898130238556	+	Ptprg,
chr14	13311650	13311750	550-Duo-L-15-T	2	0.00166527893422148	-	Cadps,
chr14	14128850	14128950	944-Duo-4-T	1	0.000938086303939962	+	Synpr, Gm5087,
chr14	16024250	16024350	1004-Duo-4-N	3	0.00227617602427921	+	No results within 20000 bp window
chr14	16711950	16712050	899-Duo-D-4-T	1	0.00089126559714795	+	No results within 20000 bp window
chr14	17115150	17115250	633-Jej-15-N	1	0.000674763832658569	+	Ngly1,
chr14	17242850	17242950	357-Int-A-15-T	3	0.00237341772151899	-	Top2b,
chr14	17326350	17326450	1004-Duo-4-N	2	0.00151745068285281	-	Rarb,
chr14	19132750	19132850	633-Duo-B-15-T	1	0.000778816199376947	-	Ube2e1, Nkiras1,
chr14	19195050	19195150	550-Duo-J-15-T	67	0.0374930050363738	+	No results within 20000 bp window
chr14	19451750	19451850	360-Duo-15-N	1	0.000583771161704612	+	Ube2e2,
chr14	19689650	19689750	299-Duo-A-1-T	2	0.00305343511450382	-	Ube2e2,
chr14	19691150	19691250	360-Col-15-N	2	0.00157109190887667	+	Ube2e2,
chr14	20787250	20787350	899-Duo-A-4-T	10	0.007627765064836	+	Gng2,
chr14	21049650	21049750	583-Col-15-T	3	0.0019893899204244	+	No results within 20000 bp window
chr14	22447750	22447850	360-Duo-15-N	1	0.000583771161704612	-	Myst4,
chr14	22892950	22893050	952-Jej-B-4-T	20	0.0271370420624152	-	1700112E06Rik,
chr14	22892950	22893050	952-Jej-A-4-T	13	0.0197268588770865	-	1700112E06Rik,
chr14	24283950	24284050	360-Duo-D-15-T	3	0.00244299674267101	+	Kcnma1,
chr14	24819250	24819350	633-Jej-15-N	4	0.00269905533063428	+	CT025624.1,
chr14	25473950	25474050	556-Duo-15-T	2	0.00137835975189524	+	No results within 20000 bp window
chr14	26387150	26387250	299-Duo-C-1-T	1	0.000860585197934596	+	Zmiz1,
chr14	27404850	27404950	299-Duo-C-1-T	27	0.0232358003442341	+	Fam116a,
chr14	27470550	27470650	633-Jej-D-15-T	1	0.00060313630880579	-	Arf4, Pde12, Fam116a,
chr14	27608150	27608250	360-Duo-15-N	1	0.000583771161704612	-	No results within 20000 bp window
chr14	27775850	27775950	888-Col-4-T	8	0.00528750826173166	-	Appl1,
chr14	28709150	28709250	633-Jej-D-15-T	22	0.0132689987937274	+	Erc2,
chr14	29867550	29867650	360-Duo-15-N	2	0.00116754232340922	-	Cacna2d3,
chr14	30138450	30138550	952-Jej-B-4-T	1	0.00135685210312076	-	Cacna2d3,
chr14	30463750	30463850	888-Duo-4-T	3	0.0022271714922049	-	Cacna2d3,
chr14	31346050	31346150	888-Duo-4-T	2	0.00148478099480327	+	Dcp1a, Tkt,
chr14	31355850	31355950	487-Int-B-15-T	1	0.0010752688172043	-	Tkt, Dcp1a,
chr14	31369550	31369650	360-Duo-A-15-T	1	0.000894454382826476	+	Tkt,
chr14	31749950	31750050	888-Col-4-T	1	0.000660938532716457	-	Itih1, Itih3, Nek4,
chr14	31882850	31882950	888-Col-4-T	1	0.000660938532716457	+	Pbrm1, 2010107H07Rik,
chr14	32127450	32127550	888-Col-4-T	1	0.000660938532716457	-	Dnahc1,
chr14	32137450	32137550	633-Jej-D-15-T	10	0.0060313630880579	-	Dnahc1, Capn7,
chr14	32158350	32158450	888-Col-4-T	2	0.00132187706543291	-	Capn7, Sh3bp5,
chr14	32317850	32317950	357-Int-D-15-T	2	0.00203045685279188	-	Eaf1, Mettl6, Colq,
chr14	32409750	32409850	633-Jej-D-15-T	8	0.00482509047044632	+	Hacl1, Colq,
chr14	32594550	32594650	360-Duo-15-N	1	0.000583771161704612	+	Ankrd28,
chr14	32626650	32626750	550-Ile-A-15-T	5	0.00359195402298851	-	Ankrd28,
chr14	33023850	33023950	944-Duo-4-T	1	0.000938086303939962	+	Parg, AC154532.2, SNORA74,
chr14	34203350	34203450	550-Col-15-T	7	0.00618374558303887	+	Mapk8,
chr14	34237150	34237250	360-Duo-A-15-T	5	0.00447227191413238	+	Mapk8,
chr14	35237550	35237650	360-Duo-A-15-T	2	0.00178890876565295	-	Bmpr1a,
chr14	35242250	35242350	357-Int-D-15-T	17	0.017258883248731	+	Bmpr1a,
chr14	35621450	35621550	888-Duo-4-T	4	0.00296956198960653	+	Grid1,
chr14	36639350	36639450	358-Duo-C-15-T	1	0.000895255147717099	-	4930596D02Rik,
chr14	36692650	36692750	360-Col-15-N	1	0.000785545954438335	-	No results within 20000 bp window
chr14	36764050	36764150	888-Duo-4-T	3	0.0022271714922049	+	No results within 20000 bp window
chr14	37267750	37267850	952-Jej-B-4-T	1	0.00135685210312076	-	No results within 20000 bp window
chr14	37329750	37329850	360-Duo-A-15-T	2	0.00178890876565295	-	No results within 20000 bp window
chr14	37501550	37501650	357-Int-D-15-T	3	0.00304568527918782	-	No results within 20000 bp window
chr14	39630950	39631050	1007-Ile-D-4-T	14	0.012646793134598	+	Nrg3,
chr14	39873050	39873150	1007-Ile-D-4-T	4	0.003613369467028	-	Nrg3,
chr14	40036950	40037050	888-Duo-4-T	1	0.000742390497401633	-	Nrg3,
chr14	40638150	40638250	1007-Ile-D-4-T	6	0.00542005420054201	+	No results within 20000 bp window
chr14	40638750	40638850	1007-Ile-D-4-T	1	0.000903342366757001	+	No results within 20000 bp window
chr14	40748750	40748850	1007-Ile-D-4-T	11	0.00993676603432701	+	No results within 20000 bp window
chr14	41174950	41175050	357-Int-A-15-T	11	0.00870253164556962	+	No results within 20000 bp window
chr14	41474950	41475050	360-Duo-A-15-T	1	0.000894454382826476	-	No results within 20000 bp window
chr14	41721650	41721750	357-Int-A-15-T	14	0.0110759493670886	-	Tspan14, Sh2d4b,
chr14	44037950	44038050	487-Int-A-15-T	12	0.0074719800747198	-	1700001F09Rik,
chr14	45682350	45682450	888-Col-4-T	2	0.00132187706543291	+	No results within 20000 bp window
chr14	46006250	46006350	888-Col-4-T	1	0.000660938532716457	+	Gnpnat1, Styx, mmu-mir-1194,
chr14	46189650	46189750	888-Col-4-T	2	0.00132187706543291	+	RP23-291I12.5,
chr14	46773850	46773950	360-Jej-A-15-T	4	0.0028673835125448	+	No results within 20000 bp window
chr14	47774750	47774850	357-Int-A-15-T	3	0.00237341772151899	-	Gch1,
chr14	48217750	48217850	360-Jej-A-15-T	3	0.0021505376344086	+	No results within 20000 bp window
chr14	48250550	48250650	888-Col-4-T	2	0.00132187706543291	-	No results within 20000 bp window
chr14	48320050	48320150	633-Duo-A-15-T	2	0.00144717800289436	-	Ktn1,
chr14	48360750	48360850	360-Duo-15-N	5	0.00291885580852306	-	Ktn1,
chr14	48602950	48603050	360-Duo-15-N	2	0.00116754232340922	-	No results within 20000 bp window
chr14	48934250	48934350	888-Duo-4-T	3	0.0022271714922049	+	No results within 20000 bp window
chr14	50085750	50085850	550-Ile-B-15-T	3	0.0032017075773746	-	Slc35f4,
chr14	50583550	50583650	1007-Ile-D-4-T	3	0.002710027100271	+	Olfr724,
chr14	50863550	50863650	358-Duo-C-15-T	4	0.0035810205908684	-	Olfr731,
chr14	51496750	51496850	1004-Jej-B-4-T	1	0.000632511068943707	+	AC027184.2, Tep1,
chr14	51547050	51547150	888-Duo-4-T	10	0.00742390497401633	-	Tmem55b, Apex1, Osgep, U6, Pnp1,
chr14	51712450	51712550	944-Col-B-4-T	1	0.00129032258064516	+	Rnase4, Ang,
chr14	51821050	51821150	944-Col-B-4-T	73	0.0941935483870968	-	Ear4, Ang2,
chr14	51844950	51845050	633-Col-15-T	8	0.00650406504065041	+	No results within 20000 bp window
chr14	52698250	52698350	550-Duo-L-15-T	12	0.00999167360532889	-	Hnrnpc, SNORD58, AC157572.2,
chr14	52786350	52786450	633-Jej-D-15-T	6	0.00361881785283474	+	Supt16h, Rpgrip1,
chr14	52809750	52809850	360-Duo-15-N	3	0.00175131348511384	-	Supt16h, AC159323.1, Chd8, snoU6-53,
chr14	52815050	52815150	888-Duo-4-T	5	0.00371195248700817	+	Supt16h, AC159323.1, Chd8, snoU6-53,
chr14	52868950	52869050	360-Jej-A-15-T	7	0.00501792114695341	+	Chd8, Rab2b,
chr14	52973950	52974050	1004-Duo-4-N	1	0.000758725341426404	-	Olfr1513, U6, Olfr1512,
chr14	53369450	53369550	583-Col-15-T	4	0.0026525198938992	+	TRAV6D-4, Gm13956, AC166823.1, TRAV7D-4,
chr14	55169150	55169250	292-Jej-1-T	1	0.000820344544708778	+	Haus4, Jub,
chr14	55634950	55635050	1004-Duo-A-4-T	1	0.000656167979002625	-	Ngdn,
chr14	57143450	57143550	556-Duo-15-T	1	0.000689179875947622	+	Rnf17, Cenpj, Y_RNA,
chr14	57673750	57673850	1004-Jej-B-4-T	7	0.00442757748260595	-	Gja3,
chr14	58615950	58616050	550-Col-15-T	1	0.00088339222614841	-	Efha1,
chr14	59693550	59693650	1004-Duo-A-4-T	4	0.0026246719160105	-	No results within 20000 bp window
chr14	60115850	60115950	944-Col-4-N	2	0.00397614314115308	-	Cab39l,
chr14	61284950	61285050	357-Int-A-15-T	1	0.000791139240506329	+	Spata13,
chr14	63330950	63331050	633-Jej-D-15-T	9	0.00542822677925211	-	Ints6,
chr14	63347050	63347150	550-Col-15-T	16	0.0141342756183746	+	Ints6,
chr14	63719250	63719350	292-Jej-1-T	11	0.00902378999179656	-	U6,
chr14	63846450	63846550	1004-Duo-B-4-T	11	0.00709219858156028	-	Gata4,
chr14	63846450	63846550	1004-Jej-B-4-T	29	0.0183428209993675	-	Gata4,
chr14	63846450	63846550	1004-Jej-C-4-T	13	0.00905923344947735	-	Gata4,
chr14	63846450	63846550	1004-Duo-A-4-T	27	0.0177165354330709	-	Gata4,
chr14	63846450	63846550	1004-Duo-4-N	17	0.0128983308042489	-	Gata4,
chr14	64076350	64076450	944-Col-A-4-T	5	0.00713266761768902	+	Fam167a,
chr14	65358150	65358250	550-Col-15-T	1	0.00088339222614841	-	Kif13b, SNORA36,
chr14	65939550	65939650	360-Duo-15-N	4	0.00233508464681845	+	Fbxo16,
chr14	66168550	66168650	360-Duo-15-N	1	0.000583771161704612	+	Elp3,
chr14	66645450	66645550	360-Col-15-T	8	0.00624512099921936	+	Adam2, Gulo, AC126272.1,
chr14	66878250	66878350	1004-Duo-4-N	2	0.00151745068285281	+	Ptk2b, Gm4583,
chr14	67632750	67632850	550-Duo-L-15-T	4	0.00333055786844296	+	Ppp2r2a, Bnip3l,
chr14	68425450	68425550	292-Jej-1-T	1	0.000820344544708778	+	Dock5,
chr14	68432850	68432950	360-Duo-D-15-T	10	0.00814332247557003	-	Dock5,
chr14	70550950	70551050	360-Col-15-N	1	0.000785545954438335	+	2610301G19Rik, 9930012K11Rik, Bin3, Pdlim2,
chr14	70622050	70622150	952-Jej-A-4-T	1	0.00151745068285281	+	Ppp3cc, AC151836.1, Sorbs3,
chr14	71066150	71066250	360-Jej-D-15-T	4	0.00266134397870925	-	Xpo7, Npm2,
chr14	71418250	71418350	1007-Ile-D-4-T	2	0.001806684733514	-	No results within 20000 bp window
chr14	71532950	71533050	944-Duo-4-T	4	0.00375234521575985	-	No results within 20000 bp window
chr14	71880450	71880550	556-Duo-15-T	6	0.00413507925568573	+	No results within 20000 bp window
chr14	72144450	72144550	360-Duo-D-15-T	5	0.00407166123778502	+	No results within 20000 bp window
chr14	72676650	72676750	633-Jej-D-15-T	3	0.00180940892641737	-	No results within 20000 bp window
chr14	72985350	72985450	944-Col-4-N	5	0.0099403578528827	+	Fndc3a, RP23-397K12.1,
chr14	75165850	75165950	888-Col-4-T	1	0.000660938532716457	+	Lrch1, Gm9779, Esd,
chr14	75324450	75324550	1007-Ile-E-4-T	2	0.00210526315789474	-	Lrch1, Gm10847,
chr14	76289850	76289950	1007-Ile-E-4-T	2	0.00210526315789474	-	Gtf2f2,
chr14	76352450	76352550	299-Duo-A-1-T	2	0.00305343511450382	+	Gtf2f2, Kctd4, SNORA5,
chr14	76398650	76398750	1007-Ile-E-4-T	4	0.00421052631578947	-	Gtf2f2,
chr14	77363950	77364050	550-Duo-L-15-T	1	0.000832639467110741	-	No results within 20000 bp window
chr14	77490250	77490350	952-Jej-B-4-T	4	0.00542740841248304	-	Ccdc122,
chr14	77861750	77861850	1004-Duo-4-N	1	0.000758725341426404	-	Enox1, Gm6994,
chr14	79026950	79027050	633-Jej-15-N	2	0.00134952766531714	+	Dgkh,
chr14	79754850	79754950	888-Col-4-T	1	0.000660938532716457	-	Naa16,
chr14	79764150	79764250	888-Col-4-T	18	0.0118968935888962	-	Naa16,
chr14	79776950	79777050	888-Col-4-T	1	0.000660938532716457	+	Naa16,
chr14	79905950	79906050	888-Col-4-T	1	0.000660938532716457	+	Elf1,
chr14	79912050	79912150	292-Jej-1-T	1	0.000820344544708778	+	Elf1,
chr14	79998050	79998150	358-Duo-D-15-T	4	0.00527704485488127	+	Sugt1, Elf1,
chr14	80389350	80389450	633-Jej-D-15-T	7	0.00422195416164053	-	Olfm4,
chr14	80619450	80619550	583-Col-15-T	20	0.013262599469496	-	No results within 20000 bp window
chr14	81034550	81034650	360-Jej-D-15-T	1	0.000665335994677312	-	No results within 20000 bp window
chr14	81556250	81556350	944-Ile-4-T	1	0.00137551581843191	+	No results within 20000 bp window
chr14	81646650	81646750	360-Duo-D-15-T	12	0.00977198697068404	+	No results within 20000 bp window
chr14	81725550	81725650	360-Col-15-N	9	0.00706991358994501	-	No results within 20000 bp window
chr14	81787750	81787850	358-Duo-D-15-T	2	0.00263852242744063	-	No results within 20000 bp window
chr14	83352550	83352650	550-Duo-K-15-T	22	0.0121212121212121	+	No results within 20000 bp window
chr14	83836650	83836750	360-Jej-D-15-T	2	0.00133067198935462	-	No results within 20000 bp window
chr14	84117750	84117850	888-Duo-4-T	4	0.00296956198960653	-	No results within 20000 bp window
chr14	85167050	85167150	358-Duo-D-15-T	12	0.0158311345646438	+	No results within 20000 bp window
chr14	85310050	85310150	556-Duo-15-T	4	0.00275671950379049	-	No results within 20000 bp window
chr14	85643250	85643350	1007-Ile-D-4-T	2	0.001806684733514	-	No results within 20000 bp window
chr14	86232050	86232150	360-Jej-D-15-T	2	0.00133067198935462	+	No results within 20000 bp window
chr14	86378350	86378450	1004-Duo-B-4-T	1	0.000644745325596389	+	No results within 20000 bp window
chr14	87276550	87276650	1007-Ile-E-4-T	6	0.00631578947368421	-	Diap3,
chr14	87276550	87276650	1007-Ile-D-4-T	1	0.000903342366757001	-	Diap3,
chr14	87329450	87329550	360-Duo-D-15-T	21	0.0171009771986971	+	Diap3,
chr14	87898950	87899050	583-Col-15-T	4	0.0026525198938992	-	Tdrd3,
chr14	88290950	88291050	1007-Ile-E-4-T	3	0.00315789473684211	-	No results within 20000 bp window
chr14	88540750	88540850	360-Duo-D-15-T	1	0.000814332247557003	-	5S_rRNA, CT571277.2,
chr14	90054250	90054350	633-Duo-B-15-T	4	0.00311526479750779	-	No results within 20000 bp window
chr14	90751350	90751450	556-Duo-15-T	1	0.000689179875947622	+	SNORA17,
chr14	92412850	92412950	358-Duo-C-15-T	15	0.0134288272157565	-	No results within 20000 bp window
chr14	92454550	92454650	556-Duo-15-T	2	0.00137835975189524	-	No results within 20000 bp window
chr14	93530150	93530250	1007-Ile-E-4-T	3	0.00315789473684211	+	Pcdh9, U1,
chr14	93559350	93559450	1004-Duo-B-4-T	1	0.000644745325596389	+	Pcdh9,
chr14	93719950	93720050	633-Jej-B-15-T	10	0.0123152709359606	-	Pcdh9,
chr14	95141150	95141250	550-Ile-B-15-T	1	0.00106723585912487	-	No results within 20000 bp window
chr14	95959050	95959150	1007-Ile-E-4-T	1	0.00105263157894737	-	No results within 20000 bp window
chr14	96615550	96615650	360-Duo-15-N	2	0.00116754232340922	+	Klhl1, RP23-450N9.1,
chr14	96874850	96874950	550-Col-15-T	4	0.00353356890459364	-	Klhl1,
chr14	97391850	97391950	556-Duo-15-T	3	0.00206753962784287	-	No results within 20000 bp window
chr14	98050650	98050750	633-Duo-A-15-T	2	0.00144717800289436	+	No results within 20000 bp window
chr14	98466650	98466750	358-Duo-D-15-T	3	0.00395778364116095	+	Dach1,
chr14	98827050	98827150	360-Col-15-N	2	0.00157109190887667	-	No results within 20000 bp window
chr14	100171450	100171550	550-Ile-B-15-T	7	0.00747065101387407	-	U2,
chr14	100597250	100597350	299-Duo-C-1-T	1	0.000860585197934596	-	RP24-501J23.1, Gm10843,
chr14	100756050	100756150	360-Jej-A-15-T	4	0.0028673835125448	-	No results within 20000 bp window
chr14	101250650	101250750	944-Col-A-4-T	6	0.00855920114122682	-	No results within 20000 bp window
chr14	101839450	101839550	952-Jej-B-4-T	3	0.00407055630936228	+	Tbc1d4,
chr14	102501650	102501750	633-Jej-D-15-T	10	0.0060313630880579	-	No results within 20000 bp window
chr14	102994850	102994950	1004-Jej-B-4-T	9	0.00569259962049336	+	No results within 20000 bp window
chr14	103554250	103554350	550-Ile-B-15-T	12	0.0128068303094984	+	Mycbp2,
chr14	103659150	103659250	299-Duo-A-1-T	1	0.00152671755725191	+	Mycbp2,
chr14	104402950	104403050	360-Col-15-T	5	0.0039032006245121	-	No results within 20000 bp window
chr14	104649350	104649450	899-Duo-D-4-T	4	0.0035650623885918	-	No results within 20000 bp window
chr14	104652650	104652750	1004-Duo-B-4-T	2	0.00128949065119278	+	No results within 20000 bp window
chr14	104916350	104916450	888-Duo-4-T	5	0.00371195248700817	+	Rnf219,
chr14	105072250	105072350	1004-Duo-4-N	4	0.00303490136570561	-	No results within 20000 bp window
chr14	105273050	105273150	550-Ile-B-15-T	1	0.00106723585912487	+	No results within 20000 bp window
chr14	105509950	105510050	550-Duo-K-15-T	2	0.00110192837465565	-	Rbm26,
chr14	106401650	106401750	358-Duo-D-15-T	1	0.00131926121372032	+	No results within 20000 bp window
chr14	107639150	107639250	1004-Duo-B-4-T	5	0.00322372662798195	-	No results within 20000 bp window
chr14	109270750	109270850	360-Col-15-T	2	0.00156128024980484	+	No results within 20000 bp window
chr14	110117850	110117950	1004-Duo-4-N	5	0.00379362670713202	+	No results within 20000 bp window
chr14	112457350	112457450	360-Duo-15-N	4	0.00233508464681845	-	No results within 20000 bp window
chr14	113635850	113635950	357-Int-D-15-T	15	0.0152284263959391	+	No results within 20000 bp window
chr14	113857050	113857150	633-Jej-15-N	1	0.000674763832658569	+	No results within 20000 bp window
chr14	115405650	115405750	1004-Duo-4-N	2	0.00151745068285281	+	No results within 20000 bp window
chr14	115411650	115411750	899-Duo-A-4-T	76	0.0579710144927536	+	No results within 20000 bp window
chr14	115411650	115411750	899-Duo-D-4-T	55	0.0490196078431373	+	No results within 20000 bp window
chr14	115446450	115446550	1007-Ile-E-4-T	5	0.00526315789473684	-	Mirhg1, mmu-mir-92a-1, mmu-mir-19b-1, mmu-mir-20a, mmu-mir-19a, mmu-mir-18a, mmu-mir-17,
chr14	115602350	115602450	952-Jej-A-4-T	6	0.00910470409711684	-	Gpc5,
chr14	115803250	115803350	360-Duo-15-N	1	0.000583771161704612	-	Gpc5,
chr14	116399550	116399650	357-Int-A-15-T	2	0.00158227848101266	-	Gpc5,
chr14	116516250	116516350	633-Jej-D-15-T	2	0.00120627261761158	+	Gpc5,
chr14	117111150	117111250	952-Jej-A-4-T	1	0.00151745068285281	+	No results within 20000 bp window
chr14	117754250	117754350	633-Col-15-T	66	0.0536585365853659	+	Gpc6,
chr14	117877950	117878050	358-Duo-C-15-T	2	0.0017905102954342	-	Gpc6,
chr14	118721050	118721150	357-Int-A-15-T	1	0.000791139240506329	-	No results within 20000 bp window
chr14	119018550	119018650	633-Jej-B-15-T	13	0.0160098522167488	-	Abcc4,
chr14	120750750	120750850	888-Duo-4-T	5	0.00371195248700817	-	Mbnl2,
chr14	120829150	120829250	633-Jej-B-15-T	1	0.00123152709359606	+	Mbnl2,
chr14	121012950	121013050	633-Duo-A-15-T	2	0.00144717800289436	-	No results within 20000 bp window
chr14	121121150	121121250	556-Duo-15-T	4	0.00275671950379049	-	No results within 20000 bp window
chr14	121129050	121129150	1007-Ile-E-4-T	2	0.00210526315789474	+	No results within 20000 bp window
chr14	121520350	121520450	360-Jej-A-15-T	4	0.0028673835125448	-	Farp1,
chr14	121707850	121707950	299-Duo-A-1-T	7	0.0106870229007634	+	Stk24,
chr14	121893150	121893250	888-Duo-4-T	1	0.000742390497401633	-	Slc15a1,
chr14	122109650	122109750	952-Jej-B-4-T	2	0.00271370420624152	-	Dock9,
chr14	122369250	122369350	952-Jej-B-4-T	29	0.039348710990502	-	Ubac2, Gpr183,
chr14	122369250	122369350	952-Jej-A-4-T	2	0.00303490136570561	-	Ubac2, Gpr183,
chr14	122524250	122524350	292-Jej-1-T	8	0.00656275635767022	-	Tm9sf2, AC164315.1, AC164315.2,
chr14	122765250	122765350	357-Int-D-15-T	3	0.00304568527918782	-	Clybl, AC168091.1,
chr14	123765750	123765850	299-Duo-A-1-T	8	0.0122137404580153	-	Nalcn,
chr14	124988750	124988850	952-Jej-B-4-T	1	0.00135685210312076	-	Fgf14,
chr14	124988750	124988850	952-Jej-A-4-T	4	0.00606980273141123	-	Fgf14,
chr16	3255450	3255550	360-Duo-15-N	13	0.00758902510215995	+	AC191865.2,
chr16	4759350	4759450	360-Duo-A-15-T	9	0.00805008944543828	+	Hmox2, 5730403B10Rik, RP24-163K10.5,
chr16	4891650	4891750	1007-Ile-E-4-T	2	0.00210526315789474	-	Mgrn1, Fam100a,
chr16	5015350	5015450	360-Jej-A-15-T	1	0.000716845878136201	+	Glyr1, Rogdi, 12-Sep,
chr16	5058350	5058450	944-Col-A-4-T	6	0.00855920114122682	-	Ubn1, U6, Glyr1,
chr16	5071650	5071750	360-Col-15-T	5	0.0039032006245121	+	Ubn1, U6, Ppl,
chr16	5619250	5619350	633-Jej-15-N	4	0.00269905533063428	-	No results within 20000 bp window
chr16	5875050	5875150	299-Duo-C-1-T	12	0.0103270223752151	-	No results within 20000 bp window
chr16	6256350	6256450	360-Duo-15-N	1	0.000583771161704612	+	No results within 20000 bp window
chr16	6721450	6721550	358-Duo-D-15-T	2	0.00263852242744063	+	No results within 20000 bp window
chr16	8473650	8473750	888-Col-4-T	3	0.00198281559814937	+	BC024814, SNORD86,
chr16	8493950	8494050	952-Jej-B-4-T	3	0.00407055630936228	+	BC024814, SNORD86, Abat,
chr16	8876850	8876950	1004-Jej-B-4-T	4	0.00253004427577483	+	5S_rRNA,
chr16	8876850	8876950	1004-Duo-B-4-T	5	0.00322372662798195	+	5S_rRNA,
chr16	8896850	8896950	360-Col-15-T	2	0.00156128024980484	+	No results within 20000 bp window
chr16	9416650	9416750	633-Jej-15-N	1	0.000674763832658569	+	No results within 20000 bp window
chr16	9463050	9463150	360-Col-15-T	4	0.00312256049960968	-	No results within 20000 bp window
chr16	9806450	9806550	633-Jej-15-N	3	0.00202429149797571	+	Grin2a,
chr16	9853950	9854050	1004-Duo-B-4-T	4	0.00257898130238556	+	Grin2a,
chr16	9976450	9976550	550-Col-15-T	1	0.00088339222614841	-	Grin2a,
chr16	10147950	10148050	358-Duo-D-15-T	2	0.00263852242744063	-	No results within 20000 bp window
chr16	10547950	10548050	357-Int-A-15-T	9	0.00712025316455696	+	Clec16a, Dexi,
chr16	10641050	10641150	360-Col-15-N	5	0.00392772977219167	-	Clec16a,
chr16	10989450	10989550	360-Col-15-N	16	0.0125687352710134	-	Litaf, U1, AC164093.2, AC164093.1,
chr16	11217650	11217750	1004-Jej-B-4-T	1	0.000632511068943707	-	Gspt1, Rsl1d1,
chr16	11243350	11243450	633-Jej-D-15-T	28	0.0168878166465621	+	Gspt1, mmu-mir-1945,
chr16	12947750	12947850	1007-Ile-E-4-T	1	0.00105263157894737	+	No results within 20000 bp window
chr16	13257550	13257650	888-Col-4-T	3	0.00198281559814937	+	Mkl2,
chr16	13358350	13358450	360-Duo-15-N	2	0.00116754232340922	-	Mkl2,
chr16	13531550	13531650	1004-Duo-A-4-T	1	0.000656167979002625	+	SNORA17, Parn, 2310015D24Rik,
chr16	13548450	13548550	888-Col-4-T	3	0.00198281559814937	+	Parn, SNORA17,
chr16	13606450	13606550	360-Duo-A-15-T	3	0.00268336314847943	+	Parn,
chr16	13630350	13630450	299-Duo-A-1-T	3	0.00458015267175573	-	Parn,
chr16	13675550	13675650	1004-Jej-C-4-T	12	0.00836236933797909	-	Bfar, 3110001I22Rik, Parn,
chr16	13864650	13864750	358-Duo-C-15-T	14	0.0125335720680394	+	Pdxdc1,
chr16	13875750	13875850	1004-Jej-C-4-T	3	0.00209059233449477	+	Pdxdc1,
chr16	13895950	13896050	357-Int-A-15-T	7	0.0055379746835443	-	Pdxdc1, Mpv17l,
chr16	14002650	14002750	888-Col-4-T	1	0.000660938532716457	-	2900011O08Rik, RP23-130N20.5, Ifitm7,
chr16	14744450	14744550	1004-Duo-B-4-T	1	0.000644745325596389	+	No results within 20000 bp window
chr16	14892550	14892650	550-Col-15-T	11	0.00971731448763251	-	Efcab1,
chr16	15197650	15197750	633-Duo-A-15-T	1	0.000723589001447178	-	RP23-296A12.1,
chr16	15241850	15241950	360-Duo-15-N	1	0.000583771161704612	-	No results within 20000 bp window
chr16	16064750	16064850	944-Col-4-N	4	0.00795228628230616	+	2310008H04Rik, AC113329.2,
chr16	16077350	16077450	550-Ile-A-15-T	41	0.0294540229885057	+	2310008H04Rik,
chr16	16241650	16241750	633-Jej-15-N	2	0.00134952766531714	-	Pkp2,
chr16	16587950	16588050	360-Duo-15-N	1	0.000583771161704612	+	Fgd4,
chr16	16612950	16613050	1004-Duo-B-4-T	3	0.00193423597678917	-	Fgd4,
chr16	17027050	17027150	1007-Ile-E-4-T	1	0.00105263157894737	+	Mapk1,
chr16	17032650	17032750	556-Duo-15-T	3	0.00206753962784287	-	Mapk1, RP24-83P13.2,
chr16	17134050	17134150	1004-Duo-B-4-T	5	0.00322372662798195	+	Sdf2l1, Ccdc116, RP23-153F8.12, 2610318N02Rik, mmu-mir-301b, mmu-mir-130b, Ydjc, Ube2l3, RP23-153F8.11,
chr16	17463350	17463450	633-Duo-B-15-T	4	0.00311526479750779	+	Crkl, U6,
chr16	17483150	17483250	360-Duo-15-N	1	0.000583771161704612	-	Crkl, U6, Aifm3,
chr16	17658550	17658650	360-Duo-15-N	1	0.000583771161704612	-	Med15, Ccdc74a, Smpd4,
chr16	17669350	17669450	633-Jej-15-N	4	0.00269905533063428	+	Med15, Ccdc74a,
chr16	17696250	17696350	1004-Duo-B-4-T	2	0.00128949065119278	-	Med15, AC087802.1,
chr16	18831750	18831850	357-Int-D-15-T	2	0.00203045685279188	-	Ufd1l, 2510002D24Rik, Cdc45l,
chr16	19156650	19156750	899-Duo-A-4-T	2	0.0015255530129672	-	No results within 20000 bp window
chr16	19185650	19185750	633-Jej-D-15-T	12	0.00723763570566948	+	AC112681.3, AC112681.1, Igl-C2, AC112681.5,
chr16	19509950	19510050	360-Jej-D-15-T	5	0.00332667997338656	+	Olfr167,
chr16	19699150	19699250	944-Col-B-4-T	1	0.00129032258064516	+	Lamp3,
chr16	20254150	20254250	888-Col-4-T	2	0.00132187706543291	-	Map6d1,
chr16	20283650	20283750	888-Col-4-T	2	0.00132187706543291	+	Parl,
chr16	20519550	20519650	357-Int-A-15-T	12	0.00949367088607595	+	Dvl3, AC161756.1, Eif2b5, Ap2m1,
chr16	20545350	20545450	360-Duo-15-N	2	0.00116754232340922	+	Ap2m1, RP23-101H1.5, Abcf3, Dvl3,
chr16	20677050	20677150	633-Duo-B-15-T	1	0.000778816199376947	+	Eif4g1, AC087898.1, SNORD66, Psmd2, Fam131a,
chr16	20727950	20728050	888-Col-4-T	1	0.000660938532716457	+	Thpo, Chrd, Polr2h, Clcn2, U1,
chr16	21149250	21149350	952-Jej-B-4-T	1	0.00135685210312076	+	AC168061.1,
chr16	21765250	21765350	556-Duo-15-T	1	0.000689179875947622	-	Ehhadh, U6,
chr16	22046250	22046350	299-Duo-A-1-T	2	0.00305343511450382	+	Senp2, RP23-50H13.2, Igf2bp2,
chr16	22164050	22164150	944-Col-4-N	2	0.00397614314115308	+	Igf2bp2,
chr16	22262150	22262250	299-Duo-C-1-T	4	0.00344234079173838	-	Tra2b,
chr16	22263450	22263550	633-Jej-15-N	1	0.000674763832658569	-	Tra2b,
chr16	22867750	22867850	633-Jej-15-N	4	0.00269905533063428	-	Dnajb11, Tbccd1,
chr16	23049950	23050050	633-Jej-B-15-T	18	0.0221674876847291	-	U6, Kng1,
chr16	23348350	23348450	360-Duo-15-N	1	0.000583771161704612	-	St6gal1,
chr16	23804350	23804450	633-Duo-A-15-T	8	0.00578871201157742	-	No results within 20000 bp window
chr16	23979350	23979450	888-Col-4-T	2	0.00132187706543291	-	Bcl6,
chr16	24602750	24602850	1004-Duo-4-N	2	0.00151745068285281	-	Lpp,
chr16	24801250	24801350	1007-Ile-E-4-T	5	0.00526315789473684	-	Lpp,
chr16	25169150	25169250	888-Col-4-T	1	0.000660938532716457	+	No results within 20000 bp window
chr16	25188850	25188950	899-Duo-A-4-T	1	0.0007627765064836	+	No results within 20000 bp window
chr16	25489850	25489950	633-Duo-B-15-T	3	0.00233644859813084	+	No results within 20000 bp window
chr16	25819250	25819350	633-Jej-D-15-T	4	0.00241254523522316	+	Trp63,
chr16	26405250	26405350	550-Ile-B-15-T	4	0.00426894343649947	+	No results within 20000 bp window
chr16	26405250	26405350	550-Duo-L-15-T	7	0.00582847626977519	+	No results within 20000 bp window
chr16	26450350	26450450	1004-Jej-B-4-T	1	0.000632511068943707	+	Cldn16,
chr16	26732650	26732750	1007-Ile-E-4-T	6	0.00631578947368421	+	Il1rap,
chr16	27002350	27002450	360-Jej-D-15-T	3	0.00199600798403194	+	Gm606,
chr16	27643450	27643550	299-Duo-C-1-T	2	0.00172117039586919	-	No results within 20000 bp window
chr16	28790750	28790850	550-Ile-B-15-T	1	0.00106723585912487	+	No results within 20000 bp window
chr16	28879550	28879650	360-Jej-D-15-T	1	0.000665335994677312	-	1600021P15Rik,
chr16	29606050	29606150	357-Int-D-15-T	1	0.00101522842639594	+	Opa1,
chr16	29630650	29630750	888-Col-4-T	1	0.000660938532716457	+	Opa1,
chr16	29783150	29783250	583-Col-15-T	1	0.000663129973474801	-	No results within 20000 bp window
chr16	30147250	30147350	1004-Duo-B-4-T	1	0.000644745325596389	+	5S_rRNA,
chr16	30317850	30317950	888-Col-4-T	1	0.000660938532716457	-	Atp13a3, AC154608.1, Gp5,
chr16	30328150	30328250	888-Duo-4-T	2	0.00148478099480327	+	Atp13a3, AC154608.1, Gp5,
chr16	31710850	31710950	1007-Ile-E-4-T	1	0.00105263157894737	-	Dlg1,
chr16	32017250	32017350	1004-Duo-4-N	1	0.000758725341426404	-	Pak2, Senp5,
chr16	32603450	32603550	944-Duo-4-T	3	0.00281425891181989	-	Tfrc, RP24-363G9.1,
chr16	32603450	32603550	944-Col-B-4-T	8	0.0103225806451613	-	Tfrc, RP24-363G9.1,
chr16	32645350	32645450	360-Col-15-N	1	0.000785545954438335	+	Tnk2, Tfrc, RP24-363L9.3,
chr16	32958250	32958350	944-Ile-4-T	19	0.0261348005502063	-	Lrch3,
chr16	33323250	33323350	1007-Ile-E-4-T	3	0.00315789473684211	+	No results within 20000 bp window
chr16	33482650	33482750	888-Col-4-T	1	0.000660938532716457	-	Zfp148,
chr16	33488350	33488450	358-Duo-D-15-T	4	0.00527704485488127	-	Zfp148,
chr16	33803950	33804050	360-Duo-15-N	4	0.00233508464681845	-	Muc13, RP23-228G6.2, RP23-228G6.3,
chr16	34480950	34481050	357-Int-D-15-T	11	0.0111675126903553	-	Kalrn,
chr16	34907250	34907350	556-Duo-15-T	5	0.00344589937973811	+	Mylk,
chr16	35969350	35969450	360-Col-15-N	1	0.000785545954438335	-	Parp9, RP24-459O21.3, Kpna1,
chr16	36086250	36086350	888-Col-4-T	2	0.00132187706543291	+	Ccdc58, Fam162a,
chr16	37064050	37064150	1007-Ile-E-4-T	2	0.00210526315789474	-	Polq,
chr16	38092550	38092650	360-Duo-15-N	2	0.00116754232340922	+	AC120020.3, Gsk3b, AC120020.1,
chr16	38097950	38098050	550-Col-15-T	11	0.00971731448763251	-	AC120020.3, Gsk3b, AC120020.1,
chr16	38147750	38147850	1007-Ile-E-4-T	5	0.00526315789473684	-	Gsk3b, SNORA17,
chr16	38290850	38290950	1007-Ile-E-4-T	2	0.00210526315789474	+	Nr1i2, 4932425I24Rik, RP24-528G7.4,
chr16	38770550	38770650	1007-Ile-E-4-T	2	0.00210526315789474	+	B4galt4, Upk1b,
chr16	40018550	40018650	633-Jej-D-15-T	1	0.00060313630880579	-	No results within 20000 bp window
chr16	40182150	40182250	1004-Jej-C-4-T	1	0.000696864111498258	+	No results within 20000 bp window
chr16	40338650	40338750	550-Ile-B-15-T	20	0.0213447171824973	+	No results within 20000 bp window
chr16	40607350	40607450	360-Duo-A-15-T	5	0.00447227191413238	-	No results within 20000 bp window
chr16	40921350	40921450	360-Jej-D-15-T	1	0.000665335994677312	-	No results within 20000 bp window
chr16	41832750	41832850	1004-Duo-B-4-T	3	0.00193423597678917	+	Lsamp,
chr16	42316950	42317050	1004-Duo-B-4-T	1	0.000644745325596389	-	Gap43,
chr16	42316950	42317050	1004-Duo-A-4-T	2	0.00131233595800525	-	Gap43,
chr16	42566850	42566950	944-Col-4-N	2	0.00397614314115308	-	No results within 20000 bp window
chr16	42711850	42711950	358-Duo-D-15-T	3	0.00395778364116095	-	RP23-283M18.2,
chr16	42872950	42873050	1004-Jej-C-4-T	5	0.00348432055749129	+	RP23-283M18.2, Zbtb20,
chr16	43032450	43032550	487-Int-A-15-T	1	0.00062266500622665	+	Zbtb20,
chr16	43032750	43032850	633-Jej-D-15-T	3	0.00180940892641737	-	Zbtb20,
chr16	43163850	43163950	633-Duo-B-15-T	1	0.000778816199376947	-	Zbtb20,
chr16	43497650	43497750	1004-Duo-4-N	8	0.00606980273141123	-	Zbtb20,
chr16	44664950	44665050	1004-Duo-B-4-T	2	0.00128949065119278	-	No results within 20000 bp window
chr16	45192250	45192350	360-Col-15-N	10	0.00785545954438335	+	Atg3, AC129601.1,
chr16	45199050	45199150	1007-Ile-E-4-T	3	0.00315789473684211	+	AC129601.1, Atg3,
chr16	45228050	45228150	633-Duo-B-15-T	1	0.000778816199376947	-	Btla,
chr16	45623350	45623450	1004-Jej-C-4-T	4	0.00278745644599303	+	Gcet2, BC016579, Slc9a10,
chr16	45652150	45652250	888-Duo-4-T	3	0.0022271714922049	+	BC016579, Tmprss7,
chr16	45743550	45743650	888-Col-4-T	1	0.000660938532716457	+	Abhd10, RP23-346L20.5, Phldb2, RP23-346L20.2, Tagln3,
chr16	46216450	46216550	1004-Duo-4-N	3	0.00227617602427921	+	SNORA17,
chr16	46320650	46320750	299-Duo-C-1-T	4	0.00344234079173838	+	No results within 20000 bp window
chr16	47081350	47081450	556-Duo-15-T	2	0.00137835975189524	+	RP23-266E12.1,
chr16	47503550	47503650	360-Duo-15-N	2	0.00116754232340922	-	U6,
chr16	47536150	47536250	360-Jej-A-15-T	1	0.000716845878136201	-	No results within 20000 bp window
chr16	47746650	47746750	360-Jej-D-15-T	7	0.00465735196274118	+	7SK,
chr16	48401250	48401350	1007-Ile-E-4-T	5	0.00526315789473684	+	5S_rRNA,
chr16	48664650	48664750	357-Int-A-15-T	2	0.00158227848101266	+	No results within 20000 bp window
chr16	48842650	48842750	1004-Jej-B-4-T	3	0.00189753320683112	-	Retnla,
chr16	48927650	48927750	952-Jej-A-4-T	1	0.00151745068285281	+	Dzip3, U6,
chr16	48941550	48941650	1007-Ile-E-4-T	1	0.00105263157894737	-	Dzip3, U6,
chr16	48994950	48995050	360-Duo-D-15-T	4	0.00325732899022801	+	C330027C09Rik, Dzip3,
chr16	49303850	49303950	556-Duo-15-T	1	0.000689179875947622	+	No results within 20000 bp window
chr16	49343350	49343450	1007-Ile-E-4-T	1	0.00105263157894737	+	No results within 20000 bp window
chr16	49576850	49576950	1004-Jej-C-4-T	11	0.00766550522648084	-	No results within 20000 bp window
chr16	50291150	50291250	550-Duo-K-15-T	37	0.0203856749311295	-	Bbx,
chr16	50327250	50327350	360-Col-15-T	6	0.00468384074941452	+	Bbx,
chr16	50948750	50948850	360-Jej-A-15-T	20	0.014336917562724	-	No results within 20000 bp window
chr16	51497650	51497750	357-Int-A-15-T	16	0.0126582278481013	-	No results within 20000 bp window
chr16	51560950	51561050	360-Duo-15-N	4	0.00233508464681845	+	No results within 20000 bp window
chr16	51615250	51615350	1007-Ile-E-4-T	2	0.00210526315789474	-	No results within 20000 bp window
chr16	51759750	51759850	633-Jej-15-N	2	0.00134952766531714	-	U7,
chr16	51832750	51832850	1004-Jej-C-4-T	7	0.0048780487804878	+	No results within 20000 bp window
chr16	51936850	51936950	360-Duo-15-N	3	0.00175131348511384	+	No results within 20000 bp window
chr16	52357150	52357250	633-Duo-B-15-T	2	0.00155763239875389	-	Alcam,
chr16	52611350	52611450	899-Duo-D-4-T	15	0.0133689839572193	+	No results within 20000 bp window
chr16	52727650	52727750	952-Jej-B-4-T	2	0.00271370420624152	+	No results within 20000 bp window
chr16	53164550	53164650	550-Duo-K-15-T	20	0.0110192837465565	+	No results within 20000 bp window
chr16	54906650	54906750	360-Col-15-N	2	0.00157109190887667	+	No results within 20000 bp window
chr16	55684950	55685050	888-Duo-4-T	1	0.000742390497401633	+	No results within 20000 bp window
chr16	56011850	56011950	952-Jej-B-4-T	3	0.00407055630936228	-	Pcnp, Zbtb11,
chr16	56094250	56094350	888-Col-4-T	2	0.00132187706543291	-	Senp7,
chr16	56415250	56415350	360-Duo-15-N	1	0.000583771161704612	+	No results within 20000 bp window
chr16	56736250	56736350	888-Duo-4-T	4	0.00296956198960653	+	Gpr128, Tfg,
chr16	56784650	56784750	487-Int-A-15-T	1	0.00062266500622665	-	Gpr128,
chr16	57123250	57123350	550-Col-15-T	27	0.0238515901060071	-	Tomm70a,
chr16	57572150	57572250	360-Duo-15-N	6	0.00350262697022767	-	2610528E23Rik, Filip1l,
chr16	60129350	60129450	633-Jej-15-N	6	0.00404858299595142	+	Epha6,
chr16	60163250	60163350	1007-Ile-E-4-T	3	0.00315789473684211	+	Epha6,
chr16	60310650	60310750	633-Jej-B-15-T	13	0.0160098522167488	+	Epha6,
chr16	60900650	60900750	633-Duo-A-15-T	11	0.00795947901591896	+	No results within 20000 bp window
chr16	61198850	61198950	944-Ile-4-T	3	0.00412654745529574	-	No results within 20000 bp window
chr16	61894850	61894950	556-Duo-15-T	3	0.00206753962784287	+	No results within 20000 bp window
chr16	61912750	61912850	556-Duo-15-T	2	0.00137835975189524	+	No results within 20000 bp window
chr16	62282550	62282650	360-Col-15-N	2	0.00157109190887667	-	No results within 20000 bp window
chr16	62358950	62359050	550-Duo-K-15-T	13	0.00716253443526171	-	No results within 20000 bp window
chr16	63138050	63138150	360-Col-15-N	5	0.00392772977219167	+	No results within 20000 bp window
chr16	64492250	64492350	1004-Duo-B-4-T	5	0.00322372662798195	-	Csnka2ip,
chr16	65117350	65117450	888-Col-4-T	1	0.000660938532716457	+	Htr1f,
chr16	65383950	65384050	888-Col-4-T	2	0.00132187706543291	+	No results within 20000 bp window
chr16	67266750	67266850	360-Duo-15-N	1	0.000583771161704612	-	Cadm2,
chr16	67272850	67272950	1004-Jej-C-4-T	7	0.0048780487804878	+	Cadm2,
chr16	67337650	67337750	944-Col-B-4-T	1	0.00129032258064516	+	Cadm2,
chr16	68337950	68338050	360-Duo-15-N	1	0.000583771161704612	-	No results within 20000 bp window
chr16	68837850	68837950	633-Jej-D-15-T	13	0.00784077201447527	+	No results within 20000 bp window
chr16	69259950	69260050	899-Duo-D-4-T	24	0.0213903743315508	+	No results within 20000 bp window
chr16	69625550	69625650	357-Int-D-15-T	8	0.00812182741116751	-	No results within 20000 bp window
chr16	71032850	71032950	633-Jej-B-15-T	1	0.00123152709359606	+	U7, U7,
chr16	71572250	71572350	358-Duo-D-15-T	1	0.00131926121372032	+	No results within 20000 bp window
chr16	72580050	72580150	360-Jej-D-15-T	2	0.00133067198935462	-	No results within 20000 bp window
chr16	74758350	74758450	583-Col-15-T	7	0.00464190981432361	-	No results within 20000 bp window
chr16	74911650	74911750	1007-Ile-E-4-T	1	0.00105263157894737	-	No results within 20000 bp window
chr16	75836450	75836550	358-Duo-C-15-T	1	0.000895255147717099	-	No results within 20000 bp window
chr16	76325850	76325950	899-Duo-D-4-T	5	0.00445632798573975	+	Nrip1,
chr16	76360550	76360650	550-Ile-A-15-T	32	0.0229885057471264	-	Nrip1,
chr16	76771150	76771250	1007-Ile-E-4-T	2	0.00210526315789474	+	No results within 20000 bp window
chr16	77040350	77040450	952-Jej-B-4-T	2	0.00271370420624152	-	Usp25,
chr16	77733150	77733250	633-Duo-A-15-T	5	0.00361794500723589	+	No results within 20000 bp window
chr16	79416650	79416750	360-Col-15-N	3	0.002356637863315	-	No results within 20000 bp window
chr16	80356150	80356250	888-Duo-4-T	2	0.00148478099480327	+	No results within 20000 bp window
chr16	81260850	81260950	952-Jej-B-4-T	1	0.00135685210312076	-	Ncam2, AC126030.2, 7SK,
chr16	81725350	81725450	299-Duo-C-1-T	13	0.0111876075731497	-	No results within 20000 bp window
chr16	82127550	82127650	360-Col-15-T	6	0.00468384074941452	+	No results within 20000 bp window
chr16	82227150	82227250	583-Col-15-T	4	0.0026525198938992	+	No results within 20000 bp window
chr16	82641550	82641650	299-Duo-C-1-T	4	0.00344234079173838	-	No results within 20000 bp window
chr16	82898950	82899050	360-Jej-D-15-T	3	0.00199600798403194	+	No results within 20000 bp window
chr16	84955350	84955450	360-Duo-15-N	2	0.00116754232340922	-	App, Gm10791,
chr16	84980550	84980650	550-Ile-A-15-T	2	0.0014367816091954	+	App, Gm10791,
chr16	86476850	86476950	360-Duo-15-N	1	0.000583771161704612	-	No results within 20000 bp window
chr16	86702950	86703050	360-Duo-A-15-T	23	0.0205724508050089	-	No results within 20000 bp window
chr16	87711150	87711250	550-Ile-A-15-T	19	0.0136494252873563	-	Bach1,
chr16	87901550	87901650	633-Jej-15-N	2	0.00134952766531714	-	Grik1,
chr16	88336250	88336350	888-Col-4-T	2	0.00132187706543291	+	No results within 20000 bp window
chr16	88825650	88825750	357-Int-A-15-T	1	0.000791139240506329	-	AC125199.1, AC125199.3,
chr16	90117350	90117450	556-Duo-15-T	2	0.00137835975189524	-	AC132099.1,
chr16	91007550	91007650	360-Col-15-N	13	0.0102120974076984	+	Synj1, RP24-104I20.5, Gcfc1,
chr16	91031150	91031250	358-Duo-D-15-T	1	0.00131926121372032	+	Gcfc1, RP24-104I20.6, RP24-104I20.5, Synj1,
chr16	91165450	91165550	360-Col-15-T	28	0.0218579234972678	-	Gm9881,
chr16	91709150	91709250	633-Duo-A-15-T	10	0.00723589001447178	+	Atp5o, Gm10785, RP23-388P2.4, Cryzl1,
chr16	93911150	93911250	556-Duo-15-T	3	0.00206753962784287	+	Chaf1b, Cldn14,
chr16	94113450	94113550	633-Duo-A-15-T	4	0.00289435600578871	-	Sim2,
chr16	94817750	94817850	360-Col-15-N	4	0.00314218381775334	+	Dyrk1a, CT030190.1,
chr16	94823950	94824050	358-Duo-D-15-T	1	0.00131926121372032	-	Dyrk1a, CT030190.1, RP23-115D20.2,
chr16	94895850	94895950	1004-Duo-B-4-T	3	0.00193423597678917	-	Dyrk1a,
chr16	95611850	95611950	360-Duo-A-15-T	1	0.000894454382826476	-	Erg,
chr16	95612450	95612550	487-Int-B-15-T	1	0.0010752688172043	-	Erg,
chr16	95654650	95654750	360-Jej-A-15-T	1	0.000716845878136201	-	Erg,
chr16	95665950	95666050	550-Col-15-T	3	0.00265017667844523	+	Erg,
chr16	95686050	95686150	633-Duo-A-15-T	12	0.00868306801736614	-	Erg,
chr16	96125750	96125850	1004-Jej-B-4-T	6	0.00379506641366224	+	RP23-480M17.2, RP23-480M17.3,
chr16	96156850	96156950	1004-Duo-A-4-T	13	0.00853018372703412	+	RP23-480M17.2,
chr16	96925650	96925750	360-Duo-15-N	1	0.000583771161704612	-	Dscam,
chr16	97049050	97049150	360-Duo-15-N	2	0.00116754232340922	+	Dscam,
chr16	97591850	97591950	556-Duo-15-T	5	0.00344589937973811	-	Bace2,
chr16	97758350	97758450	944-Col-4-N	1	0.00198807157057654	-	Mx2,
chr16	97851650	97851750	633-Jej-15-N	17	0.0114709851551957	-	Tmprss2,
chr16	97897050	97897150	888-Duo-4-T	3	0.0022271714922049	-	No results within 20000 bp window
chr16	98070950	98071050	360-Jej-A-15-T	4	0.0028673835125448	-	Prdm15, C2cd2,
chr17	3615150	3615250	360-Col-15-N	3	0.002356637863315	-	Nox3,
chr17	3822650	3822750	633-Duo-A-15-T	7	0.00506512301013025	+	No results within 20000 bp window
chr17	4622850	4622950	360-Jej-D-15-T	3	0.00199600798403194	-	No results within 20000 bp window
chr17	4712650	4712750	888-Duo-4-T	6	0.0044543429844098	-	No results within 20000 bp window
chr17	5023250	5023350	633-Jej-15-N	2	0.00134952766531714	+	Arid1b,
chr17	5125950	5126050	360-Duo-15-N	2	0.00116754232340922	+	Arid1b, RP24-465A20.1,
chr17	5257450	5257550	292-Jej-1-T	75	0.0615258408531583	+	Arid1b,
chr17	5588150	5588250	556-Duo-15-T	1	0.000689179875947622	+	Zdhhc14,
chr17	6508050	6508150	1007-Ile-D-4-T	4	0.003613369467028	+	No results within 20000 bp window
chr17	6964850	6964950	360-Col-15-N	1	0.000785545954438335	-	Ezr,
chr17	7963550	7963650	899-Duo-D-4-T	21	0.018716577540107	+	Fndc1,
chr17	8371050	8371150	633-Jej-15-N	2	0.00134952766531714	-	Fgfr1op,
chr17	9047450	9047550	633-Jej-15-N	6	0.00404858299595142	-	Pde10a,
chr17	9052750	9052850	360-Duo-15-N	2	0.00116754232340922	-	Pde10a,
chr17	9450350	9450450	550-Duo-K-15-T	1	0.000550964187327824	-	No results within 20000 bp window
chr17	10386550	10386650	888-Duo-4-T	5	0.00371195248700817	-	Qk,
chr17	10466250	10466350	1004-Duo-4-N	1	0.000758725341426404	-	Qk,
chr17	11022650	11022750	357-Int-A-15-T	1	0.000791139240506329	-	Pacrg, AC105305.1, Park2,
chr17	12441750	12441850	550-Duo-L-15-T	3	0.00249791840133222	-	Map3k4, AC136921.2,
chr17	12900250	12900350	583-Col-15-T	11	0.00729442970822281	-	Igf2r,
chr17	13172350	13172450	888-Col-4-T	1	0.000660938532716457	+	Wtap, RP23-351C7.5, Acat2,
chr17	13914550	13914650	1007-Ile-E-4-T	1	0.00105263157894737	+	Mllt4, Tcte2, CH36-125B10.5, CH36-125B10.6,
chr17	13961750	13961850	550-Duo-L-15-T	9	0.00749375520399667	+	Mllt4,
chr17	13967550	13967650	633-Jej-15-N	6	0.00404858299595142	+	Mllt4,
chr17	13995950	13996050	550-Duo-L-15-T	50	0.0416319733555371	-	Mllt4, RP23-48G20.1,
chr17	14024350	14024450	899-Duo-D-4-T	13	0.0115864527629234	-	Mllt4,
chr17	14335750	14335850	550-Duo-L-15-T	26	0.0216486261448793	-	Dact2,
chr17	14458750	14458850	633-Jej-15-N	2	0.00134952766531714	+	Smoc2,
chr17	15089150	15089250	633-Duo-A-15-T	7	0.00506512301013025	-	Phf10, 1600012H06Rik, Wdr27, AC182749.3,
chr17	15573050	15573150	550-Duo-L-15-T	1	0.000832639467110741	-	Fam120b,
chr17	15900050	15900150	944-Duo-4-T	1	0.000938086303939962	-	Chd1,
chr17	15975550	15975650	952-Jej-B-4-T	1	0.00135685210312076	-	U6, Rgmb,
chr17	16004850	16004950	952-Jej-B-4-T	2	0.00271370420624152	-	No results within 20000 bp window
chr17	16417650	16417750	633-Jej-15-N	1	0.000674763832658569	-	No results within 20000 bp window
chr17	16749750	16749850	550-Duo-L-15-T	2	0.00166527893422148	-	No results within 20000 bp window
chr17	16764350	16764450	360-Duo-A-15-T	2	0.00178890876565295	+	No results within 20000 bp window
chr17	19203550	19203650	888-Duo-4-T	2	0.00148478099480327	+	No results within 20000 bp window
chr17	19360350	19360450	360-Jej-D-15-T	5	0.00332667997338656	-	No results within 20000 bp window
chr17	19905250	19905350	633-Jej-D-15-T	2	0.00120627261761158	+	No results within 20000 bp window
chr17	20422850	20422950	550-Ile-A-15-T	43	0.0308908045977011	-	No results within 20000 bp window
chr17	20602350	20602450	358-Duo-C-15-T	7	0.0062667860340197	+	No results within 20000 bp window
chr17	21497650	21497750	358-Duo-D-15-T	1	0.00131926121372032	+	No results within 20000 bp window
chr17	21700150	21700250	888-Duo-4-T	3	0.0022271714922049	-	Zfp52, BC049807,
chr17	22095350	22095450	550-Col-15-T	3	0.00265017667844523	-	RP23-50F19.1, 4930432O21Rik, RP24-113B3.3, RP24-113B3.2,
chr17	22273450	22273550	952-Jej-B-4-T	1	0.00135685210312076	+	Gm4769,
chr17	22445550	22445650	888-Duo-4-T	9	0.0066815144766147	-	No results within 20000 bp window
chr17	22592850	22592950	952-Jej-B-4-T	1	0.00135685210312076	+	1300003B13Rik, AC122270.1,
chr17	23617850	23617950	360-Duo-15-N	1	0.000583771161704612	+	No results within 20000 bp window
chr17	23619850	23619950	299-Duo-A-1-T	4	0.00610687022900763	+	No results within 20000 bp window
chr17	23953350	23953450	888-Col-4-T	1	0.000660938532716457	+	Srrm2, Tceb2, Prss33,
chr17	24185350	24185450	888-Duo-4-T	3	0.0022271714922049	+	Kctd5, Prss27,
chr17	24616950	24617050	888-Col-4-T	1	0.000660938532716457	-	Mlst8, 9930021D14Rik, Pgp, Caskin1,
chr17	24812550	24812650	1004-Duo-A-4-T	2	0.00131233595800525	-	Zfp598, Syngr3, Npw, Gfer,
chr17	25138450	25138550	360-Col-15-N	3	0.002356637863315	-	Cramp1l, Ift140,
chr17	25839050	25839150	556-Duo-15-T	1	0.000689179875947622	-	U6, Gng13, Chtf18,
chr17	26103350	26103450	1004-Duo-4-N	1	0.000758725341426404	+	Solh, AC159277.1, Nhlrc4, RP23-356J2.8,
chr17	26282150	26282250	360-Duo-15-N	2	0.00116754232340922	-	Axin1, Mrpl28,
chr17	26798450	26798550	360-Jej-A-15-T	90	0.0645161290322581	+	Ergic1, Atp6v0e,
chr17	26839650	26839750	299-Duo-A-1-T	1	0.00152671755725191	+	Atp6v0e, A930001N09Rik,
chr17	27113950	27114050	360-Duo-15-N	10	0.00583771161704612	-	Ggnbp1, Zbtb9, AC144621.1,
chr17	28604750	28604850	583-Col-15-T	1	0.000663129973474801	-	Fkbp5,
chr17	29468750	29468850	888-Col-4-T	28	0.0185062789160608	+	Mtch1, Pi16,
chr17	29755350	29755450	360-Jej-D-15-T	5	0.00332667997338656	-	Ftsjd2, Rnf8, Tbc1d22b,
chr17	30217850	30217950	633-Jej-15-N	8	0.00539811066126856	-	Zfand3,
chr17	32380750	32380850	944-Col-4-N	6	0.0119284294234592	+	Brd4,
chr17	32380750	32380850	944-Col-A-4-T	4	0.00570613409415121	+	Brd4,
chr17	32794450	32794550	550-Ile-A-15-T	33	0.0237068965517241	-	No results within 20000 bp window
chr17	32960850	32960950	888-Col-4-T	1	0.000660938532716457	-	Zfp799, CT485613.2, 5S_rRNA,
chr17	33073650	33073750	550-Ile-B-15-T	8	0.00853788687299893	+	Cyp4f13, Cyp4f41-ps, Cyp4f14, 7SK,
chr17	33074350	33074450	550-Ile-B-15-T	8	0.00853788687299893	+	Cyp4f13, Cyp4f41-ps, 7SK,
chr17	33085350	33085450	944-Col-4-N	1	0.00198807157057654	+	Cyp4f13, Cyp4f41-ps, 7SK, Zfp472,
chr17	33580150	33580250	633-Duo-B-15-T	7	0.00545171339563863	-	CT030734.1,
chr17	33696350	33696450	1007-Ile-E-4-T	5	0.00526315789473684	+	Myo1f, Adamts10,
chr17	33788950	33789050	358-Duo-D-15-T	28	0.0369393139841689	-	Hnrnpm, Pram1,
chr17	34735050	34735150	358-Duo-D-15-T	1	0.00131926121372032	+	Ager, Pbx2, Rnf5, Gpsm3, Agpat1, Notch4, Egfl8, Ppt2,
chr17	34998750	34998850	358-Duo-D-15-T	1	0.00131926121372032	-	Cfb, C2, Rdbp, Skiv2l,
chr17	35193050	35193150	358-Duo-D-15-T	3	0.00395778364116095	-	Clic1, Ddah2, AU023871, U6, Msh5, Ly6g6c, Ly6g6d,
chr17	35671950	35672050	360-Duo-D-15-T	7	0.00570032573289902	-	Psors1c2, Cchcr1, Cdsn, Tcf19,
chr17	36028450	36028550	360-Duo-15-N	3	0.00175131348511384	+	Dhx16, 2310061I04Rik, RP24-180B11.7, 2610110G12Rik, 2310014H01Rik, Mrps18b,
chr17	37532150	37532250	358-Duo-D-15-T	3	0.00395778364116095	+	Olfr106, Olfr107, Olfr105,
chr17	37905850	37905950	944-Duo-4-T	1	0.000938086303939962	+	Olfr122, Olfr121,
chr17	38918250	38918350	1004-Duo-B-4-T	7	0.00451321727917473	+	No results within 20000 bp window
chr17	39059150	39059250	633-Duo-B-15-T	1	0.000778816199376947	-	No results within 20000 bp window
chr17	39718550	39718650	357-Int-D-15-T	2	0.00203045685279188	+	No results within 20000 bp window
chr17	40077950	40078050	360-Duo-15-N	2	0.00116754232340922	-	No results within 20000 bp window
chr17	40375650	40375750	888-Duo-4-T	2	0.00148478099480327	+	Crisp3,
chr17	41502850	41502950	357-Int-A-15-T	3	0.00237341772151899	+	No results within 20000 bp window
chr17	41910750	41910850	357-Int-A-15-T	1	0.000791139240506329	+	No results within 20000 bp window
chr17	42235350	42235450	633-Duo-B-15-T	3	0.00233644859813084	-	No results within 20000 bp window
chr17	42418550	42418650	1004-Jej-C-4-T	10	0.00696864111498258	-	No results within 20000 bp window
chr17	42974150	42974250	299-Duo-A-1-T	5	0.00763358778625954	+	Cd2ap,
chr17	44476650	44476750	944-Col-4-N	1	0.00198807157057654	-	No results within 20000 bp window
chr17	45569350	45569450	358-Duo-D-15-T	3	0.00395778364116095	+	Cdc5l, B230354K17Rik, Spats1,
chr17	45994550	45994650	556-Duo-15-T	7	0.00482425913163336	+	No results within 20000 bp window
chr17	46929950	46930050	1004-Duo-B-4-T	6	0.00386847195357834	-	CT030702.2, BC032203, Rpl7l1, 2310039H08Rik,
chr17	47716050	47716150	888-Col-4-T	1	0.000660938532716457	-	Ccnd3,
chr17	47721950	47722050	944-Ile-4-T	3	0.00412654745529574	+	Ccnd3, Bysl,
chr17	47722450	47722550	1004-Duo-B-4-T	23	0.014829142488717	+	Ccnd3, Bysl,
chr17	47722450	47722550	1004-Duo-A-4-T	28	0.0183727034120735	+	Ccnd3, Bysl,
chr17	47722450	47722550	1004-Jej-C-4-T	59	0.0411149825783972	+	Ccnd3, Bysl,
chr17	47722450	47722550	1004-Duo-4-N	17	0.0128983308042489	+	Ccnd3, Bysl,
chr17	47722450	47722550	1004-Jej-B-4-T	28	0.0177103099304238	+	Ccnd3, Bysl,
chr17	47727950	47728050	952-Jej-A-4-T	1	0.00151745068285281	+	Ccnd3, Bysl,
chr17	47728250	47728350	944-Col-A-4-T	24	0.0342368045649073	+	Ccnd3, Bysl,
chr17	47731450	47731550	952-Jej-A-4-T	1	0.00151745068285281	-	Ccnd3, Bysl, Med20,
chr17	47795850	47795950	360-Col-15-N	1	0.000785545954438335	+	Med20, Usp49,
chr17	48640150	48640250	583-Col-15-T	7	0.00464190981432361	-	Unc5cl,
chr17	48995250	48995350	360-Duo-15-N	1	0.000583771161704612	-	No results within 20000 bp window
chr17	49652750	49652850	1004-Duo-B-4-T	5	0.00322372662798195	-	Daam2,
chr17	49741350	49741450	888-Col-4-T	1	0.000660938532716457	+	Kif6,
chr17	51082550	51082650	888-Col-4-T	1	0.000660938532716457	-	Tbc1d5,
chr17	51847750	51847850	358-Duo-D-15-T	3	0.00395778364116095	-	No results within 20000 bp window
chr17	52695650	52695750	633-Duo-B-15-T	11	0.00856697819314642	-	No results within 20000 bp window
chr17	53641550	53641650	888-Duo-4-T	1	0.000742390497401633	+	Rab5a, 4921523A10Rik,
chr17	54992750	54992850	360-Col-15-T	1	0.00078064012490242	+	No results within 20000 bp window
chr17	55385850	55385950	1007-Ile-E-4-T	1	0.00105263157894737	-	No results within 20000 bp window
chr17	56183050	56183150	360-Duo-D-15-T	2	0.00162866449511401	-	Chaf1a, Sh3gl1,
chr17	56713050	56713150	888-Col-4-T	18	0.0118968935888962	+	Safb2, CT485788.1, CT485788.2,
chr17	56853350	56853450	899-Duo-A-4-T	18	0.0137299771167048	-	Vmac, Ranbp3, Ndufa11,
chr17	57066050	57066150	550-Ile-B-15-T	5	0.00533617929562433	-	Mllt1,
chr17	57149050	57149150	633-Jej-B-15-T	1	0.00123152709359606	-	Gtf2f1, Pspn, Alkbh7, Khsrp, Clpp,
chr17	57176650	57176750	1004-Duo-4-N	2	0.00151745068285281	-	Slc25a41, Khsrp, Slc25a23,
chr17	58587850	58587950	358-Duo-C-15-T	2	0.0017905102954342	+	No results within 20000 bp window
chr17	58774150	58774250	1004-Duo-4-N	10	0.00758725341426404	-	No results within 20000 bp window
chr17	60846850	60846950	360-Col-15-T	1	0.00078064012490242	+	No results within 20000 bp window
chr17	63804750	63804850	1007-Ile-E-4-T	1	0.00105263157894737	-	Fbxl17,
chr17	64189950	64190050	1004-Duo-B-4-T	2	0.00128949065119278	+	No results within 20000 bp window
chr17	64232050	64232150	360-Jej-D-15-T	1	0.000665335994677312	-	Fer, A930002H24Rik,
chr17	64234950	64235050	556-Duo-15-T	1	0.000689179875947622	-	Fer,
chr17	64398650	64398750	888-Col-4-T	3	0.00198281559814937	+	Fer,
chr17	65060350	65060450	633-Jej-15-N	5	0.00337381916329285	-	Man2a1,
chr17	66140950	66141050	633-Jej-D-15-T	1	0.00060313630880579	-	Ppp4r1, Rab31,
chr17	66161350	66161450	299-Duo-A-1-T	3	0.00458015267175573	+	Ppp4r1,
chr17	66185650	66185750	633-Jej-D-15-T	2	0.00120627261761158	-	Ppp4r1, Ralbp1,
chr17	66358850	66358950	360-Col-15-T	10	0.0078064012490242	-	Ankrd12,
chr17	67274550	67274650	556-Duo-15-T	3	0.00206753962784287	+	Ptprm,
chr17	68851250	68851350	550-Duo-J-15-T	1	0.000559597090095132	+	L3mbtl4,
chr17	69498150	69498250	358-Duo-C-15-T	3	0.0026857654431513	-	Epb4.1l3,
chr17	69768650	69768750	360-Col-15-N	11	0.00864100549882168	+	AC122487.1, C030034I22Rik,
chr17	71078550	71078650	360-Col-15-N	5	0.00392772977219167	-	Dlgap1, AC079441.1,
chr17	71720050	71720150	292-Jej-1-T	16	0.0131255127153404	+	AC107664.1, Smchd1,
chr17	72821950	72822050	360-Jej-D-15-T	1	0.000665335994677312	-	Alk,
chr17	72839650	72839750	944-Duo-4-T	1	0.000938086303939962	+	Alk, U1,
chr17	73131850	73131950	299-Duo-A-1-T	6	0.00916030534351145	+	No results within 20000 bp window
chr17	74286250	74286350	556-Duo-15-T	6	0.00413507925568573	+	Xdh,
chr17	75043850	75043950	360-Duo-15-N	2	0.00116754232340922	-	Birc6, AC098726.1,
chr17	75065050	75065150	550-Duo-L-15-T	1	0.000832639467110741	-	Birc6, AC098726.1,
chr17	75530050	75530150	360-Duo-15-N	3	0.00175131348511384	+	Ltbp1,
chr17	76742150	76742250	633-Jej-B-15-T	1	0.00123152709359606	-	No results within 20000 bp window
chr17	76998850	76998950	550-Col-15-T	12	0.0106007067137809	+	No results within 20000 bp window
chr17	78173650	78173750	358-Duo-D-15-T	1	0.00131926121372032	-	No results within 20000 bp window
chr17	78195650	78195750	888-Col-4-T	1	0.000660938532716457	+	No results within 20000 bp window
chr17	78529950	78530050	550-Ile-B-15-T	1	0.00106723585912487	-	Crim1,
chr17	79080650	79080750	888-Duo-4-T	3	0.0022271714922049	-	Strn,
chr17	79279850	79279950	944-Ile-4-T	1	0.00137551581843191	+	Eif2ak2, AC154274.2, Sult6b1,
chr17	79728950	79729050	360-Col-15-T	2	0.00156128024980484	+	Cdc42ep3,
chr17	79867950	79868050	944-Col-4-N	1	0.00198807157057654	+	No results within 20000 bp window
chr17	80126950	80127050	357-Int-A-15-T	1	0.000791139240506329	-	1700038P13Rik, Cyp1b1,
chr17	80254050	80254150	357-Int-A-15-T	1	0.000791139240506329	-	Atl2,
chr17	80414150	80414250	633-Jej-15-N	10	0.0067476383265857	-	Hnrpll, U6,
chr17	80430150	80430250	633-Jej-B-15-T	5	0.0061576354679803	-	Hnrpll, U6,
chr17	80499050	80499150	360-Jej-D-15-T	1	0.000665335994677312	-	U6,
chr17	80502750	80502850	550-Col-15-T	13	0.0114840989399293	-	U6,
chr17	80839350	80839450	888-Duo-4-T	1	0.000742390497401633	-	Sos1,
chr17	80934450	80934550	299-Duo-A-1-T	2	0.00305343511450382	+	Cdkl4,
chr17	81131650	81131750	899-Duo-A-4-T	13	0.0099160945842868	-	AC169501.1, Map4k3,
chr17	81131650	81131750	899-Duo-D-4-T	14	0.0124777183600713	-	AC169501.1, Map4k3,
chr17	83790950	83791050	633-Jej-B-15-T	13	0.0160098522167488	+	Eml4,
chr17	84006450	84006550	633-Jej-D-15-T	4	0.00241254523522316	-	Kcng3,
chr17	84173350	84173450	633-Jej-B-15-T	5	0.0061576354679803	-	Mta3,
chr17	84876450	84876550	360-Duo-15-N	1	0.000583771161704612	+	Thada,
chr17	84941350	84941450	633-Duo-B-15-T	2	0.00155763239875389	+	Plekhh2,
chr17	86431250	86431350	583-Col-15-T	17	0.0112732095490716	+	Srbd1,
chr17	86695150	86695250	633-Jej-15-N	2	0.00134952766531714	-	Prkce,
chr17	86852850	86852950	633-Jej-15-N	6	0.00404858299595142	+	Prkce,
chr17	88082950	88083050	360-Duo-15-N	1	0.000583771161704612	-	Msh2,
chr17	88461550	88461650	550-Duo-L-15-T	3	0.00249791840133222	-	Fbxo11,
chr17	90017650	90017750	633-Jej-B-15-T	1	0.00123152709359606	-	No results within 20000 bp window
chr17	91198050	91198150	360-Duo-15-N	2	0.00116754232340922	-	Nrxn1,
chr17	91479050	91479150	1004-Duo-A-4-T	1	0.000656167979002625	+	Nrxn1, AC151286.1,
chr17	91567450	91567550	357-Int-A-15-T	5	0.00395569620253165	+	No results within 20000 bp window
chr17	92241650	92241750	633-Jej-15-N	14	0.00944669365721997	+	No results within 20000 bp window
chr17	92611550	92611650	899-Duo-D-4-T	1	0.00089126559714795	+	No results within 20000 bp window
chr17	92982550	92982650	358-Duo-C-15-T	1	0.000895255147717099	-	No results within 20000 bp window
chr17	94517950	94518050	556-Duo-15-T	1	0.000689179875947622	-	No results within 20000 bp window
chr17	94612450	94612550	583-Col-15-T	11	0.00729442970822281	-	No results within 20000 bp window
chr18	3249150	3249250	888-Duo-4-T	3	0.0022271714922049	+	Crem,
chr18	3389050	3389150	888-Duo-4-T	9	0.0066815144766147	-	Cul2, AC124336.1,
chr18	3578250	3578350	1007-Ile-D-4-T	1	0.000903342366757001	+	No results within 20000 bp window
chr18	4408250	4408350	299-Duo-A-1-T	4	0.00610687022900763	+	Mtpap,
chr18	5205950	5206050	556-Duo-15-T	2	0.00137835975189524	+	Zfp438,
chr18	7157250	7157350	358-Duo-D-15-T	1	0.00131926121372032	+	Armc4,
chr18	7435850	7435950	358-Duo-C-15-T	10	0.00895255147717099	-	Mpp7,
chr18	7882850	7882950	633-Duo-B-15-T	17	0.0132398753894081	-	Wac, Gm9993,
chr18	7885150	7885250	633-Jej-D-15-T	8	0.00482509047044632	+	Wac, Gm9993,
chr18	7887650	7887750	550-Col-15-T	2	0.00176678445229682	+	Wac, Gm9993,
chr18	7896450	7896550	1004-Jej-B-4-T	2	0.00126502213788741	+	Wac,
chr18	7903450	7903550	360-Jej-A-15-T	16	0.0114695340501792	-	Wac,
chr18	7908550	7908650	299-Duo-A-1-T	3	0.00458015267175573	-	Wac,
chr18	7909150	7909250	556-Duo-15-T	1	0.000689179875947622	+	Wac,
chr18	7914650	7914750	1004-Duo-B-4-T	4	0.00257898130238556	+	Wac,
chr18	7918450	7918550	358-Duo-D-15-T	2	0.00263852242744063	-	Wac,
chr18	9414750	9414850	360-Duo-15-N	1	0.000583771161704612	-	Ccny,
chr18	9961450	9961550	1007-Ile-E-4-T	4	0.00421052631578947	+	Thoc1,
chr18	10015850	10015950	888-Col-4-T	3	0.00198281559814937	+	Usp14,
chr18	10150150	10150250	360-Col-15-T	5	0.0039032006245121	+	Rock1, U1,
chr18	10556750	10556850	952-Jej-B-4-T	1	0.00135685210312076	-	Greb1l, SNORA33, Esco1,
chr18	10595350	10595450	633-Jej-15-N	5	0.00337381916329285	+	Esco1,
chr18	10598950	10599050	556-Duo-15-T	9	0.0062026188835286	-	Esco1, Snrpd1,
chr18	10749050	10749150	360-Duo-15-N	3	0.00175131348511384	-	Mib1, SNORA70,
chr18	11319650	11319750	888-Duo-4-T	4	0.00296956198960653	-	No results within 20000 bp window
chr18	12313350	12313450	360-Duo-15-N	1	0.000583771161704612	+	Riok3, U4, 3110002H16Rik,
chr18	13428250	13428350	1007-Ile-E-4-T	2	0.00210526315789474	+	No results within 20000 bp window
chr18	14137750	14137850	888-Col-4-T	1	0.000660938532716457	+	Zfp521,
chr18	14571150	14571250	487-Int-A-15-T	30	0.0186799501867995	-	AC158772.1,
chr18	14984050	14984150	357-Int-A-15-T	1	0.000791139240506329	+	Taf4b,
chr18	15698650	15698750	360-Col-15-N	5	0.00392772977219167	-	Chst9,
chr18	18239450	18239550	550-Ile-A-15-T	13	0.00933908045977012	-	No results within 20000 bp window
chr18	18646150	18646250	1007-Ile-E-4-T	2	0.00210526315789474	+	No results within 20000 bp window
chr18	20374150	20374250	633-Jej-15-N	5	0.00337381916329285	-	No results within 20000 bp window
chr18	20908750	20908850	360-Duo-15-N	2	0.00116754232340922	-	B4galt6,
chr18	22942550	22942650	1004-Duo-B-4-T	8	0.00515796260477112	+	Nol4,
chr18	23522050	23522150	357-Int-D-15-T	2	0.00203045685279188	-	No results within 20000 bp window
chr18	23580450	23580550	360-Duo-15-N	13	0.00758902510215995	-	Dtna,
chr18	23767150	23767250	556-Duo-15-T	1	0.000689179875947622	-	Dtna,
chr18	24385450	24385550	633-Jej-15-N	3	0.00202429149797571	-	AC134856.1, Galnt1,
chr18	24411750	24411850	1004-Duo-4-N	3	0.00227617602427921	-	Galnt1,
chr18	24509050	24509150	888-Duo-4-T	3	0.0022271714922049	-	No results within 20000 bp window
chr18	24662650	24662750	633-Jej-15-N	2	0.00134952766531714	-	Rprd1a,
chr18	24683850	24683950	1004-Duo-4-N	1	0.000758725341426404	+	Rprd1a,
chr18	25217650	25217750	360-Duo-15-N	4	0.00233508464681845	+	Fhod3,
chr18	26307150	26307250	360-Duo-D-15-T	2	0.00162866449511401	-	No results within 20000 bp window
chr18	27810650	27810750	556-Duo-15-T	1	0.000689179875947622	-	No results within 20000 bp window
chr18	27843950	27844050	360-Duo-15-N	1	0.000583771161704612	-	No results within 20000 bp window
chr18	28458950	28459050	360-Jej-D-15-T	7	0.00465735196274118	+	SNORA17,
chr18	28891150	28891250	357-Int-A-15-T	7	0.0055379746835443	+	No results within 20000 bp window
chr18	29351550	29351650	550-Duo-K-15-T	1	0.000550964187327824	+	No results within 20000 bp window
chr18	29921650	29921750	1007-Ile-E-4-T	1	0.00105263157894737	+	No results within 20000 bp window
chr18	30948650	30948750	550-Col-15-T	1	0.00088339222614841	-	AC102572.1,
chr18	31454850	31454950	899-Duo-A-4-T	82	0.0625476735316552	+	Rit2,
chr18	31541650	31541750	360-Jej-A-15-T	2	0.0014336917562724	-	AC161167.3,
chr18	31974250	31974350	360-Jej-D-15-T	5	0.00332667997338656	-	Wdr33, Polr2d,
chr18	31976850	31976950	888-Duo-4-T	2	0.00148478099480327	-	Wdr33,
chr18	32052750	32052850	1004-Duo-A-4-T	2	0.00131233595800525	-	Wdr33, Sft2d3,
chr18	32337750	32337850	358-Duo-D-15-T	1	0.00131926121372032	+	Map3k2,
chr18	32354450	32354550	888-Duo-4-T	2	0.00148478099480327	-	Map3k2,
chr18	32881150	32881250	633-Duo-B-15-T	2	0.00155763239875389	-	AC098881.2,
chr18	32975350	32975450	550-Col-15-T	7	0.00618374558303887	+	AC098881.2, Tslp, U6,
chr18	33028550	33028650	633-Jej-15-N	3	0.00202429149797571	+	Wdr36,
chr18	33133750	33133850	633-Jej-D-15-T	6	0.00361881785283474	+	Camk4,
chr18	33628850	33628950	633-Duo-B-15-T	12	0.00934579439252336	-	Gm10549, D0H4S114,
chr18	33969150	33969250	888-Duo-4-T	5	0.00371195248700817	+	Epb4.1l4a, AC150277.2, SNORA13,
chr18	34271950	34272050	550-Col-15-T	3	0.00265017667844523	+	SNORA17,
chr18	34302350	34302450	633-Duo-B-15-T	3	0.00233644859813084	-	No results within 20000 bp window
chr18	34302450	34302550	633-Duo-B-15-T	2	0.00155763239875389	-	No results within 20000 bp window
chr18	34380050	34380150	633-Duo-B-15-T	3	0.00233644859813084	-	Apc, Gm10548,
chr18	34383050	34383150	633-Col-15-T	74	0.0601626016260163	-	Apc, Gm10548,
chr18	34387150	34387250	360-Col-15-T	37	0.0288836846213895	-	Apc, Gm10548,
chr18	34390350	34390450	633-Duo-B-15-T	2	0.00155763239875389	-	Apc, Gm10548,
chr18	34391150	34391250	358-Duo-C-15-T	32	0.0286481647269472	-	Apc, Gm10548,
chr18	34391150	34391250	550-Col-15-T	50	0.0441696113074205	-	Apc, Gm10548,
chr18	34396650	34396750	299-Duo-A-1-T	1	0.00152671755725191	-	Apc, Gm10548,
chr18	34397750	34397850	888-Duo-4-T	9	0.0066815144766147	-	Apc, Gm10548,
chr18	34426850	34426950	633-Duo-B-15-T	9	0.00700934579439252	-	Apc,
chr18	34427650	34427750	299-Duo-C-1-T	11	0.00946643717728055	-	Apc,
chr18	34427750	34427850	1004-Duo-B-4-T	5	0.00322372662798195	-	Apc,
chr18	34429950	34430050	470-Col-1-T	55	0.155367231638418	+	Apc,
chr18	34430750	34430850	299-Duo-C-1-T	1	0.000860585197934596	-	Apc,
chr18	34433750	34433850	292-Jej-1-T	16	0.0131255127153404	-	Apc,
chr18	34442650	34442750	633-Duo-B-15-T	7	0.00545171339563863	+	Apc,
chr18	34446850	34446950	358-Duo-D-15-T	13	0.0171503957783641	+	Apc,
chr18	34448950	34449050	358-Duo-D-15-T	1	0.00131926121372032	+	Apc,
chr18	34456750	34456850	888-Duo-4-T	7	0.00519673348181143	-	Apc,
chr18	34457250	34457350	888-Duo-4-T	1	0.000742390497401633	-	Apc,
chr18	34458650	34458750	633-Duo-B-15-T	9	0.00700934579439252	-	Apc,
chr18	34459650	34459750	550-Col-15-T	24	0.0212014134275618	-	Apc,
chr18	34465150	34465250	888-Duo-4-T	21	0.0155902004454343	+	Apc,
chr18	34465650	34465750	888-Duo-4-T	2	0.00148478099480327	-	Apc,
chr18	34468850	34468950	944-Ile-4-T	10	0.0137551581843191	-	Apc,
chr18	34468850	34468950	944-Col-A-4-T	12	0.0171184022824536	-	Apc,
chr18	34468850	34468950	944-Duo-4-T	116	0.108818011257036	-	Apc,
chr18	34655650	34655750	299-Duo-A-1-T	3	0.00458015267175573	-	Fam13b, 5S_rRNA,
chr18	34765050	34765150	299-Duo-C-1-T	2	0.00172117039586919	-	Brd8, 4933408B17Rik, Kif20a,
chr18	34819150	34819250	1007-Ile-D-4-T	1	0.000903342366757001	-	Cdc23, 5S_rRNA,
chr18	35068850	35068950	1007-Ile-E-4-T	1	0.00105263157894737	+	Etf1,
chr18	35071050	35071150	633-Duo-B-15-T	15	0.0116822429906542	+	Etf1,
chr18	35285450	35285550	299-Duo-C-1-T	1	0.000860585197934596	+	Ctnna1,
chr18	35331750	35331850	360-Col-15-N	4	0.00314218381775334	-	Ctnna1,
chr18	35717150	35717250	360-Col-15-T	8	0.00624512099921936	-	SNORA74, SNORA74, Matr3,
chr18	35728050	35728150	360-Jej-D-15-T	8	0.0053226879574185	+	Matr3, SNORA74, AC121821.1, SNORA74,
chr18	35971250	35971350	550-Duo-J-15-T	64	0.0358142137660884	+	Cxxc5,
chr18	35993450	35993550	888-Duo-4-T	1	0.000742390497401633	+	Cxxc5,
chr18	36094850	36094950	888-Col-4-T	1	0.000660938532716457	-	AC141471.1,
chr18	36608550	36608650	358-Duo-C-15-T	4	0.0035810205908684	+	Pfdn1,
chr18	37125850	37125950	360-Col-15-N	1	0.000785545954438335	+	Pcdha11, Pcdha6,
chr18	37244550	37244650	888-Duo-4-T	10	0.00742390497401633	-	Pcdha11, Pcdha6,
chr18	37358550	37358650	888-Duo-4-T	1	0.000742390497401633	-	Pcdha11, Pcdha6,
chr18	37716550	37716650	633-Jej-15-N	1	0.000674763832658569	+	No results within 20000 bp window
chr18	38071450	38071550	550-Ile-B-15-T	4	0.00426894343649947	-	Diap1,
chr18	38074350	38074450	556-Duo-15-T	2	0.00137835975189524	-	Diap1,
chr18	38093350	38093450	360-Duo-15-N	2	0.00116754232340922	-	Diap1, Hdac3,
chr18	38145850	38145950	583-Col-15-T	4	0.0026525198938992	-	Arap3, Fchsd1,
chr18	38156050	38156150	1004-Jej-C-4-T	9	0.00627177700348432	-	Arap3,
chr18	38457250	38457350	358-Duo-D-15-T	5	0.00659630606860158	-	Rnf14, U6, Pcdh12,
chr18	39463250	39463350	550-Duo-L-15-T	1	0.000832639467110741	-	Arhgap26, AC129603.2,
chr18	41045850	41045950	633-Duo-B-15-T	9	0.00700934579439252	-	No results within 20000 bp window
chr18	41562850	41562950	1007-Ile-E-4-T	5	0.00526315789473684	+	No results within 20000 bp window
chr18	42174650	42174750	1004-Jej-C-4-T	9	0.00627177700348432	-	Grxcr2,
chr18	42330650	42330750	1004-Jej-B-4-T	4	0.00253004427577483	-	AC122848.2, Plac8l1, Sh3rf2,
chr18	42459750	42459850	888-Duo-4-T	7	0.00519673348181143	+	Rbm27,
chr18	42539950	42540050	360-Duo-15-N	2	0.00116754232340922	-	Pou4f3,
chr18	42724150	42724250	944-Col-B-4-T	6	0.00774193548387097	-	Tcerg1, Gpr151,
chr18	42735450	42735550	633-Duo-A-15-T	5	0.00361794500723589	-	Tcerg1, Gpr151,
chr18	43919250	43919350	360-Duo-15-N	2	0.00116754232340922	+	7SK, Scgb3a2, Gm94,
chr18	44025950	44026050	1004-Duo-A-4-T	1	0.000656167979002625	-	No results within 20000 bp window
chr18	44726850	44726950	1007-Ile-E-4-T	4	0.00421052631578947	-	Mcc,
chr18	44904050	44904150	299-Duo-C-1-T	74	0.0636833046471601	-	Mcc,
chr18	46897850	46897950	633-Col-15-T	79	0.0642276422764228	+	Atg12, Ap3s1, Cdo1,
chr18	47234750	47234850	944-Col-4-N	3	0.00596421471172962	+	Commd10,
chr18	48491850	48491950	1004-Duo-4-N	1	0.000758725341426404	-	No results within 20000 bp window
chr18	48901150	48901250	357-Int-A-15-T	1	0.000791139240506329	+	No results within 20000 bp window
chr18	49067950	49068050	633-Jej-15-N	2	0.00134952766531714	+	No results within 20000 bp window
chr18	49710450	49710550	360-Duo-D-15-T	13	0.010586319218241	-	No results within 20000 bp window
chr18	49842550	49842650	583-Col-15-T	6	0.00397877984084881	+	Dtwd2,
chr18	49891950	49892050	633-Duo-A-15-T	3	0.00217076700434153	+	Dtwd2,
chr18	50035650	50035750	888-Col-4-T	3	0.00198281559814937	-	Dmxl1,
chr18	50074250	50074350	360-Col-15-T	8	0.00624512099921936	-	Dmxl1,
chr18	51264550	51264650	1004-Duo-B-4-T	5	0.00322372662798195	-	Prr16,
chr18	52023650	52023750	357-Int-A-15-T	1	0.000791139240506329	+	AC135291.1,
chr18	52462450	52462550	888-Duo-4-T	2	0.00148478099480327	+	No results within 20000 bp window
chr18	52507950	52508050	360-Duo-15-N	2	0.00116754232340922	-	Ftmt,
chr18	52970650	52970750	633-Col-15-T	1	0.000813008130081301	+	Sncaip,
chr18	53014950	53015050	888-Duo-4-T	2	0.00148478099480327	+	Sncaip,
chr18	53074250	53074350	299-Duo-C-1-T	16	0.0137693631669535	+	Sncaip,
chr18	53384350	53384450	487-Int-A-15-T	1	0.00062266500622665	+	Snx2,
chr18	53477350	53477450	358-Duo-C-15-T	11	0.00984780662488809	+	Snx24,
chr18	53594250	53594350	633-Col-15-T	1	0.000813008130081301	+	Ppic,
chr18	54027750	54027850	360-Col-15-N	2	0.00157109190887667	-	Csnk1g3,
chr18	54043350	54043450	360-Jej-D-15-T	8	0.0053226879574185	-	Csnk1g3,
chr18	56209450	56209550	358-Duo-D-15-T	2	0.00263852242744063	-	No results within 20000 bp window
chr18	56876750	56876850	1007-Ile-D-4-T	13	0.011743450767841	+	Lmnb1,
chr18	58523750	58523850	1004-Jej-B-4-T	2	0.00126502213788741	+	No results within 20000 bp window
chr18	58828050	58828150	357-Int-A-15-T	21	0.0166139240506329	-	Isoc1,
chr18	59251350	59251450	1004-Jej-B-4-T	1	0.000632511068943707	-	A730017C20Rik,
chr18	59530550	59530650	1004-Duo-4-N	4	0.00303490136570561	-	Chsy3,
chr18	60809150	60809250	360-Duo-15-N	3	0.00175131348511384	-	Synpo,
chr18	61461850	61461950	1007-Ile-E-4-T	3	0.00315789473684211	-	Ppargc1b, Pde6a,
chr18	61550050	61550150	888-Col-4-T	2	0.00132187706543291	-	Ppargc1b, mmu-mir-378,
chr18	62079050	62079150	556-Duo-15-T	3	0.00206753962784287	+	Ablim3,
chr18	62415050	62415150	583-Col-15-T	14	0.00928381962864721	-	No results within 20000 bp window
chr18	62458950	62459050	550-Col-15-T	10	0.0088339222614841	-	No results within 20000 bp window
chr18	62508750	62508850	360-Duo-15-N	1	0.000583771161704612	-	Htr4,
chr18	62897750	62897850	944-Duo-4-T	1	0.000938086303939962	-	AC124383.1, 2700046A07Rik,
chr18	63479250	63479350	888-Duo-4-T	1	0.000742390497401633	-	AC140554.1, AC132378.1,
chr18	63482550	63482650	633-Jej-15-N	1	0.000674763832658569	+	AC140554.1, AC132378.1,
chr18	64378850	64378950	360-Jej-D-15-T	5	0.00332667997338656	+	AC102156.2,
chr18	64413050	64413150	633-Duo-B-15-T	1	0.000778816199376947	+	AC102156.2, St8sia3,
chr18	64745450	64745550	357-Int-D-15-T	3	0.00304568527918782	-	Atp8b1,
chr18	64753850	64753950	550-Col-15-T	6	0.00530035335689046	-	Atp8b1,
chr18	65610150	65610250	292-Jej-1-T	3	0.00246103363412633	+	Malt1,
chr18	66069550	66069650	633-Jej-D-15-T	2	0.00120627261761158	-	U7, AC152076.1,
chr18	66121250	66121350	1004-Duo-A-4-T	1	0.000656167979002625	-	Cplx4, Lman1,
chr18	66235450	66235550	357-Int-A-15-T	1	0.000791139240506329	+	Ccbe1,
chr18	66427150	66427250	1004-Duo-B-4-T	1	0.000644745325596389	+	Ccbe1,
chr18	66978250	66978350	550-Col-15-T	4	0.00353356890459364	+	No results within 20000 bp window
chr18	67441250	67441350	1007-Ile-E-4-T	2	0.00210526315789474	+	Impa2,
chr18	67594250	67594350	1007-Ile-D-4-T	1	0.000903342366757001	+	Afg3l2,
chr18	67608050	67608150	550-Duo-K-15-T	20	0.0110192837465565	-	Afg3l2, SNORA61, Slmo1,
chr18	67705550	67705650	550-Col-15-T	11	0.00971731448763251	-	Spire1,
chr18	67777950	67778050	360-Col-15-N	4	0.00314218381775334	+	Cep76, Spire1,
chr18	67853650	67853750	360-Duo-A-15-T	2	0.00178890876565295	+	Ptpn2,
chr18	68112650	68112750	944-Col-4-N	1	0.00198807157057654	+	D18Ertd653e,
chr18	68438650	68438750	556-Duo-15-T	3	0.00206753962784287	+	4933403F05Rik,
chr18	68607750	68607850	292-Jej-1-T	7	0.00574241181296144	-	Mc2r,
chr18	69263250	69263350	1004-Jej-C-4-T	2	0.00139372822299652	-	No results within 20000 bp window
chr18	69498850	69498950	1004-Duo-B-4-T	2	0.00128949065119278	-	Tcf4,
chr18	69539350	69539450	299-Duo-C-1-T	2	0.00172117039586919	-	Tcf4,
chr18	69594850	69594950	358-Duo-C-15-T	3	0.0026857654431513	-	Tcf4,
chr18	69687550	69687650	550-Duo-L-15-T	9	0.00749375520399667	-	Tcf4,
chr18	70166750	70166850	633-Jej-15-N	2	0.00134952766531714	+	Rab27b,
chr18	70439350	70439450	633-Duo-B-15-T	1	0.000778816199376947	+	No results within 20000 bp window
chr18	70782750	70782850	1004-Duo-4-N	9	0.00682852807283763	-	Mbd2,
chr18	70784650	70784750	633-Jej-15-N	1	0.000674763832658569	-	Mbd2,
chr18	71199950	71200050	888-Col-4-T	2	0.00132187706543291	+	No results within 20000 bp window
chr18	71962050	71962150	1004-Duo-4-N	6	0.00455235204855842	+	Dcc,
chr18	72057250	72057350	888-Duo-4-T	1	0.000742390497401633	+	Dcc,
chr18	72130050	72130150	1007-Ile-E-4-T	6	0.00631578947368421	-	Dcc,
chr18	72694550	72694650	633-Duo-B-15-T	11	0.00856697819314642	+	No results within 20000 bp window
chr18	73068550	73068650	633-Jej-15-N	2	0.00134952766531714	+	AC139348.1,
chr18	73820750	73820850	550-Duo-L-15-T	16	0.0133222314737719	-	Smad4,
chr18	73830650	73830750	550-Duo-J-15-T	54	0.0302182428651371	+	Smad4,
chr18	73831950	73832050	550-Ile-A-15-T	5	0.00359195402298851	-	Smad4,
chr18	73855150	73855250	360-Jej-A-15-T	51	0.0365591397849462	+	Smad4,
chr18	73860050	73860150	550-Duo-J-15-T	32	0.0179071068830442	+	Smad4,
chr18	74240450	74240550	360-Duo-15-N	1	0.000583771161704612	+	Gm9925, Mapk4,
chr18	74619850	74619950	583-Col-15-T	1	0.000663129973474801	+	Myo5b,
chr18	74770250	74770350	360-Jej-D-15-T	1	0.000665335994677312	-	Myo5b,
chr18	75057750	75057850	899-Duo-A-4-T	23	0.0175438596491228	-	SNORA22, AC155261.1,
chr18	75276650	75276750	360-Col-15-T	6	0.00468384074941452	+	Dym,
chr18	75296450	75296550	487-Int-A-15-T	24	0.0149439601494396	+	Dym,
chr18	75430450	75430550	360-Jej-D-15-T	3	0.00199600798403194	-	Dym,
chr18	75903550	75903650	299-Duo-C-1-T	9	0.00774526678141136	+	No results within 20000 bp window
chr18	76094550	76094650	360-Duo-15-N	3	0.00175131348511384	-	Zbtb7c,
chr18	76450750	76450850	299-Duo-C-1-T	1	0.000860585197934596	-	Smad2,
chr18	76602350	76602450	360-Jej-A-15-T	4	0.0028673835125448	-	No results within 20000 bp window
chr18	76835750	76835850	292-Jej-1-T	23	0.0188679245283019	+	No results within 20000 bp window
chr18	77190050	77190150	633-Duo-B-15-T	4	0.00311526479750779	+	Hdhd2, Ier3ip1,
chr18	77311550	77311650	888-Col-4-T	1	0.000660938532716457	+	Pias2,
chr18	77377350	77377450	633-Jej-15-N	3	0.00202429149797571	+	Pias2,
chr18	77382650	77382750	360-Duo-15-N	2	0.00116754232340922	+	Pias2,
chr18	77928950	77929050	583-Col-15-T	24	0.0159151193633952	-	8030462N17Rik, SNORA17,
chr18	78050850	78050950	1004-Duo-A-4-T	2	0.00131233595800525	+	Pstpip2, 7SK, AC162291.2,
chr18	78106050	78106150	556-Duo-15-T	1	0.000689179875947622	+	Pstpip2,
chr18	78372750	78372850	888-Col-4-T	2	0.00132187706543291	-	Slc14a2,
chr18	78891750	78891850	1004-Duo-A-4-T	2	0.00131233595800525	+	No results within 20000 bp window
chr18	79340850	79340950	550-Duo-L-15-T	6	0.00499583680266445	+	No results within 20000 bp window
chr18	80373350	80373450	360-Col-15-N	1	0.000785545954438335	-	1110032A13Rik,
chr18	81430350	81430450	358-Duo-C-15-T	6	0.0053715308863026	+	No results within 20000 bp window
chr18	81456850	81456950	888-Duo-4-T	8	0.00593912397921307	+	No results within 20000 bp window
chr18	81841950	81842050	633-Duo-B-15-T	15	0.0116822429906542	-	No results within 20000 bp window
chr18	82689950	82690050	1004-Duo-A-4-T	1	0.000656167979002625	-	Mbp, AC119259.2,
chr18	83985650	83985750	944-Duo-4-T	1	0.000938086303939962	-	Tshz1,
chr18	84563750	84563850	299-Duo-A-1-T	2	0.00305343511450382	-	Zfp407,
chr18	84610550	84610650	357-Int-A-15-T	3	0.00237341772151899	+	Zfp407,
chr18	86415050	86415150	357-Int-A-15-T	2	0.00158227848101266	+	No results within 20000 bp window
chr18	86847650	86847750	360-Duo-15-N	2	0.00116754232340922	-	No results within 20000 bp window
chr18	86982550	86982650	360-Duo-15-N	2	0.00116754232340922	+	No results within 20000 bp window
chr18	87338750	87338850	1004-Duo-A-4-T	1	0.000656167979002625	-	No results within 20000 bp window
chr18	87574950	87575050	1004-Duo-A-4-T	2	0.00131233595800525	+	No results within 20000 bp window
chr18	87853150	87853250	1004-Jej-C-4-T	1	0.000696864111498258	-	No results within 20000 bp window
chr18	87853150	87853250	1004-Duo-A-4-T	3	0.00196850393700787	-	No results within 20000 bp window
chr18	87944850	87944950	1004-Jej-B-4-T	1	0.000632511068943707	+	AC116841.1,
chr18	88262050	88262150	633-Jej-15-N	1	0.000674763832658569	+	No results within 20000 bp window
chr18	88574450	88574550	1004-Duo-B-4-T	1	0.000644745325596389	+	No results within 20000 bp window
chr18	88912650	88912750	633-Jej-B-15-T	11	0.0135467980295567	+	Socs6,
chr18	89036050	89036150	633-Jej-B-15-T	2	0.00246305418719212	+	Socs6, AC122398.1,
chr18	89265650	89265750	888-Col-4-T	2	0.00132187706543291	+	Rttn,
chr18	90693550	90693650	358-Duo-C-15-T	5	0.0044762757385855	+	Tmx3, SNORA17,
chr19	3309450	3309550	633-Duo-B-15-T	5	0.00389408099688474	+	Cpt1a, Mrpl21,
chr19	3574350	3574450	299-Duo-A-1-T	6	0.00916030534351145	+	Saps3, Lrp5,
chr19	3681950	3682050	1004-Duo-B-4-T	1	0.000644745325596389	-	Lrp5, AC112990.1,
chr19	3863250	3863350	292-Jej-1-T	60	0.0492206726825267	-	Chka, AC133523.2,
chr19	5262950	5263050	888-Col-4-T	2	0.00132187706543291	-	Pacs1, Sf3b2,
chr19	5279750	5279850	357-Int-D-15-T	5	0.0050761421319797	-	Sf3b2, Pacs1, Gal3st3,
chr19	5353750	5353850	888-Col-4-T	2	0.00132187706543291	+	Cst6, Catsper1, Banf1, Eif1ad,
chr19	5827750	5827850	888-Col-4-T	1	0.000660938532716457	-	No results within 20000 bp window
chr19	6139350	6139450	888-Col-4-T	7	0.0046265697290152	+	Arl2, Batf2, 5S_rRNA, Snx15, AC131692.3,
chr19	7038850	7038950	633-Jej-D-15-T	21	0.0126658624849216	+	Plcb3, Ppp1r14b, Bad, Fkbp2, Vegfb,
chr19	7182650	7182750	360-Duo-15-N	1	0.000583771161704612	-	Macrod1, Flrt1,
chr19	7562550	7562650	360-Duo-15-N	3	0.00175131348511384	+	Rtn3, Atl3,
chr19	8649250	8649350	299-Duo-C-1-T	5	0.00430292598967298	-	AC125136.1, Slc22a8,
chr19	10261350	10261450	633-Duo-B-15-T	2	0.00155763239875389	+	Fads1, AC132148.3, Fen1, 1810006K21Rik,
chr19	10616050	10616150	358-Duo-D-15-T	5	0.00659630606860158	+	Cpsf7, Tmem216, Sdhaf2,
chr19	11253450	11253550	1004-Duo-4-N	1	0.000758725341426404	-	Ms4a13, 1700025F22Rik, AC134839.2,
chr19	11575950	11576050	633-Jej-D-15-T	15	0.00904704463208685	+	Ms4a6b,
chr19	11695650	11695750	944-Col-A-4-T	1	0.0014265335235378	+	Ms4a2, Ms4a3, SNORA17, Ms4a6d,
[truncated: 2,832 more rows]
