# Supplementary material for: TAPDANCE: An automated tool to identify and annotate transposon insertion CISs and associations between CISs from next generation sequence data
Source: BMC Bioinformatics. 2012 Jun 29;13:154. doi: 10.1186/1471-2105-13-154 (PMC3461456; doi:10.1186/1471-2105-13-154)
Supplement: Additional file 2 — Example data. We have included a zipped up archive.zip which contains 4 data files in the data directory, as well as the results obtained after running the scripts. [file 1471-2105-13-154-S2.zip › colon1/results/all/all-nr-colon1-0.0001.BED]

track type ='BED' name='all-nr-colon1-0.0001' description='all-nr-colon1-0.0001 Insertions' visibility=2 itemRgb='On'
chr10	5947650	5947750	633-Jej-B-15-T	7	+	5947650	5947750	159,0,197
chr10	5949050	5949150	357-Int-A-15-T	4	+	5949050	5949150	159,0,197
chr10	7404650	7404750	299-Duo-A-1-T	4	-	7404650	7404750	159,0,197
chr10	8763250	8763350	357-Int-A-15-T	4	-	8763250	8763350	159,0,197
chr10	9251150	9251250	1004-Duo-B-4-T	1	+	9251150	9251250	159,0,197
chr10	9267150	9267250	550-Ile-B-15-T	7	+	9267150	9267250	159,0,197
chr10	9961650	9961750	1004-Duo-4-N	2	-	9961650	9961750	159,0,197
chr10	10067250	10067350	888-Col-4-T	2	-	10067250	10067350	159,0,197
chr10	10151550	10151650	944-Duo-4-T	1	-	10151550	10151650	159,0,197
chr10	10385550	10385650	299-Duo-A-1-T	1	+	10385550	10385650	159,0,197
chr10	10674650	10674750	360-Duo-15-N	2	+	10674650	10674750	159,0,197
chr10	12287450	12287550	299-Duo-A-1-T	1	+	12287450	12287550	159,0,197
chr10	12693450	12693550	1007-Ile-E-4-T	1	-	12693450	12693550	159,0,197
chr10	12951150	12951250	487-Int-B-15-T	1	-	12951150	12951250	159,0,197
chr10	13460350	13460450	360-Jej-D-15-T	6	-	13460350	13460450	159,0,197
chr10	13551150	13551250	556-Duo-15-T	4	+	13551150	13551250	159,0,197
chr10	15155250	15155350	357-Int-D-15-T	1	-	15155250	15155350	159,0,197
chr10	15585850	15585950	360-Col-15-N	11	-	15585850	15585950	159,0,197
chr10	15812950	15813050	550-Ile-B-15-T	2	+	15812950	15813050	159,0,197
chr10	15883450	15883550	633-Jej-15-N	1	+	15883450	15883550	159,0,197
chr10	16255650	16255750	550-Ile-B-15-T	4	-	16255650	16255750	159,0,197
chr10	16273350	16273450	360-Jej-A-15-T	1	-	16273350	16273450	159,0,197
chr10	16474350	16474450	633-Jej-15-N	4	-	16474350	16474450	159,0,197
chr10	17632950	17633050	888-Col-4-T	7	-	17632950	17633050	159,0,197
chr10	18414250	18414350	888-Col-4-T	8	-	18414250	18414350	159,0,197
chr10	18573850	18573950	952-Jej-B-4-T	1	-	18573850	18573950	159,0,197
chr10	19116950	19117050	633-Jej-B-15-T	1	+	19116950	19117050	159,0,197
chr10	19137450	19137550	1004-Duo-A-4-T	1	-	19137450	19137550	159,0,197
chr10	20419250	20419350	888-Col-4-T	1	+	20419250	20419350	159,0,197
chr10	20484250	20484350	360-Duo-15-N	6	-	20484250	20484350	159,0,197
chr10	20505150	20505250	360-Col-15-T	13	+	20505150	20505250	159,0,197
chr10	20534150	20534250	360-Jej-D-15-T	1	-	20534150	20534250	159,0,197
chr10	20743850	20743950	299-Duo-A-1-T	1	+	20743850	20743950	159,0,197
chr10	20874750	20874850	360-Duo-15-N	1	+	20874750	20874850	159,0,197
chr10	21792150	21792250	633-Duo-A-15-T	3	-	21792150	21792250	159,0,197
chr10	22173050	22173150	633-Duo-A-15-T	10	+	22173050	22173150	159,0,197
chr10	22618550	22618650	583-Col-15-T	7	+	22618550	22618650	159,0,197
chr10	23236150	23236250	360-Col-15-N	6	-	23236150	23236250	159,0,197
chr10	23808550	23808650	357-Int-A-15-T	1	-	23808550	23808650	159,0,197
chr10	23874150	23874250	360-Jej-A-15-T	4	-	23874150	23874250	159,0,197
chr10	23886450	23886550	360-Jej-A-15-T	4	+	23886450	23886550	159,0,197
chr10	24177250	24177350	888-Col-4-T	1	+	24177250	24177350	159,0,197
chr10	24307350	24307450	899-Duo-D-4-T	2	+	24307350	24307450	159,0,197
chr10	26826150	26826250	299-Duo-A-1-T	1	-	26826150	26826250	159,0,197
chr10	26922650	26922750	292-Ile-A-1-T	19	+	26922650	26922750	159,0,197
chr10	26991150	26991250	888-Duo-4-T	3	-	26991150	26991250	159,0,197
chr10	27855150	27855250	633-Duo-A-15-T	5	-	27855150	27855250	159,0,197
chr10	27867150	27867250	633-Jej-15-N	4	-	27867150	27867250	159,0,197
chr10	27885550	27885650	633-Duo-B-15-T	2	-	27885550	27885650	159,0,197
chr10	27961050	27961150	633-Duo-A-15-T	2	+	27961050	27961150	159,0,197
chr10	28310750	28310850	1004-Duo-B-4-T	1	-	28310750	28310850	159,0,197
chr10	28769750	28769850	360-Col-15-N	1	-	28769750	28769850	159,0,197
chr10	29473850	29473950	360-Duo-D-15-T	2	+	29473850	29473950	159,0,197
chr10	31542550	31542650	360-Duo-A-15-T	20	-	31542550	31542650	159,0,197
chr10	32624750	32624850	360-Col-15-N	3	+	32624750	32624850	159,0,197
chr10	33375050	33375150	888-Col-4-T	2	+	33375050	33375150	159,0,197
chr10	34257850	34257950	556-Duo-15-T	2	-	34257850	34257950	159,0,197
chr10	34676950	34677050	888-Col-4-T	1	-	34676950	34677050	159,0,197
chr10	34752650	34752750	360-Duo-15-N	9	-	34752650	34752750	159,0,197
chr10	34864250	34864350	899-Duo-D-4-T	27	-	34864250	34864350	159,0,197
chr10	34902450	34902550	633-Duo-A-15-T	3	-	34902450	34902550	159,0,197
chr10	35545850	35545950	1007-Ile-E-4-T	2	+	35545850	35545950	159,0,197
chr10	36235550	36235650	550-Ile-B-15-T	3	+	36235550	36235650	159,0,197
chr10	37303050	37303150	550-Duo-L-15-T	4	+	37303050	37303150	159,0,197
chr10	37370250	37370350	1007-Ile-E-4-T	1	+	37370250	37370350	159,0,197
chr10	37568450	37568550	360-Jej-D-15-T	2	+	37568450	37568550	159,0,197
chr10	38337850	38337950	888-Col-4-T	4	+	38337850	38337950	159,0,197
chr10	38867150	38867250	1004-Duo-B-4-T	3	+	38867150	38867250	159,0,197
chr10	38869850	38869950	1004-Jej-C-4-T	15	-	38869850	38869950	159,0,197
chr10	38869850	38869950	1004-Duo-A-4-T	22	-	38869850	38869950	159,0,197
chr10	38869850	38869950	1004-Duo-4-N	2	-	38869850	38869950	159,0,197
chr10	38869850	38869950	1004-Duo-B-4-T	8	-	38869850	38869950	159,0,197
chr10	38869850	38869950	1004-Jej-B-4-T	7	-	38869850	38869950	159,0,197
chr10	38871250	38871350	1004-Duo-B-4-T	2	-	38871250	38871350	159,0,197
chr10	38872850	38872950	1004-Duo-A-4-T	2	+	38872850	38872950	159,0,197
chr10	39107650	39107750	1004-Duo-B-4-T	1	+	39107650	39107750	159,0,197
chr10	39366650	39366750	633-Duo-B-15-T	5	+	39366650	39366750	159,0,197
chr10	39518450	39518550	633-Jej-B-15-T	5	-	39518450	39518550	159,0,197
chr10	39945750	39945850	357-Int-A-15-T	2	+	39945750	39945850	159,0,197
chr10	40016250	40016350	360-Jej-A-15-T	17	+	40016250	40016350	159,0,197
chr10	40510950	40511050	1004-Duo-B-4-T	3	-	40510950	40511050	159,0,197
chr10	40563550	40563650	1007-Ile-E-4-T	8	+	40563550	40563650	159,0,197
chr10	41014350	41014450	633-Jej-15-N	5	+	41014350	41014450	159,0,197
chr10	41166050	41166150	556-Duo-15-T	1	+	41166050	41166150	159,0,197
chr10	41976150	41976250	299-Duo-A-1-T	7	-	41976150	41976250	159,0,197
chr10	41983350	41983450	952-Jej-B-4-T	24	+	41983350	41983450	159,0,197
chr10	41983350	41983450	952-Jej-A-4-T	18	+	41983350	41983450	159,0,197
chr10	42533250	42533350	633-Jej-B-15-T	8	-	42533250	42533350	159,0,197
chr10	42667450	42667550	292-Jej-1-T	96	-	42667450	42667550	159,0,197
chr10	44011250	44011350	360-Duo-15-N	2	-	44011250	44011350	159,0,197
chr10	44179150	44179250	358-Duo-D-15-T	10	+	44179150	44179250	159,0,197
chr10	44194750	44194850	888-Col-4-T	1	+	44194750	44194850	159,0,197
chr10	44813850	44813950	360-Jej-D-15-T	1	-	44813850	44813950	159,0,197
chr10	45259550	45259650	550-Duo-K-15-T	16	-	45259550	45259650	159,0,197
chr10	45963250	45963350	888-Duo-4-T	1	-	45963250	45963350	159,0,197
chr10	46665550	46665650	944-Col-4-N	14	-	46665550	46665650	159,0,197
chr10	46845850	46845950	888-Duo-4-T	1	+	46845850	46845950	159,0,197
chr10	47714550	47714650	360-Duo-15-N	1	+	47714550	47714650	159,0,197
chr10	48207950	48208050	1004-Jej-B-4-T	8	+	48207950	48208050	159,0,197
chr10	49113550	49113650	633-Col-15-T	1	+	49113550	49113650	159,0,197
chr10	49950250	49950350	360-Jej-D-15-T	2	-	49950250	49950350	159,0,197
chr10	50098650	50098750	944-Duo-4-T	1	+	50098650	50098750	159,0,197
chr10	50179350	50179450	1004-Duo-A-4-T	1	+	50179350	50179450	159,0,197
chr10	50371950	50372050	357-Int-D-15-T	2	-	50371950	50372050	159,0,197
chr10	50377150	50377250	1004-Jej-B-4-T	7	+	50377150	50377250	159,0,197
chr10	50658950	50659050	952-Jej-B-4-T	1	-	50658950	50659050	159,0,197
chr10	51320850	51320950	944-Duo-4-T	1	-	51320850	51320950	159,0,197
chr10	51899750	51899850	550-Col-15-T	1	-	51899750	51899850	159,0,197
chr10	52721950	52722050	358-Duo-D-15-T	1	-	52721950	52722050	159,0,197
chr10	53094050	53094150	888-Col-4-T	2	-	53094050	53094150	159,0,197
chr10	53327950	53328050	360-Duo-15-N	9	-	53327950	53328050	159,0,197
chr10	53398150	53398250	1004-Duo-B-4-T	6	-	53398150	53398250	159,0,197
chr10	53641250	53641350	633-Jej-15-N	4	-	53641250	53641350	159,0,197
chr10	54568850	54568950	556-Duo-15-T	1	-	54568850	54568950	159,0,197
chr10	55364250	55364350	899-Duo-D-4-T	21	-	55364250	55364350	159,0,197
chr10	55738350	55738450	550-Duo-K-15-T	1	+	55738350	55738450	159,0,197
chr10	57143350	57143450	1004-Duo-4-N	9	+	57143350	57143450	159,0,197
chr10	57188750	57188850	1004-Jej-B-4-T	10	-	57188750	57188850	159,0,197
chr10	57238950	57239050	299-Duo-A-1-T	1	-	57238950	57239050	159,0,197
chr10	57871050	57871150	550-Duo-L-15-T	5	-	57871050	57871150	159,0,197
chr10	57915250	57915350	550-Col-15-T	17	-	57915250	57915350	159,0,197
chr10	58174650	58174750	952-Jej-B-4-T	6	-	58174650	58174750	159,0,197
chr10	58453450	58453550	360-Duo-15-N	1	+	58453450	58453550	159,0,197
chr10	59068050	59068150	360-Duo-15-N	2	+	59068050	59068150	159,0,197
chr10	60900350	60900450	360-Duo-15-N	2	+	60900350	60900450	159,0,197
chr10	61069450	61069550	952-Jej-B-4-T	15	-	61069450	61069550	159,0,197
chr10	61069450	61069550	952-Jej-A-4-T	26	-	61069450	61069550	159,0,197
chr10	61180850	61180950	888-Duo-4-T	1	-	61180850	61180950	159,0,197
chr10	61903950	61904050	299-Duo-A-1-T	1	+	61903950	61904050	159,0,197
chr10	61938050	61938150	550-Ile-B-15-T	1	+	61938050	61938150	159,0,197
chr10	62328750	62328850	357-Int-D-15-T	1	-	62328750	62328850	159,0,197
chr10	63018250	63018350	487-Int-A-15-T	21	-	63018250	63018350	159,0,197
chr10	63112850	63112950	360-Duo-15-N	3	+	63112850	63112950	159,0,197
chr10	63195550	63195650	1004-Duo-A-4-T	3	-	63195550	63195650	159,0,197
chr10	64643850	64643950	952-Jej-A-4-T	8	+	64643850	64643950	159,0,197
chr10	64906850	64906950	360-Jej-A-15-T	21	+	64906850	64906950	159,0,197
chr10	65156850	65156950	360-Duo-D-15-T	1	+	65156850	65156950	159,0,197
chr10	65569950	65570050	952-Jej-B-4-T	1	+	65569950	65570050	159,0,197
chr10	67352250	67352350	358-Duo-D-15-T	1	-	67352250	67352350	159,0,197
chr10	67705150	67705250	952-Jej-B-4-T	4	+	67705150	67705250	159,0,197
chr10	67917750	67917850	1004-Duo-4-N	1	+	67917750	67917850	159,0,197
chr10	69429150	69429250	299-Duo-A-1-T	1	-	69429150	69429250	159,0,197
chr10	69503350	69503450	556-Duo-15-T	1	-	69503350	69503450	159,0,197
chr10	69566350	69566450	357-Int-A-15-T	2	-	69566350	69566450	159,0,197
chr10	70614450	70614550	299-Duo-A-1-T	3	+	70614450	70614550	159,0,197
chr10	71792750	71792850	360-Duo-15-N	2	+	71792750	71792850	159,0,197
chr10	71848550	71848650	952-Jej-A-4-T	1	-	71848550	71848650	159,0,197
chr10	72037850	72037950	360-Duo-15-N	1	+	72037850	72037950	159,0,197
chr10	72209750	72209850	360-Jej-A-15-T	1	+	72209750	72209850	159,0,197
chr10	73181450	73181550	360-Duo-15-N	2	+	73181450	73181550	159,0,197
chr10	73502850	73502950	360-Duo-15-N	1	-	73502850	73502950	159,0,197
chr10	74320150	74320250	550-Col-15-T	20	-	74320150	74320250	159,0,197
chr10	74978050	74978150	360-Duo-15-N	1	-	74978050	74978150	159,0,197
chr10	75159950	75160050	1007-Ile-E-4-T	5	-	75159950	75160050	159,0,197
chr10	78313050	78313150	952-Jej-B-4-T	1	+	78313050	78313150	159,0,197
chr10	78943650	78943750	888-Col-4-T	1	-	78943650	78943750	159,0,197
chr10	79178150	79178250	357-Int-A-15-T	5	-	79178150	79178250	159,0,197
chr10	79423850	79423950	633-Duo-A-15-T	4	+	79423850	79423950	159,0,197
chr10	79449150	79449250	633-Duo-A-15-T	3	+	79449150	79449250	159,0,197
chr10	79721350	79721450	633-Jej-15-N	8	+	79721350	79721450	159,0,197
chr10	80186950	80187050	360-Duo-15-N	4	+	80186950	80187050	159,0,197
chr10	80578250	80578350	1004-Duo-A-4-T	2	+	80578250	80578350	159,0,197
chr10	80677250	80677350	550-Ile-B-15-T	3	-	80677250	80677350	159,0,197
chr10	80906850	80906950	360-Jej-D-15-T	6	+	80906850	80906950	159,0,197
chr10	81750450	81750550	550-Ile-B-15-T	7	+	81750450	81750550	159,0,197
chr10	82097650	82097750	556-Duo-15-T	6	+	82097650	82097750	159,0,197
chr10	82372850	82372950	944-Duo-4-T	4	-	82372850	82372950	159,0,197
chr10	82372850	82372950	944-Col-A-4-T	16	-	82372850	82372950	159,0,197
chr10	82432850	82432950	358-Duo-C-15-T	1	-	82432850	82432950	159,0,197
chr10	83500050	83500150	358-Duo-D-15-T	1	-	83500050	83500150	159,0,197
chr10	84411850	84411950	1007-Ile-D-4-T	1	+	84411850	84411950	159,0,197
chr10	84411850	84411950	1007-Ile-E-4-T	3	+	84411850	84411950	159,0,197
chr10	84873650	84873750	952-Jej-A-4-T	6	+	84873650	84873750	159,0,197
chr10	85225350	85225450	944-Duo-4-T	1	+	85225350	85225450	159,0,197
chr10	85372950	85373050	360-Col-15-N	3	-	85372950	85373050	159,0,197
chr10	85885650	85885750	360-Duo-15-N	4	+	85885650	85885750	159,0,197
chr10	86116850	86116950	899-Duo-D-4-T	1	+	86116850	86116950	159,0,197
chr10	86119650	86119750	633-Duo-B-15-T	11	-	86119650	86119750	159,0,197
chr10	87046650	87046750	888-Col-4-T	2	-	87046650	87046750	159,0,197
chr10	87498150	87498250	633-Jej-15-N	10	+	87498150	87498250	159,0,197
chr10	87738550	87738650	357-Int-A-15-T	8	+	87738550	87738650	159,0,197
chr10	87854250	87854350	360-Col-15-N	7	+	87854250	87854350	159,0,197
chr10	87900050	87900150	633-Jej-15-N	9	+	87900050	87900150	159,0,197
chr10	88305850	88305950	358-Duo-D-15-T	1	+	88305850	88305950	159,0,197
chr10	88691850	88691950	952-Jej-A-4-T	1	+	88691850	88691950	159,0,197
chr10	88973550	88973650	1004-Duo-B-4-T	2	+	88973550	88973650	159,0,197
chr10	89176450	89176550	944-Duo-4-T	9	+	89176450	89176550	159,0,197
chr10	89176450	89176550	944-Col-A-4-T	3	+	89176450	89176550	159,0,197
chr10	89210250	89210350	292-Jej-1-T	5	-	89210250	89210350	159,0,197
chr10	89294350	89294450	299-Duo-A-1-T	4	-	89294350	89294450	159,0,197
chr10	89803050	89803150	360-Duo-D-15-T	13	-	89803050	89803150	159,0,197
chr10	90512750	90512850	888-Col-4-T	3	+	90512750	90512850	159,0,197
chr10	93336150	93336250	888-Duo-4-T	3	+	93336150	93336250	159,0,197
chr10	93481950	93482050	556-Duo-15-T	1	-	93481950	93482050	159,0,197
chr10	93597550	93597650	360-Duo-15-N	2	+	93597550	93597650	159,0,197
chr10	94228650	94228750	360-Duo-15-N	1	+	94228650	94228750	159,0,197
chr10	94767650	94767750	633-Jej-15-N	2	-	94767650	94767750	159,0,197
chr10	94997250	94997350	1007-Ile-E-4-T	7	-	94997250	94997350	159,0,197
chr10	94997950	94998050	633-Jej-D-15-T	6	-	94997950	94998050	159,0,197
chr10	94998250	94998350	888-Duo-4-T	2	+	94998250	94998350	159,0,197
chr10	95279850	95279950	556-Duo-15-T	2	+	95279850	95279950	159,0,197
chr10	95374750	95374850	888-Col-4-T	4	+	95374750	95374850	159,0,197
chr10	96159850	96159950	360-Duo-A-15-T	7	+	96159850	96159950	159,0,197
chr10	97355150	97355250	550-Duo-L-15-T	3	+	97355150	97355250	159,0,197
chr10	97858850	97858950	360-Duo-15-N	3	-	97858850	97858950	159,0,197
chr10	98432450	98432550	633-Jej-15-N	1	+	98432450	98432550	159,0,197
chr10	98442150	98442250	360-Col-15-T	24	-	98442150	98442250	159,0,197
chr10	98461750	98461850	1007-Ile-E-4-T	2	-	98461750	98461850	159,0,197
chr10	98785150	98785250	556-Duo-15-T	2	+	98785150	98785250	159,0,197
chr10	99494150	99494250	1004-Duo-4-N	1	-	99494150	99494250	159,0,197
chr10	100423750	100423850	952-Jej-A-4-T	2	-	100423750	100423850	159,0,197
chr10	100841650	100841750	357-Int-A-15-T	2	+	100841650	100841750	159,0,197
chr10	101716350	101716450	952-Jej-B-4-T	1	+	101716350	101716450	159,0,197
chr10	104165750	104165850	360-Duo-15-N	1	-	104165750	104165850	159,0,197
chr10	104441950	104442050	944-Col-4-N	1	-	104441950	104442050	159,0,197
chr10	104952750	104952850	952-Jej-B-4-T	5	-	104952750	104952850	159,0,197
chr10	105561050	105561150	360-Col-15-N	6	+	105561050	105561150	159,0,197
chr10	106689250	106689350	358-Duo-C-15-T	10	+	106689250	106689350	159,0,197
chr10	106836950	106837050	357-Int-A-15-T	5	-	106836950	106837050	159,0,197
chr10	107496350	107496450	633-Jej-15-N	2	+	107496350	107496450	159,0,197
chr10	107624550	107624650	888-Col-4-T	5	+	107624550	107624650	159,0,197
chr10	107625650	107625750	360-Duo-15-N	1	-	107625650	107625750	159,0,197
chr10	107827150	107827250	944-Col-4-N	1	+	107827150	107827250	159,0,197
chr10	109423750	109423850	952-Jej-B-4-T	1	-	109423750	109423850	159,0,197
chr10	110886750	110886850	360-Duo-15-N	2	-	110886750	110886850	159,0,197
chr10	114221450	114221550	1004-Duo-B-4-T	1	+	114221450	114221550	159,0,197
chr10	114814850	114814950	944-Ile-4-T	30	-	114814850	114814950	159,0,197
chr10	114814850	114814950	944-Duo-4-T	26	-	114814850	114814950	159,0,197
chr10	114814850	114814950	944-Col-A-4-T	28	-	114814850	114814950	159,0,197
chr10	114953650	114953750	360-Duo-D-15-T	8	-	114953650	114953750	159,0,197
chr10	115690750	115690850	550-Duo-L-15-T	3	-	115690750	115690850	159,0,197
chr10	115823650	115823750	550-Ile-B-15-T	2	-	115823650	115823750	159,0,197
chr10	116539250	116539350	1004-Duo-B-4-T	6	-	116539250	116539350	159,0,197
chr10	116795150	116795250	888-Col-4-T	1	+	116795150	116795250	159,0,197
chr10	116796550	116796650	888-Duo-4-T	5	-	116796550	116796650	159,0,197
chr10	116885050	116885150	888-Col-4-T	2	-	116885050	116885150	159,0,197
chr10	116938250	116938350	899-Duo-D-4-T	51	+	116938250	116938350	159,0,197
chr10	117150550	117150650	888-Col-4-T	1	-	117150550	117150650	159,0,197
chr10	117193250	117193350	1007-Ile-D-4-T	4	+	117193250	117193350	159,0,197
chr10	117216350	117216450	1007-Ile-D-4-T	2	-	117216350	117216450	159,0,197
chr10	117939850	117939950	299-Duo-A-1-T	3	+	117939850	117939950	159,0,197
chr10	118255150	118255250	1004-Duo-4-N	1	-	118255150	118255250	159,0,197
chr10	118354750	118354850	633-Jej-D-15-T	9	-	118354750	118354850	159,0,197
chr10	118640450	118640550	633-Jej-15-N	2	-	118640450	118640550	159,0,197
chr10	118671950	118672050	633-Duo-B-15-T	5	-	118671950	118672050	159,0,197
chr10	119875250	119875350	888-Col-4-T	2	+	119875250	119875350	159,0,197
chr10	121760850	121760950	952-Jej-B-4-T	3	-	121760850	121760950	159,0,197
chr10	122122350	122122450	550-Duo-L-15-T	3	+	122122350	122122450	159,0,197
chr10	122195750	122195850	1007-Ile-E-4-T	2	-	122195750	122195850	159,0,197
chr10	122599550	122599650	556-Duo-15-T	4	-	122599550	122599650	159,0,197
chr10	122620050	122620150	633-Jej-15-N	1	+	122620050	122620150	159,0,197
chr10	122811850	122811950	944-Col-4-N	2	+	122811850	122811950	159,0,197
chr10	123220050	123220150	360-Duo-A-15-T	1	+	123220050	123220150	159,0,197
chr10	124252450	124252550	556-Duo-15-T	5	-	124252450	124252550	159,0,197
chr10	124943850	124943950	299-Duo-C-1-T	10	+	124943850	124943950	159,0,197
chr10	125416050	125416150	550-Col-15-T	1	+	125416050	125416150	159,0,197
chr10	126724950	126725050	360-Jej-D-15-T	3	+	126724950	126725050	159,0,197
chr10	127747550	127747650	360-Duo-15-N	6	+	127747550	127747650	159,0,197
chr10	127778150	127778250	360-Col-15-N	1	-	127778150	127778250	159,0,197
chr10	127791450	127791550	633-Jej-15-N	1	+	127791450	127791550	159,0,197
chr10	128137250	128137350	358-Duo-C-15-T	11	-	128137250	128137350	159,0,197
chr10	128269450	128269550	360-Duo-15-N	1	+	128269450	128269550	159,0,197
chr10	128305950	128306050	358-Duo-D-15-T	17	+	128305950	128306050	159,0,197
chr10	129226750	129226850	899-Duo-D-4-T	18	-	129226750	129226850	159,0,197
chr11	3002050	3002150	360-Duo-15-N	2	+	3002050	3002150	159,0,197
chr11	3037350	3037450	556-Duo-15-T	1	-	3037350	3037450	159,0,197
chr11	3054050	3054150	888-Col-4-T	3	+	3054050	3054150	159,0,197
chr11	3075250	3075350	550-Ile-B-15-T	10	+	3075250	3075350	159,0,197
chr11	3538950	3539050	952-Jej-B-4-T	9	-	3538950	3539050	159,0,197
chr11	4374050	4374150	952-Jej-A-4-T	9	+	4374050	4374150	159,0,197
chr11	4374050	4374150	952-Jej-B-4-T	4	+	4374050	4374150	159,0,197
chr11	4461250	4461350	360-Duo-15-N	1	+	4461250	4461350	159,0,197
chr11	5144150	5144250	633-Jej-B-15-T	6	-	5144150	5144250	159,0,197
chr11	5198950	5199050	633-Duo-B-15-T	2	-	5198950	5199050	159,0,197
chr11	5236850	5236950	360-Col-15-T	13	+	5236850	5236950	159,0,197
chr11	5325150	5325250	360-Duo-15-N	2	+	5325150	5325250	159,0,197
chr11	5425450	5425550	633-Jej-B-15-T	6	+	5425450	5425550	159,0,197
chr11	5435250	5435350	899-Duo-D-4-T	1	+	5435250	5435350	159,0,197
chr11	5563850	5563950	550-Col-15-T	7	+	5563850	5563950	159,0,197
chr11	7794750	7794850	1004-Duo-4-N	1	+	7794750	7794850	159,0,197
chr11	7893750	7893850	360-Duo-15-N	3	-	7893750	7893850	159,0,197
chr11	8605950	8606050	888-Col-4-T	1	+	8605950	8606050	159,0,197
chr11	9202150	9202250	633-Duo-B-15-T	4	-	9202150	9202250	159,0,197
chr11	9333750	9333850	556-Duo-15-T	4	-	9333750	9333850	159,0,197
chr11	9448050	9448150	1004-Duo-4-N	3	-	9448050	9448150	159,0,197
chr11	9929050	9929150	1007-Ile-D-4-T	5	-	9929050	9929150	159,0,197
chr11	10923350	10923450	357-Int-D-15-T	1	-	10923350	10923450	159,0,197
chr11	11489350	11489450	358-Duo-C-15-T	1	+	11489350	11489450	159,0,197
chr11	11598950	11599050	357-Int-D-15-T	2	-	11598950	11599050	159,0,197
chr11	11659950	11660050	550-Duo-J-15-T	1	+	11659950	11660050	159,0,197
chr11	11863550	11863650	360-Duo-15-N	1	-	11863550	11863650	159,0,197
chr11	12204650	12204750	360-Duo-D-15-T	15	-	12204650	12204750	159,0,197
chr11	12937550	12937650	550-Ile-B-15-T	8	-	12937550	12937650	159,0,197
chr11	13453750	13453850	1004-Duo-B-4-T	2	-	13453750	13453850	159,0,197
chr11	13885950	13886050	358-Duo-C-15-T	1	-	13885950	13886050	159,0,197
chr11	14281250	14281350	1004-Jej-C-4-T	5	-	14281250	14281350	159,0,197
chr11	14613950	14614050	633-Jej-B-15-T	8	-	14613950	14614050	159,0,197
chr11	15009650	15009750	360-Duo-15-N	2	-	15009650	15009750	159,0,197
chr11	15265950	15266050	360-Jej-D-15-T	3	-	15265950	15266050	159,0,197
chr11	16661550	16661650	633-Jej-B-15-T	3	-	16661550	16661650	159,0,197
chr11	17168850	17168950	360-Col-15-N	5	-	17168850	17168950	159,0,197
chr11	17263250	17263350	888-Col-4-T	1	-	17263250	17263350	159,0,197
chr11	17688950	17689050	1007-Ile-E-4-T	1	-	17688950	17689050	159,0,197
chr11	18629950	18630050	1004-Duo-4-N	2	-	18629950	18630050	159,0,197
chr11	18724050	18724150	357-Int-A-15-T	14	-	18724050	18724150	159,0,197
chr11	19975550	19975650	888-Duo-4-T	10	-	19975550	19975650	159,0,197
chr11	19989250	19989350	888-Col-4-T	9	-	19989250	19989350	159,0,197
chr11	20200750	20200850	556-Duo-15-T	3	-	20200750	20200850	159,0,197
chr11	20443950	20444050	888-Col-4-T	1	+	20443950	20444050	159,0,197
chr11	20604250	20604350	888-Col-4-T	1	-	20604250	20604350	159,0,197
chr11	20620850	20620950	360-Col-15-T	1	+	20620850	20620950	159,0,197
chr11	20637550	20637650	888-Col-4-T	1	+	20637550	20637650	159,0,197
chr11	20722950	20723050	1007-Ile-E-4-T	1	+	20722950	20723050	159,0,197
chr11	20995250	20995350	556-Duo-15-T	4	+	20995250	20995350	159,0,197
chr11	21066650	21066750	952-Jej-B-4-T	3	-	21066650	21066750	159,0,197
chr11	21170350	21170450	1007-Ile-E-4-T	4	-	21170350	21170450	159,0,197
chr11	21939450	21939550	487-Int-A-15-T	4	-	21939450	21939550	159,0,197
chr11	22263450	22263550	1004-Duo-A-4-T	4	-	22263450	22263550	159,0,197
chr11	22809750	22809850	360-Duo-15-N	2	+	22809750	22809850	159,0,197
chr11	23135150	23135250	888-Col-4-T	4	-	23135150	23135250	159,0,197
chr11	23164550	23164650	1004-Jej-C-4-T	16	-	23164550	23164650	159,0,197
chr11	23994950	23995050	360-Jej-D-15-T	5	-	23994950	23995050	159,0,197
chr11	24637150	24637250	360-Jej-D-15-T	1	+	24637150	24637250	159,0,197
chr11	24864650	24864750	550-Ile-B-15-T	7	+	24864650	24864750	159,0,197
chr11	26728750	26728850	360-Jej-D-15-T	2	+	26728750	26728850	159,0,197
chr11	26756650	26756750	360-Col-15-T	5	-	26756650	26756750	159,0,197
chr11	28433450	28433550	357-Int-D-15-T	2	+	28433450	28433550	159,0,197
chr11	28905850	28905950	299-Duo-C-1-T	3	-	28905850	28905950	159,0,197
chr11	29196050	29196150	1004-Duo-4-N	2	-	29196050	29196150	159,0,197
chr11	30062650	30062750	888-Duo-4-T	2	+	30062650	30062750	159,0,197
chr11	30075550	30075650	550-Col-15-T	1	-	30075550	30075650	159,0,197
chr11	30304150	30304250	1004-Duo-A-4-T	1	+	30304150	30304250	159,0,197
chr11	30716450	30716550	357-Int-D-15-T	3	-	30716450	30716550	159,0,197
chr11	30906550	30906650	944-Col-B-4-T	1	+	30906550	30906650	159,0,197
chr11	32117250	32117350	358-Duo-D-15-T	5	+	32117250	32117350	159,0,197
chr11	32627450	32627550	550-Col-15-T	6	-	32627450	32627550	159,0,197
chr11	33375850	33375950	633-Col-15-T	1	-	33375850	33375950	159,0,197
chr11	34089850	34089950	360-Duo-15-N	1	-	34089850	34089950	159,0,197
chr11	35834750	35834850	888-Duo-4-T	10	+	35834750	35834850	159,0,197
chr11	35935250	35935350	360-Duo-D-15-T	4	+	35935250	35935350	159,0,197
chr11	36723550	36723650	1004-Duo-4-N	1	-	36723550	36723650	159,0,197
chr11	37730650	37730750	360-Duo-15-N	2	+	37730650	37730750	159,0,197
chr11	37931850	37931950	360-Duo-D-15-T	4	-	37931850	37931950	159,0,197
chr11	38130650	38130750	360-Duo-15-N	4	+	38130650	38130750	159,0,197
chr11	38562750	38562850	888-Duo-4-T	5	+	38562750	38562850	159,0,197
chr11	38673550	38673650	1004-Duo-B-4-T	3	+	38673550	38673650	159,0,197
chr11	39327650	39327750	360-Jej-D-15-T	11	+	39327650	39327750	159,0,197
chr11	39394350	39394450	470-Col-1-T	4	+	39394350	39394450	159,0,197
chr11	39511750	39511850	358-Duo-C-15-T	17	+	39511750	39511850	159,0,197
chr11	39703550	39703650	633-Duo-B-15-T	2	-	39703550	39703650	159,0,197
chr11	41932650	41932750	556-Duo-15-T	1	+	41932650	41932750	159,0,197
chr11	42097350	42097450	633-Duo-B-15-T	9	-	42097350	42097450	159,0,197
chr11	42994350	42994450	888-Col-4-T	2	+	42994350	42994450	159,0,197
chr11	43318350	43318450	550-Duo-L-15-T	6	+	43318350	43318450	159,0,197
chr11	43578650	43578750	952-Jej-B-4-T	1	-	43578650	43578750	159,0,197
chr11	44269250	44269350	888-Col-4-T	3	-	44269250	44269350	159,0,197
chr11	44545850	44545950	550-Ile-A-15-T	62	+	44545850	44545950	159,0,197
chr11	47661150	47661250	360-Jej-D-15-T	1	+	47661150	47661250	159,0,197
chr11	48016250	48016350	357-Int-D-15-T	2	+	48016250	48016350	159,0,197
chr11	49612650	49612750	357-Int-D-15-T	10	-	49612650	49612750	159,0,197
chr11	50113450	50113550	1004-Jej-B-4-T	1	-	50113450	50113550	159,0,197
chr11	50966350	50966450	888-Col-4-T	2	+	50966350	50966450	159,0,197
chr11	50985850	50985950	487-Int-A-15-T	2	+	50985850	50985950	159,0,197
chr11	51053850	51053950	1007-Ile-E-4-T	2	+	51053850	51053950	159,0,197
chr11	51092750	51092850	1004-Duo-4-N	1	+	51092750	51092850	159,0,197
chr11	51092750	51092850	1004-Jej-B-4-T	25	+	51092750	51092850	159,0,197
chr11	51092750	51092850	1004-Duo-A-4-T	4	+	51092750	51092850	159,0,197
chr11	51092750	51092850	1004-Jej-C-4-T	15	+	51092750	51092850	159,0,197
chr11	51092750	51092850	1004-Duo-B-4-T	5	+	51092750	51092850	159,0,197
chr11	51144850	51144950	470-Col-1-T	1	+	51144850	51144950	159,0,197
chr11	51509250	51509350	1004-Duo-A-4-T	1	+	51509250	51509350	159,0,197
chr11	51511550	51511650	358-Duo-C-15-T	12	-	51511550	51511650	159,0,197
chr11	51511850	51511950	1004-Jej-C-4-T	5	-	51511850	51511950	159,0,197
chr11	51562850	51562950	550-Col-15-T	1	+	51562850	51562950	159,0,197
chr11	51562950	51563050	1004-Duo-A-4-T	2	+	51562950	51563050	159,0,197
chr11	51653550	51653650	1004-Jej-C-4-T	1	-	51653550	51653650	159,0,197
chr11	52180450	52180550	1004-Jej-B-4-T	2	-	52180450	52180550	159,0,197
chr11	52185150	52185250	358-Duo-D-15-T	1	-	52185150	52185250	159,0,197
chr11	52437350	52437450	360-Duo-15-N	1	+	52437350	52437450	159,0,197
chr11	53294550	53294650	888-Col-4-T	4	+	53294550	53294650	159,0,197
chr11	53564350	53564450	360-Duo-D-15-T	1	+	53564350	53564450	159,0,197
chr11	53625850	53625950	1004-Duo-B-4-T	1	-	53625850	53625950	159,0,197
chr11	54063150	54063250	952-Jej-A-4-T	3	-	54063150	54063250	159,0,197
chr11	54063150	54063250	952-Jej-B-4-T	14	-	54063150	54063250	159,0,197
chr11	54063250	54063350	1007-Ile-D-4-T	11	-	54063250	54063350	159,0,197
chr11	54064450	54064550	1004-Jej-B-4-T	83	-	54064450	54064550	159,0,197
chr11	54064450	54064550	1004-Duo-4-N	23	-	54064450	54064550	159,0,197
chr11	54064450	54064550	1004-Duo-B-4-T	73	-	54064450	54064550	159,0,197
chr11	54064450	54064550	1004-Duo-A-4-T	64	-	54064450	54064550	159,0,197
chr11	54064450	54064550	1004-Jej-C-4-T	21	-	54064450	54064550	159,0,197
chr11	54065750	54065850	944-Duo-4-T	1	-	54065750	54065850	159,0,197
chr11	54065750	54065850	944-Col-A-4-T	1	-	54065750	54065850	159,0,197
chr11	54065750	54065850	944-Col-4-N	6	-	54065750	54065850	159,0,197
chr11	54075650	54075750	899-Duo-A-4-T	81	-	54075650	54075750	159,0,197
chr11	54075650	54075750	899-Duo-D-4-T	109	-	54075650	54075750	159,0,197
chr11	55310650	55310750	550-Duo-J-15-T	8	-	55310650	55310750	159,0,197
chr11	55427350	55427450	1004-Duo-4-N	1	+	55427350	55427450	159,0,197
chr11	55671050	55671150	633-Jej-D-15-T	2	-	55671050	55671150	159,0,197
chr11	55699950	55700050	1007-Ile-D-4-T	2	+	55699950	55700050	159,0,197
chr11	55793550	55793650	1004-Duo-B-4-T	2	+	55793550	55793650	159,0,197
chr11	56655350	56655450	299-Duo-C-1-T	2	-	56655350	56655450	159,0,197
chr11	57838750	57838850	358-Duo-C-15-T	5	+	57838750	57838850	159,0,197
chr11	58744750	58744850	633-Jej-15-N	4	+	58744750	58744850	159,0,197
chr11	59311450	59311550	487-Int-A-15-T	35	+	59311450	59311550	159,0,197
chr11	59563450	59563550	487-Int-A-15-T	11	+	59563450	59563550	159,0,197
chr11	59585650	59585750	944-Col-A-4-T	2	+	59585650	59585750	159,0,197
chr11	59958050	59958150	550-Ile-B-15-T	1	+	59958050	59958150	159,0,197
chr11	60331750	60331850	299-Duo-A-1-T	1	+	60331750	60331850	159,0,197
chr11	60683650	60683750	583-Col-15-T	2	-	60683650	60683750	159,0,197
chr11	60969050	60969150	357-Int-A-15-T	1	+	60969050	60969150	159,0,197
chr11	61541950	61542050	633-Jej-15-N	6	-	61541950	61542050	159,0,197
chr11	61651450	61651550	1004-Duo-A-4-T	3	+	61651450	61651550	159,0,197
chr11	61652650	61652750	550-Duo-L-15-T	7	-	61652650	61652750	159,0,197
chr11	61652650	61652750	550-Duo-K-15-T	29	-	61652650	61652750	159,0,197
chr11	61947650	61947750	358-Duo-D-15-T	3	+	61947650	61947750	159,0,197
chr11	61963450	61963550	358-Duo-D-15-T	1	+	61963450	61963550	159,0,197
chr11	62179950	62180050	357-Int-D-15-T	1	+	62179950	62180050	159,0,197
chr11	62331050	62331150	952-Jej-B-4-T	1	+	62331050	62331150	159,0,197
chr11	62500050	62500150	1004-Duo-A-4-T	2	+	62500050	62500150	159,0,197
chr11	62775550	62775650	550-Duo-L-15-T	5	-	62775550	62775650	159,0,197
chr11	62806350	62806450	470-Col-1-T	1	+	62806350	62806450	159,0,197
chr11	63511350	63511450	360-Jej-D-15-T	2	-	63511350	63511450	159,0,197
chr11	64703650	64703750	1007-Ile-E-4-T	1	+	64703650	64703750	159,0,197
chr11	65377650	65377750	1004-Jej-B-4-T	1	-	65377650	65377750	159,0,197
chr11	65545950	65546050	1004-Duo-4-N	4	+	65545950	65546050	159,0,197
chr11	65599950	65600050	888-Duo-4-T	3	-	65599950	65600050	159,0,197
chr11	65599950	65600050	1007-Ile-E-4-T	6	-	65599950	65600050	159,0,197
chr11	66881650	66881750	556-Duo-15-T	2	+	66881650	66881750	159,0,197
chr11	67460350	67460450	888-Duo-4-T	4	+	67460350	67460450	159,0,197
chr11	67743250	67743350	633-Duo-B-15-T	8	-	67743250	67743350	159,0,197
chr11	68123950	68124050	360-Duo-15-N	1	-	68123950	68124050	159,0,197
chr11	68332750	68332850	357-Int-A-15-T	3	+	68332750	68332850	159,0,197
chr11	68482550	68482650	360-Duo-15-N	4	-	68482550	68482650	159,0,197
chr11	68890850	68890950	360-Jej-D-15-T	1	+	68890850	68890950	159,0,197
chr11	69402650	69402750	944-Ile-4-T	18	+	69402650	69402750	159,0,197
chr11	69402650	69402750	944-Duo-4-T	7	+	69402650	69402750	159,0,197
chr11	70219250	70219350	888-Col-4-T	5	+	70219250	70219350	159,0,197
chr11	70305450	70305550	888-Col-4-T	1	+	70305450	70305550	159,0,197
chr11	70528450	70528550	550-Ile-A-15-T	24	-	70528450	70528550	159,0,197
chr11	71950650	71950750	888-Duo-4-T	3	+	71950650	71950750	159,0,197
chr11	72074750	72074850	360-Duo-15-N	11	-	72074750	72074850	159,0,197
chr11	72465750	72465850	360-Duo-15-N	2	-	72465750	72465850	159,0,197
chr11	72484450	72484550	360-Col-15-N	4	+	72484450	72484550	159,0,197
chr11	72493250	72493350	360-Duo-15-N	2	+	72493250	72493350	159,0,197
chr11	72688150	72688250	888-Col-4-T	3	+	72688150	72688250	159,0,197
chr11	72989850	72989950	556-Duo-15-T	1	-	72989850	72989950	159,0,197
chr11	73498250	73498350	633-Duo-B-15-T	2	-	73498250	73498350	159,0,197
chr11	74004850	74004950	1004-Duo-4-N	7	-	74004850	74004950	159,0,197
chr11	74218350	74218450	360-Duo-15-N	1	+	74218350	74218450	159,0,197
chr11	74225050	74225150	360-Jej-D-15-T	5	+	74225050	74225150	159,0,197
chr11	74489150	74489250	360-Jej-A-15-T	8	-	74489150	74489250	159,0,197
chr11	74531750	74531850	360-Duo-15-N	1	-	74531750	74531850	159,0,197
chr11	74539050	74539150	899-Duo-D-4-T	1	+	74539050	74539150	159,0,197
chr11	74637550	74637650	556-Duo-15-T	1	-	74637550	74637650	159,0,197
chr11	74903350	74903450	360-Jej-D-15-T	5	+	74903350	74903450	159,0,197
chr11	75553750	75553850	292-Jej-1-T	51	-	75553750	75553850	159,0,197
chr11	75576050	75576150	550-Duo-L-15-T	4	+	75576050	75576150	159,0,197
chr11	75729150	75729250	1007-Ile-E-4-T	3	-	75729150	75729250	159,0,197
chr11	76118650	76118750	633-Jej-D-15-T	6	-	76118650	76118750	159,0,197
chr11	76150150	76150250	360-Col-15-N	1	+	76150150	76150250	159,0,197
chr11	76251550	76251650	944-Col-4-N	8	-	76251550	76251650	159,0,197
chr11	76867350	76867450	550-Ile-B-15-T	8	-	76867350	76867450	159,0,197
chr11	77004350	77004450	633-Duo-B-15-T	2	+	77004350	77004450	159,0,197
chr11	77031850	77031950	1007-Ile-E-4-T	1	-	77031850	77031950	159,0,197
chr11	77165050	77165150	1004-Jej-C-4-T	1	+	77165050	77165150	159,0,197
chr11	77191350	77191450	633-Jej-15-N	3	-	77191350	77191450	159,0,197
chr11	77361650	77361750	583-Col-15-T	7	+	77361650	77361750	159,0,197
chr11	78033950	78034050	1004-Duo-B-4-T	2	+	78033950	78034050	159,0,197
chr11	78587350	78587450	633-Duo-B-15-T	3	+	78587350	78587450	159,0,197
chr11	79173650	79173750	1004-Duo-A-4-T	2	-	79173650	79173750	159,0,197
chr11	79742950	79743050	292-Jej-1-T	5	-	79742950	79743050	159,0,197
chr11	79758450	79758550	633-Jej-15-N	1	+	79758450	79758550	159,0,197
chr11	79844150	79844250	360-Duo-A-15-T	4	-	79844150	79844250	159,0,197
chr11	80032850	80032950	556-Duo-15-T	1	+	80032850	80032950	159,0,197
chr11	80199750	80199850	487-Int-A-15-T	10	-	80199750	80199850	159,0,197
chr11	80305350	80305450	360-Col-15-N	2	+	80305350	80305450	159,0,197
chr11	80375550	80375650	633-Jej-15-N	5	-	80375550	80375650	159,0,197
chr11	80400750	80400850	360-Jej-A-15-T	1	+	80400750	80400850	159,0,197
chr11	80494650	80494750	487-Int-A-15-T	14	-	80494650	80494750	159,0,197
chr11	80527550	80527650	358-Duo-D-15-T	1	+	80527550	80527650	159,0,197
chr11	80541950	80542050	299-Duo-A-1-T	1	+	80541950	80542050	159,0,197
chr11	80582550	80582650	360-Col-15-N	9	-	80582550	80582650	159,0,197
chr11	82027750	82027850	357-Int-A-15-T	12	-	82027750	82027850	159,0,197
chr11	83045150	83045250	358-Duo-D-15-T	1	+	83045150	83045250	159,0,197
chr11	83107650	83107750	633-Jej-D-15-T	18	+	83107650	83107750	159,0,197
chr11	83288350	83288450	1007-Ile-D-4-T	3	+	83288350	83288450	159,0,197
chr11	83624250	83624350	633-Jej-15-N	6	-	83624250	83624350	159,0,197
chr11	83674150	83674250	1007-Ile-E-4-T	3	+	83674150	83674250	159,0,197
chr11	83988550	83988650	899-Duo-A-4-T	2	+	83988550	83988650	159,0,197
chr11	84108850	84108950	556-Duo-15-T	1	-	84108850	84108950	159,0,197
chr11	84640550	84640650	550-Ile-B-15-T	1	-	84640550	84640650	159,0,197
chr11	84696950	84697050	1007-Ile-E-4-T	1	-	84696950	84697050	159,0,197
chr11	84837550	84837650	1007-Ile-E-4-T	2	-	84837550	84837650	159,0,197
chr11	85034450	85034550	1007-Ile-E-4-T	1	-	85034450	85034550	159,0,197
chr11	85830550	85830650	633-Col-15-T	5	+	85830550	85830650	159,0,197
chr11	85969750	85969850	360-Col-15-N	1	+	85969750	85969850	159,0,197
chr11	86435350	86435450	899-Duo-A-4-T	72	-	86435350	86435450	159,0,197
chr11	86501250	86501350	1007-Ile-E-4-T	1	+	86501250	86501350	159,0,197
chr11	86526050	86526150	633-Duo-B-15-T	3	-	86526050	86526150	159,0,197
chr11	86562450	86562550	360-Duo-A-15-T	15	+	86562450	86562550	159,0,197
chr11	86578450	86578550	358-Duo-C-15-T	1	-	86578450	86578550	159,0,197
chr11	86964350	86964450	899-Duo-A-4-T	19	+	86964350	86964450	159,0,197
chr11	87484050	87484150	360-Jej-D-15-T	1	-	87484050	87484150	159,0,197
chr11	87486950	87487050	358-Duo-C-15-T	7	+	87486950	87487050	159,0,197
chr11	87537350	87537450	360-Col-15-N	6	+	87537350	87537450	159,0,197
chr11	87901950	87902050	633-Jej-D-15-T	17	-	87901950	87902050	159,0,197
chr11	87960850	87960950	633-Duo-A-15-T	11	-	87960850	87960950	159,0,197
chr11	88676650	88676750	888-Col-4-T	1	+	88676650	88676750	159,0,197
chr11	88838950	88839050	360-Col-15-T	10	-	88838950	88839050	159,0,197
chr11	90203050	90203150	952-Jej-B-4-T	1	-	90203050	90203150	159,0,197
chr11	90392250	90392350	487-Int-B-15-T	1	+	90392250	90392350	159,0,197
chr11	91682850	91682950	633-Jej-15-N	9	-	91682850	91682950	159,0,197
chr11	92402450	92402550	952-Jej-B-4-T	2	-	92402450	92402550	159,0,197
chr11	93797150	93797250	550-Duo-L-15-T	6	-	93797150	93797250	159,0,197
chr11	94069950	94070050	1007-Ile-D-4-T	1	-	94069950	94070050	159,0,197
chr11	95151350	95151450	888-Duo-4-T	11	+	95151350	95151450	159,0,197
chr11	95189550	95189650	360-Duo-15-N	2	+	95189550	95189650	159,0,197
chr11	95613550	95613650	360-Jej-A-15-T	7	-	95613550	95613650	159,0,197
chr11	95654850	95654950	888-Col-4-T	1	+	95654850	95654950	159,0,197
chr11	95743850	95743950	487-Int-A-15-T	25	-	95743850	95743950	159,0,197
chr11	96750050	96750150	1004-Duo-A-4-T	1	+	96750050	96750150	159,0,197
chr11	97039250	97039350	633-Jej-15-N	1	-	97039250	97039350	159,0,197
chr11	98004350	98004450	888-Col-4-T	3	-	98004350	98004450	159,0,197
chr11	99074850	99074950	888-Col-4-T	1	+	99074850	99074950	159,0,197
chr11	100312950	100313050	360-Jej-D-15-T	3	-	100312950	100313050	159,0,197
chr11	100744850	100744950	888-Col-4-T	1	+	100744850	100744950	159,0,197
chr11	100966550	100966650	583-Col-15-T	3	-	100966550	100966650	159,0,197
chr11	101059350	101059450	357-Int-D-15-T	1	-	101059350	101059450	159,0,197
chr11	101406550	101406650	357-Int-D-15-T	3	+	101406550	101406650	159,0,197
chr11	101417250	101417350	888-Col-4-T	1	-	101417250	101417350	159,0,197
chr11	101439650	101439750	1004-Duo-4-N	3	-	101439650	101439750	159,0,197
chr11	101712250	101712350	556-Duo-15-T	1	+	101712250	101712350	159,0,197
chr11	102035150	102035250	360-Duo-15-N	3	-	102035150	102035250	159,0,197
chr11	102365550	102365650	487-Int-B-15-T	1	-	102365550	102365650	159,0,197
chr11	102897750	102897850	360-Col-15-N	1	+	102897750	102897850	159,0,197
chr11	103021350	103021450	633-Jej-15-N	1	-	103021350	103021450	159,0,197
chr11	104033550	104033650	633-Duo-A-15-T	3	-	104033550	104033650	159,0,197
chr11	104317550	104317650	944-Col-4-N	6	-	104317550	104317650	159,0,197
chr11	104321650	104321750	556-Duo-15-T	1	+	104321650	104321750	159,0,197
chr11	104816750	104816850	299-Duo-A-1-T	1	-	104816750	104816850	159,0,197
chr11	104886550	104886650	357-Int-D-15-T	1	-	104886550	104886650	159,0,197
chr11	104932350	104932450	360-Duo-A-15-T	2	-	104932350	104932450	159,0,197
chr11	105066150	105066250	1007-Ile-E-4-T	1	-	105066150	105066250	159,0,197
chr11	105099550	105099650	633-Jej-15-N	3	-	105099550	105099650	159,0,197
chr11	106327150	106327250	360-Jej-D-15-T	7	+	106327150	106327250	159,0,197
chr11	106772150	106772250	360-Duo-D-15-T	3	-	106772150	106772250	159,0,197
chr11	107929750	107929850	1007-Ile-E-4-T	1	-	107929750	107929850	159,0,197
chr11	108073250	108073350	358-Duo-C-15-T	2	+	108073250	108073350	159,0,197
chr11	108107550	108107650	550-Duo-L-15-T	4	-	108107550	108107650	159,0,197
chr11	108268150	108268250	944-Col-4-N	1	-	108268150	108268250	159,0,197
chr11	108402050	108402150	358-Duo-D-15-T	3	-	108402050	108402150	159,0,197
chr11	108508350	108508450	633-Duo-B-15-T	6	-	108508350	108508450	159,0,197
chr11	108706050	108706150	550-Ile-B-15-T	2	-	108706050	108706150	159,0,197
chr11	109126150	109126250	944-Ile-4-T	1	+	109126150	109126250	159,0,197
chr11	109199550	109199650	556-Duo-15-T	2	+	109199550	109199650	159,0,197
chr11	109244250	109244350	888-Col-4-T	1	+	109244250	109244350	159,0,197
chr11	109254450	109254550	360-Duo-A-15-T	2	+	109254450	109254550	159,0,197
chr11	109844850	109844950	556-Duo-15-T	6	-	109844850	109844950	159,0,197
chr11	110064450	110064550	360-Jej-D-15-T	6	-	110064450	110064550	159,0,197
chr11	110703950	110704050	888-Col-4-T	1	-	110703950	110704050	159,0,197
chr11	110704650	110704750	888-Col-4-T	1	-	110704650	110704750	159,0,197
chr11	110963650	110963750	633-Jej-D-15-T	5	-	110963650	110963750	159,0,197
chr11	110972850	110972950	944-Col-4-N	15	+	110972850	110972950	159,0,197
chr11	111222750	111222850	360-Duo-15-N	1	-	111222750	111222850	159,0,197
chr11	111256950	111257050	360-Col-15-T	3	+	111256950	111257050	159,0,197
chr11	111672850	111672950	1004-Duo-A-4-T	2	-	111672850	111672950	159,0,197
chr11	112816850	112816950	944-Duo-4-T	1	+	112816850	112816950	159,0,197
chr11	113000750	113000850	556-Duo-15-T	4	+	113000750	113000850	159,0,197
chr11	113061950	113062050	888-Duo-4-T	5	+	113061950	113062050	159,0,197
chr11	114361450	114361550	360-Duo-15-N	6	-	114361450	114361550	159,0,197
chr11	114438350	114438450	633-Jej-15-N	3	+	114438350	114438450	159,0,197
chr11	114852250	114852350	888-Col-4-T	1	-	114852250	114852350	159,0,197
chr11	114983750	114983850	556-Duo-15-T	6	-	114983750	114983850	159,0,197
chr11	115273150	115273250	1007-Ile-D-4-T	7	+	115273150	115273250	159,0,197
chr11	115534650	115534750	550-Ile-B-15-T	1	+	115534650	115534750	159,0,197
chr11	115535450	115535550	1004-Duo-4-N	15	-	115535450	115535550	159,0,197
chr11	115698750	115698850	360-Jej-D-15-T	2	-	115698750	115698850	159,0,197
chr11	116844750	116844850	360-Col-15-T	1	-	116844750	116844850	159,0,197
chr11	117162050	117162150	944-Col-A-4-T	1	-	117162050	117162150	159,0,197
chr11	118020250	118020350	360-Duo-D-15-T	4	+	118020250	118020350	159,0,197
chr11	119530750	119530850	360-Duo-15-N	1	+	119530750	119530850	159,0,197
chr11	119705150	119705250	360-Jej-D-15-T	6	-	119705150	119705250	159,0,197
chr11	120349950	120350050	1007-Ile-E-4-T	1	-	120349950	120350050	159,0,197
chr11	120451850	120451950	1007-Ile-E-4-T	1	+	120451850	120451950	159,0,197
chr11	120836650	120836750	888-Col-4-T	1	+	120836650	120836750	159,0,197
chr11	120869350	120869450	358-Duo-C-15-T	2	+	120869350	120869450	159,0,197
chr11	121139450	121139550	357-Int-A-15-T	8	+	121139450	121139550	159,0,197
chr12	3303850	3303950	360-Jej-D-15-T	3	+	3303850	3303950	159,0,197
chr12	3431750	3431850	360-Col-15-N	6	-	3431750	3431850	159,0,197
chr12	5157550	5157650	633-Duo-B-15-T	1	+	5157550	5157650	159,0,197
chr12	5437550	5437650	1004-Jej-C-4-T	1	+	5437550	5437650	159,0,197
chr12	6541050	6541150	1007-Ile-E-4-T	3	+	6541050	6541150	159,0,197
chr12	7231250	7231350	360-Duo-15-N	3	-	7231250	7231350	159,0,197
chr12	7480950	7481050	633-Duo-B-15-T	10	+	7480950	7481050	159,0,197
chr12	8779850	8779950	1007-Ile-D-4-T	1	+	8779850	8779950	159,0,197
chr12	9103850	9103950	360-Jej-D-15-T	10	+	9103850	9103950	159,0,197
chr12	9415850	9415950	360-Duo-15-N	8	+	9415850	9415950	159,0,197
chr12	10017450	10017550	633-Jej-15-N	6	-	10017450	10017550	159,0,197
chr12	11180050	11180150	550-Duo-L-15-T	4	-	11180050	11180150	159,0,197
chr12	12056750	12056850	1004-Jej-B-4-T	2	+	12056750	12056850	159,0,197
chr12	12280150	12280250	633-Jej-D-15-T	1	-	12280150	12280250	159,0,197
chr12	12785750	12785850	556-Duo-15-T	1	-	12785750	12785850	159,0,197
chr12	14247750	14247850	1007-Ile-E-4-T	5	+	14247750	14247850	159,0,197
chr12	14280450	14280550	299-Duo-A-1-T	18	+	14280450	14280550	159,0,197
chr12	14292750	14292850	550-Col-15-T	13	-	14292750	14292850	159,0,197
chr12	15455450	15455550	1007-Ile-E-4-T	3	-	15455450	15455550	159,0,197
chr12	15973750	15973850	550-Col-15-T	1	-	15973750	15973850	159,0,197
chr12	16709650	16709750	556-Duo-15-T	3	-	16709650	16709750	159,0,197
chr12	16986350	16986450	633-Jej-D-15-T	1	-	16986350	16986450	159,0,197
chr12	20911050	20911150	952-Jej-A-4-T	6	-	20911050	20911150	159,0,197
chr12	21120350	21120450	633-Jej-D-15-T	2	+	21120350	21120450	159,0,197
chr12	21260350	21260450	358-Duo-C-15-T	1	-	21260350	21260450	159,0,197
chr12	21417650	21417750	299-Duo-A-1-T	3	+	21417650	21417750	159,0,197
chr12	25704350	25704450	633-Jej-15-N	5	-	25704350	25704450	159,0,197
chr12	25719850	25719950	633-Jej-15-N	1	-	25719850	25719950	159,0,197
chr12	26248950	26249050	556-Duo-15-T	3	-	26248950	26249050	159,0,197
chr12	27386850	27386950	360-Duo-15-N	1	+	27386850	27386950	159,0,197
chr12	27908050	27908150	360-Jej-D-15-T	11	-	27908050	27908150	159,0,197
chr12	28743350	28743450	550-Duo-K-15-T	17	-	28743350	28743450	159,0,197
chr12	30212950	30213050	944-Duo-4-T	2	+	30212950	30213050	159,0,197
chr12	30480350	30480450	633-Jej-B-15-T	1	+	30480350	30480450	159,0,197
chr12	32242750	32242850	360-Duo-A-15-T	1	-	32242750	32242850	159,0,197
chr12	32414150	32414250	633-Jej-15-N	1	+	32414150	32414250	159,0,197
chr12	32490550	32490650	360-Duo-15-N	1	-	32490550	32490650	159,0,197
chr12	33300150	33300250	360-Col-15-N	3	-	33300150	33300250	159,0,197
chr12	33661150	33661250	360-Col-15-T	8	-	33661150	33661250	159,0,197
chr12	34262950	34263050	360-Duo-A-15-T	26	+	34262950	34263050	159,0,197
chr12	35249350	35249450	1004-Duo-4-N	1	-	35249350	35249450	159,0,197
chr12	36949150	36949250	360-Duo-A-15-T	1	-	36949150	36949250	159,0,197
chr12	37374950	37375050	556-Duo-15-T	4	+	37374950	37375050	159,0,197
chr12	38675150	38675250	550-Duo-J-15-T	3	-	38675150	38675250	159,0,197
chr12	39462650	39462750	360-Duo-15-N	1	+	39462650	39462750	159,0,197
chr12	40211650	40211750	888-Duo-4-T	1	-	40211650	40211750	159,0,197
chr12	41044150	41044250	888-Col-4-T	14	+	41044150	41044250	159,0,197
chr12	41110050	41110150	888-Duo-4-T	6	+	41110050	41110150	159,0,197
chr12	41811450	41811550	633-Duo-B-15-T	2	-	41811450	41811550	159,0,197
chr12	43394150	43394250	1007-Ile-E-4-T	2	-	43394150	43394250	159,0,197
chr12	43646350	43646450	1007-Ile-E-4-T	1	+	43646350	43646450	159,0,197
chr12	44253050	44253150	360-Duo-15-N	4	+	44253050	44253150	159,0,197
chr12	44353550	44353650	1004-Duo-A-4-T	1	+	44353550	44353650	159,0,197
chr12	44480150	44480250	357-Int-D-15-T	12	+	44480150	44480250	159,0,197
chr12	44500850	44500950	556-Duo-15-T	2	+	44500850	44500950	159,0,197
chr12	44503750	44503850	358-Duo-D-15-T	5	+	44503750	44503850	159,0,197
chr12	46004450	46004550	357-Int-A-15-T	10	+	46004450	46004550	159,0,197
chr12	46376750	46376850	1004-Duo-B-4-T	1	-	46376750	46376850	159,0,197
chr12	50899650	50899750	550-Col-15-T	1	+	50899650	50899750	159,0,197
chr12	51923850	51923950	360-Col-15-T	1	-	51923850	51923950	159,0,197
chr12	52720450	52720550	299-Duo-A-1-T	6	-	52720450	52720550	159,0,197
chr12	52738150	52738250	299-Duo-A-1-T	1	+	52738150	52738250	159,0,197
chr12	52775250	52775350	556-Duo-15-T	3	+	52775250	52775350	159,0,197
chr12	52786150	52786250	360-Col-15-T	3	-	52786150	52786250	159,0,197
chr12	53608050	53608150	360-Duo-15-N	1	-	53608050	53608150	159,0,197
chr12	53624750	53624850	358-Duo-D-15-T	2	-	53624750	53624850	159,0,197
chr12	53625650	53625750	358-Duo-D-15-T	10	-	53625650	53625750	159,0,197
chr12	53660550	53660650	550-Duo-L-15-T	7	+	53660550	53660650	159,0,197
chr12	54407750	54407850	1007-Ile-D-4-T	3	-	54407750	54407850	159,0,197
chr12	56055550	56055650	550-Duo-L-15-T	18	+	56055550	56055650	159,0,197
chr12	56557950	56558050	360-Duo-15-N	1	-	56557950	56558050	159,0,197
chr12	56987950	56988050	358-Duo-D-15-T	2	-	56987950	56988050	159,0,197
chr12	57943950	57944050	556-Duo-15-T	1	+	57943950	57944050	159,0,197
chr12	60086450	60086550	633-Jej-15-N	4	+	60086450	60086550	159,0,197
chr12	60267650	60267750	888-Duo-4-T	4	+	60267650	60267750	159,0,197
chr12	61709350	61709450	1004-Duo-A-4-T	3	+	61709350	61709450	159,0,197
chr12	62633850	62633950	550-Ile-B-15-T	10	+	62633850	62633950	159,0,197
chr12	62911850	62911950	888-Duo-4-T	8	+	62911850	62911950	159,0,197
chr12	63800750	63800850	360-Duo-A-15-T	29	+	63800750	63800850	159,0,197
chr12	64154850	64154950	583-Col-15-T	9	-	64154850	64154950	159,0,197
chr12	65595750	65595850	556-Duo-15-T	3	+	65595750	65595850	159,0,197
chr12	65761950	65762050	888-Duo-4-T	5	-	65761950	65762050	159,0,197
chr12	66105750	66105850	888-Col-4-T	1	+	66105750	66105850	159,0,197
chr12	66190750	66190850	944-Duo-4-T	12	-	66190750	66190850	159,0,197
chr12	66683350	66683450	550-Duo-J-15-T	7	+	66683350	66683450	159,0,197
chr12	66960650	66960750	1004-Duo-4-N	3	-	66960650	66960750	159,0,197
chr12	67124350	67124450	1007-Ile-E-4-T	1	-	67124350	67124450	159,0,197
chr12	67585750	67585850	358-Duo-C-15-T	3	-	67585750	67585850	159,0,197
chr12	68615450	68615550	1004-Duo-4-N	1	+	68615450	68615550	159,0,197
chr12	68723250	68723350	583-Col-15-T	25	-	68723250	68723350	159,0,197
chr12	68912350	68912450	360-Duo-15-N	1	-	68912350	68912450	159,0,197
chr12	69033350	69033450	888-Col-4-T	2	-	69033350	69033450	159,0,197
chr12	69394250	69394350	633-Jej-B-15-T	7	+	69394250	69394350	159,0,197
chr12	70742350	70742450	550-Duo-K-15-T	1	-	70742350	70742450	159,0,197
chr12	70766750	70766850	360-Duo-15-N	2	-	70766750	70766850	159,0,197
chr12	70926850	70926950	550-Ile-B-15-T	1	-	70926850	70926950	159,0,197
chr12	71325450	71325550	899-Duo-A-4-T	25	-	71325450	71325550	159,0,197
chr12	72176050	72176150	357-Int-A-15-T	4	-	72176050	72176150	159,0,197
chr12	73078050	73078150	1007-Ile-D-4-T	1	-	73078050	73078150	159,0,197
chr12	73903050	73903150	550-Col-15-T	1	-	73903050	73903150	159,0,197
chr12	74969350	74969450	952-Jej-A-4-T	3	+	74969350	74969450	159,0,197
chr12	75011950	75012050	550-Ile-B-15-T	2	+	75011950	75012050	159,0,197
chr12	75466450	75466550	556-Duo-15-T	2	-	75466450	75466550	159,0,197
chr12	75585250	75585350	1004-Jej-B-4-T	7	-	75585250	75585350	159,0,197
chr12	75905150	75905250	1004-Duo-B-4-T	6	-	75905150	75905250	159,0,197
chr12	76555250	76555350	633-Jej-B-15-T	5	-	76555250	76555350	159,0,197
chr12	76585550	76585650	360-Jej-D-15-T	2	+	76585550	76585650	159,0,197
chr12	76637750	76637850	360-Duo-15-N	2	-	76637750	76637850	159,0,197
chr12	76652450	76652550	633-Jej-15-N	2	+	76652450	76652550	159,0,197
chr12	76949350	76949450	1004-Jej-B-4-T	1	-	76949350	76949450	159,0,197
chr12	77099750	77099850	633-Jej-15-N	1	+	77099750	77099850	159,0,197
chr12	77170150	77170250	888-Duo-4-T	1	-	77170150	77170250	159,0,197
chr12	77478550	77478650	357-Int-A-15-T	1	-	77478550	77478650	159,0,197
chr12	77479550	77479650	1004-Duo-4-N	3	-	77479550	77479650	159,0,197
chr12	78449950	78450050	633-Jej-B-15-T	6	+	78449950	78450050	159,0,197
chr12	78476350	78476450	360-Duo-15-N	2	-	78476350	78476450	159,0,197
chr12	78642550	78642650	633-Jej-15-N	1	+	78642550	78642650	159,0,197
chr12	79607550	79607650	888-Col-4-T	2	-	79607550	79607650	159,0,197
chr12	79905150	79905250	357-Int-D-15-T	1	+	79905150	79905250	159,0,197
chr12	80176750	80176850	1007-Ile-E-4-T	1	+	80176750	80176850	159,0,197
chr12	80290750	80290850	633-Duo-A-15-T	1	+	80290750	80290850	159,0,197
chr12	80337350	80337450	888-Col-4-T	2	+	80337350	80337450	159,0,197
chr12	80515050	80515150	360-Jej-A-15-T	20	-	80515050	80515150	159,0,197
chr12	81203550	81203650	550-Ile-B-15-T	7	-	81203550	81203650	159,0,197
chr12	81348650	81348750	360-Col-15-N	3	+	81348650	81348750	159,0,197
chr12	81483550	81483650	550-Col-15-T	1	-	81483550	81483650	159,0,197
chr12	81601650	81601750	944-Col-4-N	7	+	81601650	81601750	159,0,197
chr12	81601650	81601750	944-Duo-4-T	4	+	81601650	81601750	159,0,197
chr12	81601650	81601750	944-Col-A-4-T	13	+	81601650	81601750	159,0,197
chr12	81601650	81601750	944-Ile-4-T	66	+	81601650	81601750	159,0,197
chr12	81601650	81601750	944-Col-B-4-T	8	+	81601650	81601750	159,0,197
chr12	81935750	81935850	888-Col-4-T	1	-	81935750	81935850	159,0,197
chr12	82096850	82096950	888-Col-4-T	1	+	82096850	82096950	159,0,197
chr12	82401350	82401450	633-Jej-B-15-T	20	-	82401350	82401450	159,0,197
chr12	82547850	82547950	357-Int-A-15-T	1	-	82547850	82547950	159,0,197
chr12	82820850	82820950	888-Col-4-T	9	+	82820850	82820950	159,0,197
chr12	82853650	82853750	360-Col-15-N	14	+	82853650	82853750	159,0,197
chr12	83016450	83016550	1004-Duo-A-4-T	3	-	83016450	83016550	159,0,197
chr12	83354550	83354650	357-Int-A-15-T	10	+	83354550	83354650	159,0,197
chr12	83390750	83390850	358-Duo-C-15-T	3	-	83390750	83390850	159,0,197
chr12	83469750	83469850	360-Jej-D-15-T	2	+	83469750	83469850	159,0,197
chr12	84809750	84809850	360-Col-15-T	7	+	84809750	84809850	159,0,197
chr12	84903650	84903750	888-Duo-4-T	1	-	84903650	84903750	159,0,197
chr12	84920350	84920450	633-Jej-15-N	1	+	84920350	84920450	159,0,197
chr12	84927450	84927550	358-Duo-D-15-T	1	-	84927450	84927550	159,0,197
chr12	85061350	85061450	360-Jej-D-15-T	1	+	85061350	85061450	159,0,197
chr12	86658850	86658950	360-Col-15-N	1	+	86658850	86658950	159,0,197
chr12	87152250	87152350	1007-Ile-D-4-T	14	-	87152250	87152350	159,0,197
chr12	87299750	87299850	550-Ile-B-15-T	1	-	87299750	87299850	159,0,197
chr12	87964550	87964650	1007-Ile-E-4-T	3	+	87964550	87964650	159,0,197
chr12	88072250	88072350	1007-Ile-E-4-T	3	+	88072250	88072350	159,0,197
chr12	88179550	88179650	633-Jej-D-15-T	10	-	88179550	88179650	159,0,197
chr12	88471850	88471950	952-Jej-B-4-T	1	-	88471850	88471950	159,0,197
chr12	88712150	88712250	360-Duo-A-15-T	4	-	88712150	88712250	159,0,197
chr12	89555650	89555750	360-Jej-D-15-T	1	-	89555650	89555750	159,0,197
chr12	89573050	89573150	357-Int-D-15-T	12	-	89573050	89573150	159,0,197
chr12	89621150	89621250	360-Duo-A-15-T	1	-	89621150	89621250	159,0,197
chr12	89746250	89746350	944-Ile-4-T	1	+	89746250	89746350	159,0,197
chr12	89912450	89912550	299-Duo-A-1-T	5	+	89912450	89912550	159,0,197
chr12	90773550	90773650	633-Jej-15-N	2	-	90773550	90773650	159,0,197
chr12	91006350	91006450	470-Col-1-T	23	-	91006350	91006450	159,0,197
chr12	91417550	91417650	633-Jej-15-N	12	-	91417550	91417650	159,0,197
chr12	91421350	91421450	357-Int-A-15-T	5	+	91421350	91421450	159,0,197
chr12	91651450	91651550	550-Duo-L-15-T	1	+	91651450	91651550	159,0,197
chr12	91977350	91977450	357-Int-D-15-T	1	-	91977350	91977450	159,0,197
chr12	92529350	92529450	633-Jej-B-15-T	3	-	92529350	92529450	159,0,197
chr12	93651950	93652050	360-Duo-15-N	1	+	93651950	93652050	159,0,197
chr12	94069850	94069950	888-Duo-4-T	11	+	94069850	94069950	159,0,197
chr12	94812350	94812450	360-Duo-15-N	1	-	94812350	94812450	159,0,197
chr12	95237050	95237150	1007-Ile-E-4-T	12	-	95237050	95237150	159,0,197
chr12	95988850	95988950	550-Duo-L-15-T	1	-	95988850	95988950	159,0,197
chr12	97732150	97732250	1004-Jej-C-4-T	15	-	97732150	97732250	159,0,197
chr12	97829850	97829950	360-Duo-15-N	1	-	97829850	97829950	159,0,197
chr12	98060650	98060750	556-Duo-15-T	3	-	98060650	98060750	159,0,197
chr12	98570750	98570850	888-Duo-4-T	6	-	98570750	98570850	159,0,197
chr12	98804550	98804650	360-Duo-15-N	2	-	98804550	98804650	159,0,197
chr12	98980250	98980350	360-Col-15-T	1	+	98980250	98980350	159,0,197
chr12	99508850	99508950	888-Col-4-T	1	-	99508850	99508950	159,0,197
chr12	100005250	100005350	633-Duo-A-15-T	33	+	100005250	100005350	159,0,197
chr12	100014350	100014450	357-Int-A-15-T	4	+	100014350	100014450	159,0,197
chr12	100354950	100355050	633-Duo-A-15-T	17	-	100354950	100355050	159,0,197
chr12	100622450	100622550	360-Duo-15-N	1	+	100622450	100622550	159,0,197
chr12	101399750	101399850	1004-Duo-B-4-T	1	-	101399750	101399850	159,0,197
chr12	101888450	101888550	1004-Jej-B-4-T	1	-	101888450	101888550	159,0,197
chr12	101952350	101952450	1007-Ile-D-4-T	3	+	101952350	101952450	159,0,197
chr12	102285150	102285250	888-Duo-4-T	5	+	102285150	102285250	159,0,197
chr12	102905750	102905850	360-Duo-15-N	4	-	102905750	102905850	159,0,197
chr12	103222750	103222850	1007-Ile-D-4-T	59	-	103222750	103222850	159,0,197
chr12	104088850	104088950	360-Jej-D-15-T	1	-	104088850	104088950	159,0,197
chr12	106278150	106278250	944-Col-A-4-T	1	+	106278150	106278250	159,0,197
chr12	106362550	106362650	633-Duo-B-15-T	10	-	106362550	106362650	159,0,197
chr12	106703250	106703350	888-Duo-4-T	2	-	106703250	106703350	159,0,197
chr12	106875750	106875850	299-Duo-C-1-T	11	+	106875750	106875850	159,0,197
chr12	107013050	107013150	952-Jej-A-4-T	1	+	107013050	107013150	159,0,197
chr12	107154450	107154550	1004-Duo-B-4-T	2	-	107154450	107154550	159,0,197
chr12	108160650	108160750	1004-Duo-B-4-T	1	-	108160650	108160750	159,0,197
chr12	109385350	109385450	360-Duo-15-N	1	+	109385350	109385450	159,0,197
chr12	109849550	109849650	633-Jej-B-15-T	4	+	109849550	109849650	159,0,197
chr12	110121650	110121750	550-Duo-L-15-T	8	+	110121650	110121750	159,0,197
chr12	112452250	112452350	1004-Duo-4-N	2	-	112452250	112452350	159,0,197
chr12	112843750	112843850	550-Duo-K-15-T	10	-	112843750	112843850	159,0,197
chr12	112891150	112891250	633-Col-15-T	6	-	112891150	112891250	159,0,197
chr12	112905950	112906050	550-Duo-J-15-T	63	+	112905950	112906050	159,0,197
chr12	113266650	113266750	550-Duo-L-15-T	3	+	113266650	113266750	159,0,197
chr12	113401950	113402050	550-Col-15-T	3	-	113401950	113402050	159,0,197
chr12	116460150	116460250	550-Ile-B-15-T	5	-	116460150	116460250	159,0,197
chr12	116852850	116852950	1004-Duo-B-4-T	1	+	116852850	116852950	159,0,197
chr12	117531650	117531750	360-Duo-A-15-T	2	-	117531650	117531750	159,0,197
chr12	118068250	118068350	1004-Duo-B-4-T	1	-	118068250	118068350	159,0,197
chr12	118684250	118684350	1004-Duo-B-4-T	1	+	118684250	118684350	159,0,197
chr12	118793050	118793150	1004-Duo-B-4-T	8	+	118793050	118793150	159,0,197
chr12	119630050	119630150	360-Col-15-T	9	-	119630050	119630150	159,0,197
chr12	119701250	119701350	1004-Duo-B-4-T	2	+	119701250	119701350	159,0,197
chr13	3805650	3805750	360-Duo-15-N	1	+	3805650	3805750	159,0,197
chr13	4837250	4837350	633-Jej-15-N	5	+	4837250	4837350	159,0,197
chr13	5376350	5376450	1004-Duo-B-4-T	1	-	5376350	5376450	159,0,197
chr13	5724350	5724450	1007-Ile-D-4-T	1	+	5724350	5724450	159,0,197
chr13	5808550	5808650	944-Ile-4-T	1	+	5808550	5808650	159,0,197
chr13	8415850	8415950	360-Jej-A-15-T	2	+	8415850	8415950	159,0,197
chr13	8992950	8993050	360-Duo-15-N	4	+	8992950	8993050	159,0,197
chr13	9455350	9455450	360-Duo-15-N	2	+	9455350	9455450	159,0,197
chr13	9549750	9549850	550-Col-15-T	11	-	9549750	9549850	159,0,197
chr13	9732950	9733050	1007-Ile-D-4-T	3	+	9732950	9733050	159,0,197
chr13	10015150	10015250	633-Jej-15-N	1	+	10015150	10015250	159,0,197
chr13	10318350	10318450	888-Duo-4-T	6	-	10318350	10318450	159,0,197
chr13	10488750	10488850	952-Jej-A-4-T	6	+	10488750	10488850	159,0,197
chr13	10878450	10878550	360-Duo-15-N	2	-	10878450	10878550	159,0,197
chr13	11275950	11276050	899-Duo-D-4-T	1	-	11275950	11276050	159,0,197
chr13	11305750	11305850	952-Jej-A-4-T	6	+	11305750	11305850	159,0,197
chr13	11767650	11767750	633-Jej-15-N	2	+	11767650	11767750	159,0,197
chr13	12048450	12048550	944-Col-4-N	1	+	12048450	12048550	159,0,197
chr13	12052650	12052750	360-Jej-D-15-T	9	+	12052650	12052750	159,0,197
chr13	12088150	12088250	1007-Ile-D-4-T	6	+	12088150	12088250	159,0,197
chr13	12099250	12099350	952-Jej-A-4-T	1	+	12099250	12099350	159,0,197
chr13	12118650	12118750	550-Duo-L-15-T	2	-	12118650	12118750	159,0,197
chr13	12347150	12347250	1004-Duo-B-4-T	5	-	12347150	12347250	159,0,197
chr13	13037750	13037850	633-Jej-15-N	12	+	13037750	13037850	159,0,197
chr13	14117450	14117550	360-Jej-A-15-T	8	-	14117450	14117550	159,0,197
chr13	14707250	14707350	360-Col-15-T	6	+	14707250	14707350	159,0,197
chr13	17116050	17116150	633-Jej-15-N	10	-	17116050	17116150	159,0,197
chr13	17313450	17313550	358-Duo-C-15-T	4	+	17313450	17313550	159,0,197
chr13	17520550	17520650	633-Jej-15-N	1	-	17520550	17520650	159,0,197
chr13	17851550	17851650	360-Jej-A-15-T	5	+	17851550	17851650	159,0,197
chr13	18936650	18936750	633-Jej-15-N	3	+	18936650	18936750	159,0,197
chr13	19127450	19127550	952-Jej-B-4-T	1	-	19127450	19127550	159,0,197
chr13	19830550	19830650	487-Int-A-15-T	35	-	19830550	19830650	159,0,197
chr13	19974450	19974550	1007-Ile-D-4-T	1	+	19974450	19974550	159,0,197
chr13	19974450	19974550	1007-Ile-E-4-T	1	+	19974450	19974550	159,0,197
chr13	20405250	20405350	944-Duo-4-T	1	+	20405250	20405350	159,0,197
chr13	20613050	20613150	888-Col-4-T	1	+	20613050	20613150	159,0,197
chr13	21028250	21028350	952-Jej-A-4-T	44	+	21028250	21028350	159,0,197
chr13	21537650	21537750	360-Col-15-N	7	+	21537650	21537750	159,0,197
chr13	22072350	22072450	944-Duo-4-T	1	+	22072350	22072450	159,0,197
chr13	22072350	22072450	944-Col-A-4-T	1	+	22072350	22072450	159,0,197
chr13	22116650	22116750	358-Duo-D-15-T	1	+	22116650	22116750	159,0,197
chr13	22146850	22146950	360-Duo-D-15-T	24	-	22146850	22146950	159,0,197
chr13	22462550	22462650	1004-Duo-B-4-T	1	+	22462550	22462650	159,0,197
chr13	22847950	22848050	1004-Duo-A-4-T	2	-	22847950	22848050	159,0,197
chr13	23604450	23604550	633-Jej-D-15-T	2	+	23604450	23604550	159,0,197
chr13	23774450	23774550	550-Ile-B-15-T	7	-	23774450	23774550	159,0,197
chr13	24341250	24341350	357-Int-D-15-T	2	-	24341250	24341350	159,0,197
chr13	24670450	24670550	360-Duo-A-15-T	3	-	24670450	24670550	159,0,197
chr13	24957850	24957950	633-Jej-15-N	5	+	24957850	24957950	159,0,197
chr13	25541850	25541950	360-Duo-15-N	1	+	25541850	25541950	159,0,197
chr13	26672450	26672550	556-Duo-15-T	4	-	26672450	26672550	159,0,197
chr13	26673250	26673350	633-Jej-15-N	1	-	26673250	26673350	159,0,197
chr13	27148950	27149050	944-Col-4-N	8	-	27148950	27149050	159,0,197
chr13	27734750	27734850	360-Duo-15-N	1	+	27734750	27734850	159,0,197
chr13	28096850	28096950	1004-Duo-B-4-T	3	+	28096850	28096950	159,0,197
chr13	29402350	29402450	360-Duo-15-N	2	+	29402350	29402450	159,0,197
chr13	29643050	29643150	360-Col-15-N	3	-	29643050	29643150	159,0,197
chr13	29795850	29795950	583-Col-15-T	48	+	29795850	29795950	159,0,197
chr13	30267250	30267350	1007-Ile-E-4-T	1	-	30267250	30267350	159,0,197
chr13	30334950	30335050	583-Col-15-T	19	+	30334950	30335050	159,0,197
chr13	31019350	31019450	360-Duo-A-15-T	11	+	31019350	31019450	159,0,197
chr13	31033950	31034050	360-Jej-D-15-T	3	+	31033950	31034050	159,0,197
chr13	31043450	31043550	357-Int-A-15-T	1	+	31043450	31043550	159,0,197
chr13	31054450	31054550	360-Jej-D-15-T	1	-	31054450	31054550	159,0,197
chr13	31063650	31063750	633-Jej-15-N	1	+	31063650	31063750	159,0,197
chr13	31112250	31112350	888-Col-4-T	8	+	31112250	31112350	159,0,197
chr13	32117250	32117350	360-Duo-D-15-T	18	-	32117250	32117350	159,0,197
chr13	32302150	32302250	360-Col-15-T	3	+	32302150	32302250	159,0,197
chr13	33403450	33403550	1007-Ile-E-4-T	3	+	33403450	33403550	159,0,197
chr13	34346650	34346750	556-Duo-15-T	1	-	34346650	34346750	159,0,197
chr13	34769650	34769750	633-Jej-15-N	2	-	34769650	34769750	159,0,197
chr13	36175050	36175150	633-Jej-15-N	3	+	36175050	36175150	159,0,197
chr13	36354350	36354450	944-Col-4-N	6	-	36354350	36354450	159,0,197
chr13	36384150	36384250	299-Duo-A-1-T	4	-	36384150	36384250	159,0,197
chr13	37301750	37301850	633-Duo-A-15-T	1	-	37301750	37301850	159,0,197
chr13	37444350	37444450	952-Jej-A-4-T	2	-	37444350	37444450	159,0,197
chr13	37559050	37559150	952-Jej-A-4-T	4	+	37559050	37559150	159,0,197
chr13	37838750	37838850	1004-Duo-B-4-T	3	+	37838750	37838850	159,0,197
chr13	37901650	37901750	888-Duo-4-T	1	-	37901650	37901750	159,0,197
chr13	37920750	37920850	1007-Ile-D-4-T	57	+	37920750	37920850	159,0,197
chr13	39222450	39222550	1007-Ile-D-4-T	1	+	39222450	39222550	159,0,197
chr13	39757950	39758050	1004-Duo-A-4-T	3	-	39757950	39758050	159,0,197
chr13	41151250	41151350	888-Col-4-T	1	+	41151250	41151350	159,0,197
chr13	42186950	42187050	944-Col-A-4-T	1	-	42186950	42187050	159,0,197
chr13	42496150	42496250	360-Jej-A-15-T	1	-	42496150	42496250	159,0,197
chr13	43842150	43842250	299-Duo-A-1-T	3	+	43842150	43842250	159,0,197
chr13	44279450	44279550	360-Duo-A-15-T	15	-	44279450	44279550	159,0,197
chr13	44468250	44468350	888-Col-4-T	3	+	44468250	44468350	159,0,197
chr13	46862250	46862350	550-Duo-J-15-T	3	+	46862250	46862350	159,0,197
chr13	47047650	47047750	944-Ile-4-T	46	-	47047650	47047750	159,0,197
chr13	47047650	47047750	944-Col-B-4-T	19	-	47047650	47047750	159,0,197
chr13	47047650	47047750	944-Col-A-4-T	22	-	47047650	47047750	159,0,197
chr13	47047650	47047750	944-Duo-4-T	61	-	47047650	47047750	159,0,197
chr13	47190750	47190850	1007-Ile-E-4-T	12	-	47190750	47190850	159,0,197
chr13	49009350	49009450	556-Duo-15-T	2	+	49009350	49009450	159,0,197
chr13	49436250	49436350	888-Duo-4-T	2	-	49436250	49436350	159,0,197
chr13	49489750	49489850	633-Jej-B-15-T	2	-	49489750	49489850	159,0,197
chr13	49522050	49522150	299-Duo-C-1-T	2	+	49522050	49522150	159,0,197
chr13	49575050	49575150	357-Int-D-15-T	2	+	49575050	49575150	159,0,197
chr13	51197950	51198050	556-Duo-15-T	1	+	51197950	51198050	159,0,197
chr13	51223050	51223150	1007-Ile-E-4-T	2	+	51223050	51223150	159,0,197
chr13	51675150	51675250	360-Duo-15-N	2	+	51675150	51675250	159,0,197
chr13	51993550	51993650	952-Jej-B-4-T	5	+	51993550	51993650	159,0,197
chr13	51993550	51993650	952-Jej-A-4-T	5	+	51993550	51993650	159,0,197
chr13	52875350	52875450	888-Col-4-T	1	+	52875350	52875450	159,0,197
chr13	52992650	52992750	299-Duo-C-1-T	3	-	52992650	52992750	159,0,197
chr13	53074550	53074650	888-Col-4-T	2	-	53074550	53074650	159,0,197
chr13	54484250	54484350	360-Duo-D-15-T	13	+	54484250	54484350	159,0,197
chr13	54596450	54596550	1004-Duo-B-4-T	2	+	54596450	54596550	159,0,197
chr13	54711450	54711550	1007-Ile-E-4-T	1	+	54711450	54711550	159,0,197
chr13	55009550	55009650	1004-Duo-B-4-T	4	+	55009550	55009650	159,0,197
chr13	55390550	55390650	299-Duo-A-1-T	4	+	55390550	55390650	159,0,197
chr13	55393150	55393250	357-Int-A-15-T	8	-	55393150	55393250	159,0,197
chr13	56198750	56198850	944-Col-4-N	3	+	56198750	56198850	159,0,197
chr13	56848150	56848250	556-Duo-15-T	5	+	56848150	56848250	159,0,197
chr13	58835350	58835450	360-Col-15-T	6	-	58835350	58835450	159,0,197
chr13	60838950	60839050	360-Col-15-T	15	+	60838950	60839050	159,0,197
chr13	63626350	63626450	952-Jej-B-4-T	1	-	63626350	63626450	159,0,197
chr13	64464050	64464150	357-Int-A-15-T	5	+	64464050	64464150	159,0,197
chr13	65197150	65197250	556-Duo-15-T	2	+	65197150	65197250	159,0,197
chr13	66914350	66914450	360-Duo-15-N	2	-	66914350	66914450	159,0,197
chr13	67060750	67060850	888-Col-4-T	3	-	67060750	67060850	159,0,197
chr13	67795650	67795750	1007-Ile-D-4-T	1	+	67795650	67795750	159,0,197
chr13	67820950	67821050	1004-Duo-4-N	1	+	67820950	67821050	159,0,197
chr13	68289050	68289150	357-Int-D-15-T	12	-	68289050	68289150	159,0,197
chr13	68576550	68576650	899-Duo-A-4-T	20	-	68576550	68576650	159,0,197
chr13	69648750	69648850	550-Duo-K-15-T	20	-	69648750	69648850	159,0,197
chr13	69934350	69934450	358-Duo-D-15-T	2	-	69934350	69934450	159,0,197
chr13	70120650	70120750	1004-Duo-B-4-T	9	-	70120650	70120750	159,0,197
chr13	70191050	70191150	550-Ile-B-15-T	8	-	70191050	70191150	159,0,197
chr13	70583650	70583750	360-Duo-15-N	1	+	70583650	70583750	159,0,197
chr13	70765050	70765150	899-Duo-D-4-T	6	+	70765050	70765150	159,0,197
chr13	70766350	70766450	633-Duo-A-15-T	3	+	70766350	70766450	159,0,197
chr13	70955750	70955850	550-Duo-L-15-T	3	+	70955750	70955850	159,0,197
chr13	71185250	71185350	888-Col-4-T	1	-	71185250	71185350	159,0,197
chr13	71187650	71187750	1004-Duo-B-4-T	2	+	71187650	71187750	159,0,197
chr13	71243550	71243650	899-Duo-D-4-T	1	-	71243550	71243650	159,0,197
chr13	72567350	72567450	952-Jej-B-4-T	1	+	72567350	72567450	159,0,197
chr13	72916850	72916950	550-Ile-B-15-T	5	-	72916850	72916950	159,0,197
chr13	73591750	73591850	952-Jej-B-4-T	6	-	73591750	73591850	159,0,197
chr13	74225050	74225150	1004-Duo-B-4-T	4	+	74225050	74225150	159,0,197
chr13	74454050	74454150	888-Duo-4-T	4	+	74454050	74454150	159,0,197
chr13	75618750	75618850	633-Duo-A-15-T	2	+	75618750	75618850	159,0,197
chr13	75888450	75888550	899-Duo-D-4-T	7	-	75888450	75888550	159,0,197
chr13	76753850	76753950	299-Duo-C-1-T	11	+	76753850	76753950	159,0,197
chr13	77431150	77431250	360-Duo-15-N	1	-	77431150	77431250	159,0,197
chr13	78239950	78240050	952-Jej-B-4-T	1	+	78239950	78240050	159,0,197
chr13	78650650	78650750	1004-Duo-B-4-T	11	-	78650650	78650750	159,0,197
chr13	80240150	80240250	556-Duo-15-T	3	-	80240150	80240250	159,0,197
chr13	80625350	80625450	360-Col-15-N	2	-	80625350	80625450	159,0,197
chr13	80653150	80653250	1004-Duo-4-N	1	+	80653150	80653250	159,0,197
chr13	80962050	80962150	1004-Duo-4-N	2	+	80962050	80962150	159,0,197
chr13	81050450	81050550	556-Duo-15-T	3	+	81050450	81050550	159,0,197
chr13	81418650	81418750	633-Jej-D-15-T	4	-	81418650	81418750	159,0,197
chr13	81579350	81579450	952-Jej-B-4-T	1	-	81579350	81579450	159,0,197
chr13	81967750	81967850	487-Int-A-15-T	1	+	81967750	81967850	159,0,197
chr13	82094250	82094350	1004-Jej-C-4-T	1	+	82094250	82094350	159,0,197
chr13	82196050	82196150	358-Duo-C-15-T	5	-	82196050	82196150	159,0,197
chr13	82560050	82560150	944-Duo-4-T	1	-	82560050	82560150	159,0,197
chr13	82970950	82971050	358-Duo-D-15-T	3	+	82970950	82971050	159,0,197
chr13	83112650	83112750	556-Duo-15-T	7	+	83112650	83112750	159,0,197
chr13	83249750	83249850	583-Col-15-T	19	+	83249750	83249850	159,0,197
chr13	83460850	83460950	358-Duo-C-15-T	7	+	83460850	83460950	159,0,197
chr13	83594550	83594650	944-Ile-4-T	54	+	83594550	83594650	159,0,197
chr13	83639350	83639450	888-Col-4-T	1	-	83639350	83639450	159,0,197
chr13	83781450	83781550	944-Col-4-N	1	+	83781450	83781550	159,0,197
chr13	83843850	83843950	360-Col-15-N	1	-	83843850	83843950	159,0,197
chr13	85124050	85124150	944-Duo-4-T	1	+	85124050	85124150	159,0,197
chr13	85385750	85385850	1007-Ile-E-4-T	6	+	85385750	85385850	159,0,197
chr13	85397950	85398050	888-Duo-4-T	7	+	85397950	85398050	159,0,197
chr13	85574450	85574550	944-Duo-4-T	1	+	85574450	85574550	159,0,197
chr13	85747050	85747150	1004-Duo-B-4-T	1	+	85747050	85747150	159,0,197
chr13	86182450	86182550	358-Duo-C-15-T	17	+	86182450	86182550	159,0,197
chr13	86377550	86377650	1004-Duo-B-4-T	2	+	86377550	86377650	159,0,197
chr13	86610150	86610250	360-Col-15-T	2	-	86610150	86610250	159,0,197
chr13	87135150	87135250	888-Col-4-T	1	-	87135150	87135250	159,0,197
chr13	88765750	88765850	944-Duo-4-T	1	+	88765750	88765850	159,0,197
chr13	89219250	89219350	360-Duo-A-15-T	10	+	89219250	89219350	159,0,197
chr13	90693050	90693150	550-Duo-L-15-T	16	+	90693050	90693150	159,0,197
chr13	91722650	91722750	550-Ile-B-15-T	1	-	91722650	91722750	159,0,197
chr13	93294450	93294550	633-Duo-B-15-T	9	+	93294450	93294550	159,0,197
chr13	93302550	93302650	360-Jej-D-15-T	11	-	93302550	93302650	159,0,197
chr13	93774650	93774750	556-Duo-15-T	2	-	93774650	93774750	159,0,197
chr13	94953750	94953850	556-Duo-15-T	2	+	94953750	94953850	159,0,197
chr13	95063450	95063550	1004-Duo-A-4-T	1	-	95063450	95063550	159,0,197
chr13	95316050	95316150	358-Duo-D-15-T	3	-	95316050	95316150	159,0,197
chr13	95599450	95599550	944-Duo-4-T	27	+	95599450	95599550	159,0,197
chr13	95599450	95599550	944-Col-B-4-T	26	+	95599450	95599550	159,0,197
chr13	96304950	96305050	1004-Duo-4-N	2	+	96304950	96305050	159,0,197
chr13	97041550	97041650	556-Duo-15-T	1	-	97041550	97041650	159,0,197
chr13	97282550	97282650	360-Duo-15-N	6	+	97282550	97282650	159,0,197
chr13	97401650	97401750	1004-Duo-4-N	1	-	97401650	97401750	159,0,197
chr13	97414350	97414450	952-Jej-B-4-T	1	-	97414350	97414450	159,0,197
chr13	98680550	98680650	1004-Jej-C-4-T	2	+	98680550	98680650	159,0,197
chr13	98837850	98837950	360-Col-15-N	5	+	98837850	98837950	159,0,197
chr13	99626350	99626450	358-Duo-D-15-T	1	-	99626350	99626450	159,0,197
chr13	99631850	99631950	633-Jej-15-N	1	+	99631850	99631950	159,0,197
chr13	99675950	99676050	888-Duo-4-T	5	-	99675950	99676050	159,0,197
chr13	100095550	100095650	1004-Duo-A-4-T	2	-	100095550	100095650	159,0,197
chr13	100119050	100119150	357-Int-A-15-T	8	-	100119050	100119150	159,0,197
chr13	100281050	100281150	952-Jej-B-4-T	1	+	100281050	100281150	159,0,197
chr13	100875750	100875850	1004-Duo-B-4-T	4	-	100875750	100875850	159,0,197
chr13	101237550	101237650	888-Duo-4-T	2	-	101237550	101237650	159,0,197
chr13	101428550	101428650	358-Duo-C-15-T	3	-	101428550	101428650	159,0,197
chr13	102457050	102457150	952-Jej-B-4-T	10	+	102457050	102457150	159,0,197
chr13	102459750	102459850	633-Duo-A-15-T	1	-	102459750	102459850	159,0,197
chr13	102504550	102504650	633-Jej-15-N	1	+	102504550	102504650	159,0,197
chr13	102517750	102517850	1007-Ile-E-4-T	3	+	102517750	102517850	159,0,197
chr13	102522650	102522750	1007-Ile-E-4-T	2	-	102522650	102522750	159,0,197
chr13	103682150	103682250	360-Col-15-T	3	+	103682150	103682250	159,0,197
chr13	104568850	104568950	487-Int-A-15-T	23	-	104568850	104568950	159,0,197
chr13	104596350	104596450	550-Duo-L-15-T	2	-	104596350	104596450	159,0,197
chr13	104650650	104650750	944-Duo-4-T	1	-	104650650	104650750	159,0,197
chr13	104690050	104690150	358-Duo-D-15-T	3	-	104690050	104690150	159,0,197
chr13	104855650	104855750	888-Duo-4-T	1	-	104855650	104855750	159,0,197
chr13	106310450	106310550	360-Jej-D-15-T	2	+	106310450	106310550	159,0,197
chr13	106443250	106443350	1007-Ile-E-4-T	1	-	106443250	106443350	159,0,197
chr13	107594450	107594550	550-Duo-K-15-T	23	+	107594450	107594550	159,0,197
chr13	108652950	108653050	888-Col-4-T	1	-	108652950	108653050	159,0,197
chr13	108717250	108717350	550-Duo-L-15-T	1	-	108717250	108717350	159,0,197
chr13	109041650	109041750	360-Duo-15-N	1	+	109041650	109041750	159,0,197
chr13	109363650	109363750	1007-Ile-E-4-T	2	-	109363650	109363750	159,0,197
chr13	109437550	109437650	550-Duo-K-15-T	1	-	109437550	109437650	159,0,197
chr13	109814550	109814650	888-Duo-4-T	3	-	109814550	109814650	159,0,197
chr13	110209650	110209750	360-Duo-15-N	3	-	110209650	110209750	159,0,197
chr13	110783650	110783750	1004-Duo-4-N	1	-	110783650	110783750	159,0,197
chr13	111243950	111244050	556-Duo-15-T	2	-	111243950	111244050	159,0,197
chr13	112143350	112143450	1007-Ile-E-4-T	1	+	112143350	112143450	159,0,197
chr13	112539550	112539650	888-Duo-4-T	3	+	112539550	112539650	159,0,197
chr13	112657450	112657550	888-Col-4-T	1	+	112657450	112657550	159,0,197
chr13	112730250	112730350	944-Duo-4-T	6	+	112730250	112730350	159,0,197
chr13	112730250	112730350	944-Col-A-4-T	36	+	112730250	112730350	159,0,197
chr13	112748850	112748950	633-Duo-B-15-T	1	+	112748850	112748950	159,0,197
chr13	112810850	112810950	633-Col-15-T	34	+	112810850	112810950	159,0,197
chr13	113261450	113261550	888-Col-4-T	1	+	113261450	113261550	159,0,197
chr13	113713750	113713850	888-Col-4-T	4	+	113713750	113713850	159,0,197
chr13	114726950	114727050	360-Duo-15-N	6	-	114726950	114727050	159,0,197
chr13	114962050	114962150	1004-Jej-B-4-T	1	-	114962050	114962150	159,0,197
chr13	115096850	115096950	1007-Ile-E-4-T	1	+	115096850	115096950	159,0,197
chr13	115115450	115115550	888-Col-4-T	4	-	115115450	115115550	159,0,197
chr13	115127850	115127950	357-Int-D-15-T	3	+	115127850	115127950	159,0,197
chr13	115139650	115139750	633-Jej-D-15-T	6	-	115139650	115139750	159,0,197
chr13	115150050	115150150	633-Jej-D-15-T	6	+	115150050	115150150	159,0,197
chr13	115265650	115265750	556-Duo-15-T	1	+	115265650	115265750	159,0,197
chr13	115667850	115667950	633-Duo-B-15-T	3	+	115667850	115667950	159,0,197
chr13	115669350	115669450	888-Duo-4-T	3	-	115669350	115669450	159,0,197
chr13	115758950	115759050	556-Duo-15-T	5	+	115758950	115759050	159,0,197
chr13	116404150	116404250	550-Duo-L-15-T	8	+	116404150	116404250	159,0,197
chr13	116842750	116842850	487-Int-A-15-T	1	-	116842750	116842850	159,0,197
chr13	117118850	117118950	888-Col-4-T	4	+	117118850	117118950	159,0,197
chr13	117288550	117288650	550-Duo-L-15-T	4	-	117288550	117288650	159,0,197
chr13	117384350	117384450	550-Duo-L-15-T	3	-	117384350	117384450	159,0,197
chr13	117671350	117671450	360-Col-15-T	12	+	117671350	117671450	159,0,197
chr13	117760750	117760850	357-Int-A-15-T	4	+	117760750	117760850	159,0,197
chr13	118007050	118007150	556-Duo-15-T	1	-	118007050	118007150	159,0,197
chr13	118325150	118325250	550-Duo-K-15-T	3	-	118325150	118325250	159,0,197
chr13	118370550	118370650	899-Duo-A-4-T	7	-	118370550	118370650	159,0,197
chr13	118637150	118637250	487-Int-A-15-T	12	+	118637150	118637250	159,0,197
chr13	119022250	119022350	888-Col-4-T	1	+	119022250	119022350	159,0,197
chr13	119530150	119530250	550-Duo-K-15-T	1	+	119530150	119530250	159,0,197
chr14	7906150	7906250	1004-Duo-B-4-T	1	+	7906150	7906250	159,0,197
chr14	8788050	8788150	888-Col-4-T	11	+	8788050	8788150	159,0,197
chr14	8950650	8950750	888-Duo-4-T	1	+	8950650	8950750	159,0,197
chr14	10072350	10072450	583-Col-15-T	13	-	10072350	10072450	159,0,197
chr14	10324450	10324550	1007-Ile-E-4-T	6	+	10324450	10324550	159,0,197
chr14	11662650	11662750	1007-Ile-E-4-T	1	+	11662650	11662750	159,0,197
chr14	12118850	12118950	633-Duo-B-15-T	4	+	12118850	12118950	159,0,197
chr14	12501350	12501450	550-Col-15-T	1	-	12501350	12501450	159,0,197
chr14	12543850	12543950	556-Duo-15-T	2	-	12543850	12543950	159,0,197
chr14	12965050	12965150	1004-Duo-B-4-T	4	+	12965050	12965150	159,0,197
chr14	13311650	13311750	550-Duo-L-15-T	2	-	13311650	13311750	159,0,197
chr14	14128850	14128950	944-Duo-4-T	1	+	14128850	14128950	159,0,197
chr14	16024250	16024350	1004-Duo-4-N	3	+	16024250	16024350	159,0,197
chr14	16711950	16712050	899-Duo-D-4-T	1	+	16711950	16712050	159,0,197
chr14	17115150	17115250	633-Jej-15-N	1	+	17115150	17115250	159,0,197
chr14	17242850	17242950	357-Int-A-15-T	3	-	17242850	17242950	159,0,197
chr14	17326350	17326450	1004-Duo-4-N	2	-	17326350	17326450	159,0,197
chr14	19132750	19132850	633-Duo-B-15-T	1	-	19132750	19132850	159,0,197
chr14	19195050	19195150	550-Duo-J-15-T	67	+	19195050	19195150	159,0,197
chr14	19451750	19451850	360-Duo-15-N	1	+	19451750	19451850	159,0,197
chr14	19689650	19689750	299-Duo-A-1-T	2	-	19689650	19689750	159,0,197
chr14	19691150	19691250	360-Col-15-N	2	+	19691150	19691250	159,0,197
chr14	20787250	20787350	899-Duo-A-4-T	10	+	20787250	20787350	159,0,197
chr14	21049650	21049750	583-Col-15-T	3	+	21049650	21049750	159,0,197
chr14	22447750	22447850	360-Duo-15-N	1	-	22447750	22447850	159,0,197
chr14	22892950	22893050	952-Jej-B-4-T	20	-	22892950	22893050	159,0,197
chr14	22892950	22893050	952-Jej-A-4-T	13	-	22892950	22893050	159,0,197
chr14	24283950	24284050	360-Duo-D-15-T	3	+	24283950	24284050	159,0,197
chr14	24819250	24819350	633-Jej-15-N	4	+	24819250	24819350	159,0,197
chr14	25473950	25474050	556-Duo-15-T	2	+	25473950	25474050	159,0,197
chr14	26387150	26387250	299-Duo-C-1-T	1	+	26387150	26387250	159,0,197
chr14	27404850	27404950	299-Duo-C-1-T	27	+	27404850	27404950	159,0,197
chr14	27470550	27470650	633-Jej-D-15-T	1	-	27470550	27470650	159,0,197
chr14	27608150	27608250	360-Duo-15-N	1	-	27608150	27608250	159,0,197
chr14	27775850	27775950	888-Col-4-T	8	-	27775850	27775950	159,0,197
chr14	28709150	28709250	633-Jej-D-15-T	22	+	28709150	28709250	159,0,197
chr14	29867550	29867650	360-Duo-15-N	2	-	29867550	29867650	159,0,197
chr14	30138450	30138550	952-Jej-B-4-T	1	-	30138450	30138550	159,0,197
chr14	30463750	30463850	888-Duo-4-T	3	-	30463750	30463850	159,0,197
chr14	31346050	31346150	888-Duo-4-T	2	+	31346050	31346150	159,0,197
chr14	31355850	31355950	487-Int-B-15-T	1	-	31355850	31355950	159,0,197
chr14	31369550	31369650	360-Duo-A-15-T	1	+	31369550	31369650	159,0,197
chr14	31749950	31750050	888-Col-4-T	1	-	31749950	31750050	159,0,197
chr14	31882850	31882950	888-Col-4-T	1	+	31882850	31882950	159,0,197
chr14	32127450	32127550	888-Col-4-T	1	-	32127450	32127550	159,0,197
chr14	32137450	32137550	633-Jej-D-15-T	10	-	32137450	32137550	159,0,197
chr14	32158350	32158450	888-Col-4-T	2	-	32158350	32158450	159,0,197
chr14	32317850	32317950	357-Int-D-15-T	2	-	32317850	32317950	159,0,197
chr14	32409750	32409850	633-Jej-D-15-T	8	+	32409750	32409850	159,0,197
chr14	32594550	32594650	360-Duo-15-N	1	+	32594550	32594650	159,0,197
chr14	32626650	32626750	550-Ile-A-15-T	5	-	32626650	32626750	159,0,197
chr14	33023850	33023950	944-Duo-4-T	1	+	33023850	33023950	159,0,197
chr14	34203350	34203450	550-Col-15-T	7	+	34203350	34203450	159,0,197
chr14	34237150	34237250	360-Duo-A-15-T	5	+	34237150	34237250	159,0,197
chr14	35237550	35237650	360-Duo-A-15-T	2	-	35237550	35237650	159,0,197
chr14	35242250	35242350	357-Int-D-15-T	17	+	35242250	35242350	159,0,197
chr14	35621450	35621550	888-Duo-4-T	4	+	35621450	35621550	159,0,197
chr14	36639350	36639450	358-Duo-C-15-T	1	-	36639350	36639450	159,0,197
chr14	36692650	36692750	360-Col-15-N	1	-	36692650	36692750	159,0,197
chr14	36764050	36764150	888-Duo-4-T	3	+	36764050	36764150	159,0,197
chr14	37267750	37267850	952-Jej-B-4-T	1	-	37267750	37267850	159,0,197
chr14	37329750	37329850	360-Duo-A-15-T	2	-	37329750	37329850	159,0,197
chr14	37501550	37501650	357-Int-D-15-T	3	-	37501550	37501650	159,0,197
chr14	39630950	39631050	1007-Ile-D-4-T	14	+	39630950	39631050	159,0,197
chr14	39873050	39873150	1007-Ile-D-4-T	4	-	39873050	39873150	159,0,197
chr14	40036950	40037050	888-Duo-4-T	1	-	40036950	40037050	159,0,197
chr14	40638150	40638250	1007-Ile-D-4-T	6	+	40638150	40638250	159,0,197
chr14	40638750	40638850	1007-Ile-D-4-T	1	+	40638750	40638850	159,0,197
chr14	40748750	40748850	1007-Ile-D-4-T	11	+	40748750	40748850	159,0,197
chr14	41174950	41175050	357-Int-A-15-T	11	+	41174950	41175050	159,0,197
chr14	41474950	41475050	360-Duo-A-15-T	1	-	41474950	41475050	159,0,197
chr14	41721650	41721750	357-Int-A-15-T	14	-	41721650	41721750	159,0,197
chr14	44037950	44038050	487-Int-A-15-T	12	-	44037950	44038050	159,0,197
chr14	45682350	45682450	888-Col-4-T	2	+	45682350	45682450	159,0,197
chr14	46006250	46006350	888-Col-4-T	1	+	46006250	46006350	159,0,197
chr14	46189650	46189750	888-Col-4-T	2	+	46189650	46189750	159,0,197
chr14	46773850	46773950	360-Jej-A-15-T	4	+	46773850	46773950	159,0,197
chr14	47774750	47774850	357-Int-A-15-T	3	-	47774750	47774850	159,0,197
chr14	48217750	48217850	360-Jej-A-15-T	3	+	48217750	48217850	159,0,197
chr14	48250550	48250650	888-Col-4-T	2	-	48250550	48250650	159,0,197
chr14	48320050	48320150	633-Duo-A-15-T	2	-	48320050	48320150	159,0,197
chr14	48360750	48360850	360-Duo-15-N	5	-	48360750	48360850	159,0,197
chr14	48602950	48603050	360-Duo-15-N	2	-	48602950	48603050	159,0,197
chr14	48934250	48934350	888-Duo-4-T	3	+	48934250	48934350	159,0,197
chr14	50085750	50085850	550-Ile-B-15-T	3	-	50085750	50085850	159,0,197
chr14	50583550	50583650	1007-Ile-D-4-T	3	+	50583550	50583650	159,0,197
chr14	50863550	50863650	358-Duo-C-15-T	4	-	50863550	50863650	159,0,197
chr14	51496750	51496850	1004-Jej-B-4-T	1	+	51496750	51496850	159,0,197
chr14	51547050	51547150	888-Duo-4-T	10	-	51547050	51547150	159,0,197
chr14	51712450	51712550	944-Col-B-4-T	1	+	51712450	51712550	159,0,197
chr14	51821050	51821150	944-Col-B-4-T	73	-	51821050	51821150	159,0,197
chr14	51844950	51845050	633-Col-15-T	8	+	51844950	51845050	159,0,197
chr14	52698250	52698350	550-Duo-L-15-T	12	-	52698250	52698350	159,0,197
chr14	52786350	52786450	633-Jej-D-15-T	6	+	52786350	52786450	159,0,197
chr14	52809750	52809850	360-Duo-15-N	3	-	52809750	52809850	159,0,197
chr14	52815050	52815150	888-Duo-4-T	5	+	52815050	52815150	159,0,197
chr14	52868950	52869050	360-Jej-A-15-T	7	+	52868950	52869050	159,0,197
chr14	52973950	52974050	1004-Duo-4-N	1	-	52973950	52974050	159,0,197
chr14	53369450	53369550	583-Col-15-T	4	+	53369450	53369550	159,0,197
chr14	55169150	55169250	292-Jej-1-T	1	+	55169150	55169250	159,0,197
chr14	55634950	55635050	1004-Duo-A-4-T	1	-	55634950	55635050	159,0,197
chr14	57143450	57143550	556-Duo-15-T	1	+	57143450	57143550	159,0,197
chr14	57673750	57673850	1004-Jej-B-4-T	7	-	57673750	57673850	159,0,197
chr14	58615950	58616050	550-Col-15-T	1	-	58615950	58616050	159,0,197
chr14	59693550	59693650	1004-Duo-A-4-T	4	-	59693550	59693650	159,0,197
chr14	60115850	60115950	944-Col-4-N	2	-	60115850	60115950	159,0,197
chr14	61284950	61285050	357-Int-A-15-T	1	+	61284950	61285050	159,0,197
chr14	63330950	63331050	633-Jej-D-15-T	9	-	63330950	63331050	159,0,197
chr14	63347050	63347150	550-Col-15-T	16	+	63347050	63347150	159,0,197
chr14	63719250	63719350	292-Jej-1-T	11	-	63719250	63719350	159,0,197
chr14	63846450	63846550	1004-Duo-B-4-T	11	-	63846450	63846550	159,0,197
chr14	63846450	63846550	1004-Jej-B-4-T	29	-	63846450	63846550	159,0,197
chr14	63846450	63846550	1004-Jej-C-4-T	13	-	63846450	63846550	159,0,197
chr14	63846450	63846550	1004-Duo-A-4-T	27	-	63846450	63846550	159,0,197
chr14	63846450	63846550	1004-Duo-4-N	17	-	63846450	63846550	159,0,197
chr14	64076350	64076450	944-Col-A-4-T	5	+	64076350	64076450	159,0,197
chr14	65358150	65358250	550-Col-15-T	1	-	65358150	65358250	159,0,197
chr14	65939550	65939650	360-Duo-15-N	4	+	65939550	65939650	159,0,197
chr14	66168550	66168650	360-Duo-15-N	1	+	66168550	66168650	159,0,197
chr14	66645450	66645550	360-Col-15-T	8	+	66645450	66645550	159,0,197
chr14	66878250	66878350	1004-Duo-4-N	2	+	66878250	66878350	159,0,197
chr14	67632750	67632850	550-Duo-L-15-T	4	+	67632750	67632850	159,0,197
chr14	68425450	68425550	292-Jej-1-T	1	+	68425450	68425550	159,0,197
chr14	68432850	68432950	360-Duo-D-15-T	10	-	68432850	68432950	159,0,197
chr14	70550950	70551050	360-Col-15-N	1	+	70550950	70551050	159,0,197
chr14	70622050	70622150	952-Jej-A-4-T	1	+	70622050	70622150	159,0,197
chr14	71066150	71066250	360-Jej-D-15-T	4	-	71066150	71066250	159,0,197
chr14	71418250	71418350	1007-Ile-D-4-T	2	-	71418250	71418350	159,0,197
chr14	71532950	71533050	944-Duo-4-T	4	-	71532950	71533050	159,0,197
chr14	71880450	71880550	556-Duo-15-T	6	+	71880450	71880550	159,0,197
chr14	72144450	72144550	360-Duo-D-15-T	5	+	72144450	72144550	159,0,197
chr14	72676650	72676750	633-Jej-D-15-T	3	-	72676650	72676750	159,0,197
chr14	72985350	72985450	944-Col-4-N	5	+	72985350	72985450	159,0,197
chr14	75165850	75165950	888-Col-4-T	1	+	75165850	75165950	159,0,197
chr14	75324450	75324550	1007-Ile-E-4-T	2	-	75324450	75324550	159,0,197
chr14	76289850	76289950	1007-Ile-E-4-T	2	-	76289850	76289950	159,0,197
chr14	76352450	76352550	299-Duo-A-1-T	2	+	76352450	76352550	159,0,197
chr14	76398650	76398750	1007-Ile-E-4-T	4	-	76398650	76398750	159,0,197
chr14	77363950	77364050	550-Duo-L-15-T	1	-	77363950	77364050	159,0,197
chr14	77490250	77490350	952-Jej-B-4-T	4	-	77490250	77490350	159,0,197
chr14	77861750	77861850	1004-Duo-4-N	1	-	77861750	77861850	159,0,197
chr14	79026950	79027050	633-Jej-15-N	2	+	79026950	79027050	159,0,197
chr14	79754850	79754950	888-Col-4-T	1	-	79754850	79754950	159,0,197
chr14	79764150	79764250	888-Col-4-T	18	-	79764150	79764250	159,0,197
chr14	79776950	79777050	888-Col-4-T	1	+	79776950	79777050	159,0,197
chr14	79905950	79906050	888-Col-4-T	1	+	79905950	79906050	159,0,197
chr14	79912050	79912150	292-Jej-1-T	1	+	79912050	79912150	159,0,197
chr14	79998050	79998150	358-Duo-D-15-T	4	+	79998050	79998150	159,0,197
chr14	80389350	80389450	633-Jej-D-15-T	7	-	80389350	80389450	159,0,197
chr14	80619450	80619550	583-Col-15-T	20	-	80619450	80619550	159,0,197
chr14	81034550	81034650	360-Jej-D-15-T	1	-	81034550	81034650	159,0,197
chr14	81556250	81556350	944-Ile-4-T	1	+	81556250	81556350	159,0,197
chr14	81646650	81646750	360-Duo-D-15-T	12	+	81646650	81646750	159,0,197
chr14	81725550	81725650	360-Col-15-N	9	-	81725550	81725650	159,0,197
chr14	81787750	81787850	358-Duo-D-15-T	2	-	81787750	81787850	159,0,197
chr14	83352550	83352650	550-Duo-K-15-T	22	+	83352550	83352650	159,0,197
chr14	83836650	83836750	360-Jej-D-15-T	2	-	83836650	83836750	159,0,197
chr14	84117750	84117850	888-Duo-4-T	4	-	84117750	84117850	159,0,197
chr14	85167050	85167150	358-Duo-D-15-T	12	+	85167050	85167150	159,0,197
chr14	85310050	85310150	556-Duo-15-T	4	-	85310050	85310150	159,0,197
chr14	85643250	85643350	1007-Ile-D-4-T	2	-	85643250	85643350	159,0,197
chr14	86232050	86232150	360-Jej-D-15-T	2	+	86232050	86232150	159,0,197
chr14	86378350	86378450	1004-Duo-B-4-T	1	+	86378350	86378450	159,0,197
chr14	87276550	87276650	1007-Ile-E-4-T	6	-	87276550	87276650	159,0,197
chr14	87276550	87276650	1007-Ile-D-4-T	1	-	87276550	87276650	159,0,197
chr14	87329450	87329550	360-Duo-D-15-T	21	+	87329450	87329550	159,0,197
chr14	87898950	87899050	583-Col-15-T	4	-	87898950	87899050	159,0,197
chr14	88290950	88291050	1007-Ile-E-4-T	3	-	88290950	88291050	159,0,197
chr14	88540750	88540850	360-Duo-D-15-T	1	-	88540750	88540850	159,0,197
chr14	90054250	90054350	633-Duo-B-15-T	4	-	90054250	90054350	159,0,197
chr14	90751350	90751450	556-Duo-15-T	1	+	90751350	90751450	159,0,197
chr14	92412850	92412950	358-Duo-C-15-T	15	-	92412850	92412950	159,0,197
chr14	92454550	92454650	556-Duo-15-T	2	-	92454550	92454650	159,0,197
chr14	93530150	93530250	1007-Ile-E-4-T	3	+	93530150	93530250	159,0,197
chr14	93559350	93559450	1004-Duo-B-4-T	1	+	93559350	93559450	159,0,197
chr14	93719950	93720050	633-Jej-B-15-T	10	-	93719950	93720050	159,0,197
chr14	95141150	95141250	550-Ile-B-15-T	1	-	95141150	95141250	159,0,197
chr14	95959050	95959150	1007-Ile-E-4-T	1	-	95959050	95959150	159,0,197
chr14	96615550	96615650	360-Duo-15-N	2	+	96615550	96615650	159,0,197
chr14	96874850	96874950	550-Col-15-T	4	-	96874850	96874950	159,0,197
chr14	97391850	97391950	556-Duo-15-T	3	-	97391850	97391950	159,0,197
chr14	98050650	98050750	633-Duo-A-15-T	2	+	98050650	98050750	159,0,197
chr14	98466650	98466750	358-Duo-D-15-T	3	+	98466650	98466750	159,0,197
chr14	98827050	98827150	360-Col-15-N	2	-	98827050	98827150	159,0,197
chr14	100171450	100171550	550-Ile-B-15-T	7	-	100171450	100171550	159,0,197
chr14	100597250	100597350	299-Duo-C-1-T	1	-	100597250	100597350	159,0,197
chr14	100756050	100756150	360-Jej-A-15-T	4	-	100756050	100756150	159,0,197
chr14	101250650	101250750	944-Col-A-4-T	6	-	101250650	101250750	159,0,197
chr14	101839450	101839550	952-Jej-B-4-T	3	+	101839450	101839550	159,0,197
chr14	102501650	102501750	633-Jej-D-15-T	10	-	102501650	102501750	159,0,197
chr14	102994850	102994950	1004-Jej-B-4-T	9	+	102994850	102994950	159,0,197
chr14	103554250	103554350	550-Ile-B-15-T	12	+	103554250	103554350	159,0,197
chr14	103659150	103659250	299-Duo-A-1-T	1	+	103659150	103659250	159,0,197
chr14	104402950	104403050	360-Col-15-T	5	-	104402950	104403050	159,0,197
chr14	104649350	104649450	899-Duo-D-4-T	4	-	104649350	104649450	159,0,197
chr14	104652650	104652750	1004-Duo-B-4-T	2	+	104652650	104652750	159,0,197
chr14	104916350	104916450	888-Duo-4-T	5	+	104916350	104916450	159,0,197
chr14	105072250	105072350	1004-Duo-4-N	4	-	105072250	105072350	159,0,197
chr14	105273050	105273150	550-Ile-B-15-T	1	+	105273050	105273150	159,0,197
chr14	105509950	105510050	550-Duo-K-15-T	2	-	105509950	105510050	159,0,197
chr14	106401650	106401750	358-Duo-D-15-T	1	+	106401650	106401750	159,0,197
chr14	107639150	107639250	1004-Duo-B-4-T	5	-	107639150	107639250	159,0,197
chr14	109270750	109270850	360-Col-15-T	2	+	109270750	109270850	159,0,197
chr14	110117850	110117950	1004-Duo-4-N	5	+	110117850	110117950	159,0,197
chr14	112457350	112457450	360-Duo-15-N	4	-	112457350	112457450	159,0,197
chr14	113635850	113635950	357-Int-D-15-T	15	+	113635850	113635950	159,0,197
chr14	113857050	113857150	633-Jej-15-N	1	+	113857050	113857150	159,0,197
chr14	115405650	115405750	1004-Duo-4-N	2	+	115405650	115405750	159,0,197
chr14	115411650	115411750	899-Duo-A-4-T	76	+	115411650	115411750	159,0,197
chr14	115411650	115411750	899-Duo-D-4-T	55	+	115411650	115411750	159,0,197
chr14	115446450	115446550	1007-Ile-E-4-T	5	-	115446450	115446550	159,0,197
chr14	115602350	115602450	952-Jej-A-4-T	6	-	115602350	115602450	159,0,197
chr14	115803250	115803350	360-Duo-15-N	1	-	115803250	115803350	159,0,197
chr14	116399550	116399650	357-Int-A-15-T	2	-	116399550	116399650	159,0,197
chr14	116516250	116516350	633-Jej-D-15-T	2	+	116516250	116516350	159,0,197
chr14	117111150	117111250	952-Jej-A-4-T	1	+	117111150	117111250	159,0,197
chr14	117754250	117754350	633-Col-15-T	66	+	117754250	117754350	159,0,197
chr14	117877950	117878050	358-Duo-C-15-T	2	-	117877950	117878050	159,0,197
chr14	118721050	118721150	357-Int-A-15-T	1	-	118721050	118721150	159,0,197
chr14	119018550	119018650	633-Jej-B-15-T	13	-	119018550	119018650	159,0,197
chr14	120750750	120750850	888-Duo-4-T	5	-	120750750	120750850	159,0,197
chr14	120829150	120829250	633-Jej-B-15-T	1	+	120829150	120829250	159,0,197
chr14	121012950	121013050	633-Duo-A-15-T	2	-	121012950	121013050	159,0,197
chr14	121121150	121121250	556-Duo-15-T	4	-	121121150	121121250	159,0,197
chr14	121129050	121129150	1007-Ile-E-4-T	2	+	121129050	121129150	159,0,197
chr14	121520350	121520450	360-Jej-A-15-T	4	-	121520350	121520450	159,0,197
chr14	121707850	121707950	299-Duo-A-1-T	7	+	121707850	121707950	159,0,197
chr14	121893150	121893250	888-Duo-4-T	1	-	121893150	121893250	159,0,197
chr14	122109650	122109750	952-Jej-B-4-T	2	-	122109650	122109750	159,0,197
chr14	122369250	122369350	952-Jej-B-4-T	29	-	122369250	122369350	159,0,197
chr14	122369250	122369350	952-Jej-A-4-T	2	-	122369250	122369350	159,0,197
chr14	122524250	122524350	292-Jej-1-T	8	-	122524250	122524350	159,0,197
chr14	122765250	122765350	357-Int-D-15-T	3	-	122765250	122765350	159,0,197
chr14	123765750	123765850	299-Duo-A-1-T	8	-	123765750	123765850	159,0,197
chr14	124988750	124988850	952-Jej-B-4-T	1	-	124988750	124988850	159,0,197
chr14	124988750	124988850	952-Jej-A-4-T	4	-	124988750	124988850	159,0,197
chr16	3255450	3255550	360-Duo-15-N	13	+	3255450	3255550	159,0,197
chr16	4759350	4759450	360-Duo-A-15-T	9	+	4759350	4759450	159,0,197
chr16	4891650	4891750	1007-Ile-E-4-T	2	-	4891650	4891750	159,0,197
chr16	5015350	5015450	360-Jej-A-15-T	1	+	5015350	5015450	159,0,197
chr16	5058350	5058450	944-Col-A-4-T	6	-	5058350	5058450	159,0,197
chr16	5071650	5071750	360-Col-15-T	5	+	5071650	5071750	159,0,197
chr16	5619250	5619350	633-Jej-15-N	4	-	5619250	5619350	159,0,197
chr16	5875050	5875150	299-Duo-C-1-T	12	-	5875050	5875150	159,0,197
chr16	6256350	6256450	360-Duo-15-N	1	+	6256350	6256450	159,0,197
chr16	6721450	6721550	358-Duo-D-15-T	2	+	6721450	6721550	159,0,197
chr16	8473650	8473750	888-Col-4-T	3	+	8473650	8473750	159,0,197
chr16	8493950	8494050	952-Jej-B-4-T	3	+	8493950	8494050	159,0,197
chr16	8876850	8876950	1004-Jej-B-4-T	4	+	8876850	8876950	159,0,197
chr16	8876850	8876950	1004-Duo-B-4-T	5	+	8876850	8876950	159,0,197
chr16	8896850	8896950	360-Col-15-T	2	+	8896850	8896950	159,0,197
chr16	9416650	9416750	633-Jej-15-N	1	+	9416650	9416750	159,0,197
chr16	9463050	9463150	360-Col-15-T	4	-	9463050	9463150	159,0,197
chr16	9806450	9806550	633-Jej-15-N	3	+	9806450	9806550	159,0,197
chr16	9853950	9854050	1004-Duo-B-4-T	4	+	9853950	9854050	159,0,197
chr16	9976450	9976550	550-Col-15-T	1	-	9976450	9976550	159,0,197
chr16	10147950	10148050	358-Duo-D-15-T	2	-	10147950	10148050	159,0,197
chr16	10547950	10548050	357-Int-A-15-T	9	+	10547950	10548050	159,0,197
chr16	10641050	10641150	360-Col-15-N	5	-	10641050	10641150	159,0,197
chr16	10989450	10989550	360-Col-15-N	16	-	10989450	10989550	159,0,197
chr16	11217650	11217750	1004-Jej-B-4-T	1	-	11217650	11217750	159,0,197
chr16	11243350	11243450	633-Jej-D-15-T	28	+	11243350	11243450	159,0,197
chr16	12947750	12947850	1007-Ile-E-4-T	1	+	12947750	12947850	159,0,197
chr16	13257550	13257650	888-Col-4-T	3	+	13257550	13257650	159,0,197
chr16	13358350	13358450	360-Duo-15-N	2	-	13358350	13358450	159,0,197
chr16	13531550	13531650	1004-Duo-A-4-T	1	+	13531550	13531650	159,0,197
chr16	13548450	13548550	888-Col-4-T	3	+	13548450	13548550	159,0,197
chr16	13606450	13606550	360-Duo-A-15-T	3	+	13606450	13606550	159,0,197
chr16	13630350	13630450	299-Duo-A-1-T	3	-	13630350	13630450	159,0,197
chr16	13675550	13675650	1004-Jej-C-4-T	12	-	13675550	13675650	159,0,197
chr16	13864650	13864750	358-Duo-C-15-T	14	+	13864650	13864750	159,0,197
chr16	13875750	13875850	1004-Jej-C-4-T	3	+	13875750	13875850	159,0,197
chr16	13895950	13896050	357-Int-A-15-T	7	-	13895950	13896050	159,0,197
chr16	14002650	14002750	888-Col-4-T	1	-	14002650	14002750	159,0,197
chr16	14744450	14744550	1004-Duo-B-4-T	1	+	14744450	14744550	159,0,197
chr16	14892550	14892650	550-Col-15-T	11	-	14892550	14892650	159,0,197
chr16	15197650	15197750	633-Duo-A-15-T	1	-	15197650	15197750	159,0,197
chr16	15241850	15241950	360-Duo-15-N	1	-	15241850	15241950	159,0,197
chr16	16064750	16064850	944-Col-4-N	4	+	16064750	16064850	159,0,197
chr16	16077350	16077450	550-Ile-A-15-T	41	+	16077350	16077450	159,0,197
chr16	16241650	16241750	633-Jej-15-N	2	-	16241650	16241750	159,0,197
chr16	16587950	16588050	360-Duo-15-N	1	+	16587950	16588050	159,0,197
chr16	16612950	16613050	1004-Duo-B-4-T	3	-	16612950	16613050	159,0,197
chr16	17027050	17027150	1007-Ile-E-4-T	1	+	17027050	17027150	159,0,197
chr16	17032650	17032750	556-Duo-15-T	3	-	17032650	17032750	159,0,197
chr16	17134050	17134150	1004-Duo-B-4-T	5	+	17134050	17134150	159,0,197
chr16	17463350	17463450	633-Duo-B-15-T	4	+	17463350	17463450	159,0,197
chr16	17483150	17483250	360-Duo-15-N	1	-	17483150	17483250	159,0,197
chr16	17658550	17658650	360-Duo-15-N	1	-	17658550	17658650	159,0,197
chr16	17669350	17669450	633-Jej-15-N	4	+	17669350	17669450	159,0,197
chr16	17696250	17696350	1004-Duo-B-4-T	2	-	17696250	17696350	159,0,197
chr16	18831750	18831850	357-Int-D-15-T	2	-	18831750	18831850	159,0,197
chr16	19156650	19156750	899-Duo-A-4-T	2	-	19156650	19156750	159,0,197
chr16	19185650	19185750	633-Jej-D-15-T	12	+	19185650	19185750	159,0,197
chr16	19509950	19510050	360-Jej-D-15-T	5	+	19509950	19510050	159,0,197
chr16	19699150	19699250	944-Col-B-4-T	1	+	19699150	19699250	159,0,197
chr16	20254150	20254250	888-Col-4-T	2	-	20254150	20254250	159,0,197
chr16	20283650	20283750	888-Col-4-T	2	+	20283650	20283750	159,0,197
chr16	20519550	20519650	357-Int-A-15-T	12	+	20519550	20519650	159,0,197
chr16	20545350	20545450	360-Duo-15-N	2	+	20545350	20545450	159,0,197
chr16	20677050	20677150	633-Duo-B-15-T	1	+	20677050	20677150	159,0,197
chr16	20727950	20728050	888-Col-4-T	1	+	20727950	20728050	159,0,197
chr16	21149250	21149350	952-Jej-B-4-T	1	+	21149250	21149350	159,0,197
chr16	21765250	21765350	556-Duo-15-T	1	-	21765250	21765350	159,0,197
chr16	22046250	22046350	299-Duo-A-1-T	2	+	22046250	22046350	159,0,197
chr16	22164050	22164150	944-Col-4-N	2	+	22164050	22164150	159,0,197
chr16	22262150	22262250	299-Duo-C-1-T	4	-	22262150	22262250	159,0,197
chr16	22263450	22263550	633-Jej-15-N	1	-	22263450	22263550	159,0,197
chr16	22867750	22867850	633-Jej-15-N	4	-	22867750	22867850	159,0,197
chr16	23049950	23050050	633-Jej-B-15-T	18	-	23049950	23050050	159,0,197
chr16	23348350	23348450	360-Duo-15-N	1	-	23348350	23348450	159,0,197
chr16	23804350	23804450	633-Duo-A-15-T	8	-	23804350	23804450	159,0,197
chr16	23979350	23979450	888-Col-4-T	2	-	23979350	23979450	159,0,197
chr16	24602750	24602850	1004-Duo-4-N	2	-	24602750	24602850	159,0,197
chr16	24801250	24801350	1007-Ile-E-4-T	5	-	24801250	24801350	159,0,197
chr16	25169150	25169250	888-Col-4-T	1	+	25169150	25169250	159,0,197
chr16	25188850	25188950	899-Duo-A-4-T	1	+	25188850	25188950	159,0,197
chr16	25489850	25489950	633-Duo-B-15-T	3	+	25489850	25489950	159,0,197
chr16	25819250	25819350	633-Jej-D-15-T	4	+	25819250	25819350	159,0,197
chr16	26405250	26405350	550-Ile-B-15-T	4	+	26405250	26405350	159,0,197
chr16	26405250	26405350	550-Duo-L-15-T	7	+	26405250	26405350	159,0,197
chr16	26450350	26450450	1004-Jej-B-4-T	1	+	26450350	26450450	159,0,197
chr16	26732650	26732750	1007-Ile-E-4-T	6	+	26732650	26732750	159,0,197
chr16	27002350	27002450	360-Jej-D-15-T	3	+	27002350	27002450	159,0,197
chr16	27643450	27643550	299-Duo-C-1-T	2	-	27643450	27643550	159,0,197
chr16	28790750	28790850	550-Ile-B-15-T	1	+	28790750	28790850	159,0,197
chr16	28879550	28879650	360-Jej-D-15-T	1	-	28879550	28879650	159,0,197
chr16	29606050	29606150	357-Int-D-15-T	1	+	29606050	29606150	159,0,197
chr16	29630650	29630750	888-Col-4-T	1	+	29630650	29630750	159,0,197
chr16	29783150	29783250	583-Col-15-T	1	-	29783150	29783250	159,0,197
chr16	30147250	30147350	1004-Duo-B-4-T	1	+	30147250	30147350	159,0,197
chr16	30317850	30317950	888-Col-4-T	1	-	30317850	30317950	159,0,197
chr16	30328150	30328250	888-Duo-4-T	2	+	30328150	30328250	159,0,197
chr16	31710850	31710950	1007-Ile-E-4-T	1	-	31710850	31710950	159,0,197
chr16	32017250	32017350	1004-Duo-4-N	1	-	32017250	32017350	159,0,197
chr16	32603450	32603550	944-Duo-4-T	3	-	32603450	32603550	159,0,197
chr16	32603450	32603550	944-Col-B-4-T	8	-	32603450	32603550	159,0,197
chr16	32645350	32645450	360-Col-15-N	1	+	32645350	32645450	159,0,197
chr16	32958250	32958350	944-Ile-4-T	19	-	32958250	32958350	159,0,197
chr16	33323250	33323350	1007-Ile-E-4-T	3	+	33323250	33323350	159,0,197
chr16	33482650	33482750	888-Col-4-T	1	-	33482650	33482750	159,0,197
chr16	33488350	33488450	358-Duo-D-15-T	4	-	33488350	33488450	159,0,197
chr16	33803950	33804050	360-Duo-15-N	4	-	33803950	33804050	159,0,197
chr16	34480950	34481050	357-Int-D-15-T	11	-	34480950	34481050	159,0,197
chr16	34907250	34907350	556-Duo-15-T	5	+	34907250	34907350	159,0,197
chr16	35969350	35969450	360-Col-15-N	1	-	35969350	35969450	159,0,197
chr16	36086250	36086350	888-Col-4-T	2	+	36086250	36086350	159,0,197
chr16	37064050	37064150	1007-Ile-E-4-T	2	-	37064050	37064150	159,0,197
chr16	38092550	38092650	360-Duo-15-N	2	+	38092550	38092650	159,0,197
chr16	38097950	38098050	550-Col-15-T	11	-	38097950	38098050	159,0,197
chr16	38147750	38147850	1007-Ile-E-4-T	5	-	38147750	38147850	159,0,197
chr16	38290850	38290950	1007-Ile-E-4-T	2	+	38290850	38290950	159,0,197
chr16	38770550	38770650	1007-Ile-E-4-T	2	+	38770550	38770650	159,0,197
chr16	40018550	40018650	633-Jej-D-15-T	1	-	40018550	40018650	159,0,197
chr16	40182150	40182250	1004-Jej-C-4-T	1	+	40182150	40182250	159,0,197
chr16	40338650	40338750	550-Ile-B-15-T	20	+	40338650	40338750	159,0,197
chr16	40607350	40607450	360-Duo-A-15-T	5	-	40607350	40607450	159,0,197
chr16	40921350	40921450	360-Jej-D-15-T	1	-	40921350	40921450	159,0,197
chr16	41832750	41832850	1004-Duo-B-4-T	3	+	41832750	41832850	159,0,197
chr16	42316950	42317050	1004-Duo-B-4-T	1	-	42316950	42317050	159,0,197
chr16	42316950	42317050	1004-Duo-A-4-T	2	-	42316950	42317050	159,0,197
chr16	42566850	42566950	944-Col-4-N	2	-	42566850	42566950	159,0,197
chr16	42711850	42711950	358-Duo-D-15-T	3	-	42711850	42711950	159,0,197
chr16	42872950	42873050	1004-Jej-C-4-T	5	+	42872950	42873050	159,0,197
chr16	43032450	43032550	487-Int-A-15-T	1	+	43032450	43032550	159,0,197
chr16	43032750	43032850	633-Jej-D-15-T	3	-	43032750	43032850	159,0,197
chr16	43163850	43163950	633-Duo-B-15-T	1	-	43163850	43163950	159,0,197
chr16	43497650	43497750	1004-Duo-4-N	8	-	43497650	43497750	159,0,197
chr16	44664950	44665050	1004-Duo-B-4-T	2	-	44664950	44665050	159,0,197
chr16	45192250	45192350	360-Col-15-N	10	+	45192250	45192350	159,0,197
chr16	45199050	45199150	1007-Ile-E-4-T	3	+	45199050	45199150	159,0,197
chr16	45228050	45228150	633-Duo-B-15-T	1	-	45228050	45228150	159,0,197
chr16	45623350	45623450	1004-Jej-C-4-T	4	+	45623350	45623450	159,0,197
chr16	45652150	45652250	888-Duo-4-T	3	+	45652150	45652250	159,0,197
chr16	45743550	45743650	888-Col-4-T	1	+	45743550	45743650	159,0,197
chr16	46216450	46216550	1004-Duo-4-N	3	+	46216450	46216550	159,0,197
chr16	46320650	46320750	299-Duo-C-1-T	4	+	46320650	46320750	159,0,197
chr16	47081350	47081450	556-Duo-15-T	2	+	47081350	47081450	159,0,197
chr16	47503550	47503650	360-Duo-15-N	2	-	47503550	47503650	159,0,197
chr16	47536150	47536250	360-Jej-A-15-T	1	-	47536150	47536250	159,0,197
chr16	47746650	47746750	360-Jej-D-15-T	7	+	47746650	47746750	159,0,197
chr16	48401250	48401350	1007-Ile-E-4-T	5	+	48401250	48401350	159,0,197
chr16	48664650	48664750	357-Int-A-15-T	2	+	48664650	48664750	159,0,197
chr16	48842650	48842750	1004-Jej-B-4-T	3	-	48842650	48842750	159,0,197
chr16	48927650	48927750	952-Jej-A-4-T	1	+	48927650	48927750	159,0,197
chr16	48941550	48941650	1007-Ile-E-4-T	1	-	48941550	48941650	159,0,197
chr16	48994950	48995050	360-Duo-D-15-T	4	+	48994950	48995050	159,0,197
chr16	49303850	49303950	556-Duo-15-T	1	+	49303850	49303950	159,0,197
chr16	49343350	49343450	1007-Ile-E-4-T	1	+	49343350	49343450	159,0,197
chr16	49576850	49576950	1004-Jej-C-4-T	11	-	49576850	49576950	159,0,197
chr16	50291150	50291250	550-Duo-K-15-T	37	-	50291150	50291250	159,0,197
chr16	50327250	50327350	360-Col-15-T	6	+	50327250	50327350	159,0,197
chr16	50948750	50948850	360-Jej-A-15-T	20	-	50948750	50948850	159,0,197
chr16	51497650	51497750	357-Int-A-15-T	16	-	51497650	51497750	159,0,197
chr16	51560950	51561050	360-Duo-15-N	4	+	51560950	51561050	159,0,197
chr16	51615250	51615350	1007-Ile-E-4-T	2	-	51615250	51615350	159,0,197
chr16	51759750	51759850	633-Jej-15-N	2	-	51759750	51759850	159,0,197
chr16	51832750	51832850	1004-Jej-C-4-T	7	+	51832750	51832850	159,0,197
chr16	51936850	51936950	360-Duo-15-N	3	+	51936850	51936950	159,0,197
chr16	52357150	52357250	633-Duo-B-15-T	2	-	52357150	52357250	159,0,197
chr16	52611350	52611450	899-Duo-D-4-T	15	+	52611350	52611450	159,0,197
chr16	52727650	52727750	952-Jej-B-4-T	2	+	52727650	52727750	159,0,197
chr16	53164550	53164650	550-Duo-K-15-T	20	+	53164550	53164650	159,0,197
chr16	54906650	54906750	360-Col-15-N	2	+	54906650	54906750	159,0,197
chr16	55684950	55685050	888-Duo-4-T	1	+	55684950	55685050	159,0,197
chr16	56011850	56011950	952-Jej-B-4-T	3	-	56011850	56011950	159,0,197
chr16	56094250	56094350	888-Col-4-T	2	-	56094250	56094350	159,0,197
chr16	56415250	56415350	360-Duo-15-N	1	+	56415250	56415350	159,0,197
chr16	56736250	56736350	888-Duo-4-T	4	+	56736250	56736350	159,0,197
chr16	56784650	56784750	487-Int-A-15-T	1	-	56784650	56784750	159,0,197
chr16	57123250	57123350	550-Col-15-T	27	-	57123250	57123350	159,0,197
chr16	57572150	57572250	360-Duo-15-N	6	-	57572150	57572250	159,0,197
chr16	60129350	60129450	633-Jej-15-N	6	+	60129350	60129450	159,0,197
chr16	60163250	60163350	1007-Ile-E-4-T	3	+	60163250	60163350	159,0,197
chr16	60310650	60310750	633-Jej-B-15-T	13	+	60310650	60310750	159,0,197
chr16	60900650	60900750	633-Duo-A-15-T	11	+	60900650	60900750	159,0,197
chr16	61198850	61198950	944-Ile-4-T	3	-	61198850	61198950	159,0,197
chr16	61894850	61894950	556-Duo-15-T	3	+	61894850	61894950	159,0,197
chr16	61912750	61912850	556-Duo-15-T	2	+	61912750	61912850	159,0,197
chr16	62282550	62282650	360-Col-15-N	2	-	62282550	62282650	159,0,197
chr16	62358950	62359050	550-Duo-K-15-T	13	-	62358950	62359050	159,0,197
chr16	63138050	63138150	360-Col-15-N	5	+	63138050	63138150	159,0,197
chr16	64492250	64492350	1004-Duo-B-4-T	5	-	64492250	64492350	159,0,197
chr16	65117350	65117450	888-Col-4-T	1	+	65117350	65117450	159,0,197
chr16	65383950	65384050	888-Col-4-T	2	+	65383950	65384050	159,0,197
chr16	67266750	67266850	360-Duo-15-N	1	-	67266750	67266850	159,0,197
chr16	67272850	67272950	1004-Jej-C-4-T	7	+	67272850	67272950	159,0,197
chr16	67337650	67337750	944-Col-B-4-T	1	+	67337650	67337750	159,0,197
chr16	68337950	68338050	360-Duo-15-N	1	-	68337950	68338050	159,0,197
chr16	68837850	68837950	633-Jej-D-15-T	13	+	68837850	68837950	159,0,197
chr16	69259950	69260050	899-Duo-D-4-T	24	+	69259950	69260050	159,0,197
chr16	69625550	69625650	357-Int-D-15-T	8	-	69625550	69625650	159,0,197
chr16	71032850	71032950	633-Jej-B-15-T	1	+	71032850	71032950	159,0,197
chr16	71572250	71572350	358-Duo-D-15-T	1	+	71572250	71572350	159,0,197
chr16	72580050	72580150	360-Jej-D-15-T	2	-	72580050	72580150	159,0,197
chr16	74758350	74758450	583-Col-15-T	7	-	74758350	74758450	159,0,197
chr16	74911650	74911750	1007-Ile-E-4-T	1	-	74911650	74911750	159,0,197
chr16	75836450	75836550	358-Duo-C-15-T	1	-	75836450	75836550	159,0,197
chr16	76325850	76325950	899-Duo-D-4-T	5	+	76325850	76325950	159,0,197
chr16	76360550	76360650	550-Ile-A-15-T	32	-	76360550	76360650	159,0,197
chr16	76771150	76771250	1007-Ile-E-4-T	2	+	76771150	76771250	159,0,197
chr16	77040350	77040450	952-Jej-B-4-T	2	-	77040350	77040450	159,0,197
chr16	77733150	77733250	633-Duo-A-15-T	5	+	77733150	77733250	159,0,197
chr16	79416650	79416750	360-Col-15-N	3	-	79416650	79416750	159,0,197
chr16	80356150	80356250	888-Duo-4-T	2	+	80356150	80356250	159,0,197
chr16	81260850	81260950	952-Jej-B-4-T	1	-	81260850	81260950	159,0,197
chr16	81725350	81725450	299-Duo-C-1-T	13	-	81725350	81725450	159,0,197
chr16	82127550	82127650	360-Col-15-T	6	+	82127550	82127650	159,0,197
chr16	82227150	82227250	583-Col-15-T	4	+	82227150	82227250	159,0,197
chr16	82641550	82641650	299-Duo-C-1-T	4	-	82641550	82641650	159,0,197
chr16	82898950	82899050	360-Jej-D-15-T	3	+	82898950	82899050	159,0,197
chr16	84955350	84955450	360-Duo-15-N	2	-	84955350	84955450	159,0,197
chr16	84980550	84980650	550-Ile-A-15-T	2	+	84980550	84980650	159,0,197
chr16	86476850	86476950	360-Duo-15-N	1	-	86476850	86476950	159,0,197
chr16	86702950	86703050	360-Duo-A-15-T	23	-	86702950	86703050	159,0,197
chr16	87711150	87711250	550-Ile-A-15-T	19	-	87711150	87711250	159,0,197
chr16	87901550	87901650	633-Jej-15-N	2	-	87901550	87901650	159,0,197
chr16	88336250	88336350	888-Col-4-T	2	+	88336250	88336350	159,0,197
chr16	88825650	88825750	357-Int-A-15-T	1	-	88825650	88825750	159,0,197
chr16	90117350	90117450	556-Duo-15-T	2	-	90117350	90117450	159,0,197
chr16	91007550	91007650	360-Col-15-N	13	+	91007550	91007650	159,0,197
chr16	91031150	91031250	358-Duo-D-15-T	1	+	91031150	91031250	159,0,197
chr16	91165450	91165550	360-Col-15-T	28	-	91165450	91165550	159,0,197
chr16	91709150	91709250	633-Duo-A-15-T	10	+	91709150	91709250	159,0,197
chr16	93911150	93911250	556-Duo-15-T	3	+	93911150	93911250	159,0,197
chr16	94113450	94113550	633-Duo-A-15-T	4	-	94113450	94113550	159,0,197
chr16	94817750	94817850	360-Col-15-N	4	+	94817750	94817850	159,0,197
chr16	94823950	94824050	358-Duo-D-15-T	1	-	94823950	94824050	159,0,197
chr16	94895850	94895950	1004-Duo-B-4-T	3	-	94895850	94895950	159,0,197
chr16	95611850	95611950	360-Duo-A-15-T	1	-	95611850	95611950	159,0,197
chr16	95612450	95612550	487-Int-B-15-T	1	-	95612450	95612550	159,0,197
chr16	95654650	95654750	360-Jej-A-15-T	1	-	95654650	95654750	159,0,197
chr16	95665950	95666050	550-Col-15-T	3	+	95665950	95666050	159,0,197
chr16	95686050	95686150	633-Duo-A-15-T	12	-	95686050	95686150	159,0,197
chr16	96125750	96125850	1004-Jej-B-4-T	6	+	96125750	96125850	159,0,197
chr16	96156850	96156950	1004-Duo-A-4-T	13	+	96156850	96156950	159,0,197
chr16	96925650	96925750	360-Duo-15-N	1	-	96925650	96925750	159,0,197
chr16	97049050	97049150	360-Duo-15-N	2	+	97049050	97049150	159,0,197
chr16	97591850	97591950	556-Duo-15-T	5	-	97591850	97591950	159,0,197
chr16	97758350	97758450	944-Col-4-N	1	-	97758350	97758450	159,0,197
chr16	97851650	97851750	633-Jej-15-N	17	-	97851650	97851750	159,0,197
chr16	97897050	97897150	888-Duo-4-T	3	-	97897050	97897150	159,0,197
chr16	98070950	98071050	360-Jej-A-15-T	4	-	98070950	98071050	159,0,197
chr17	3615150	3615250	360-Col-15-N	3	-	3615150	3615250	159,0,197
chr17	3822650	3822750	633-Duo-A-15-T	7	+	3822650	3822750	159,0,197
chr17	4622850	4622950	360-Jej-D-15-T	3	-	4622850	4622950	159,0,197
chr17	4712650	4712750	888-Duo-4-T	6	-	4712650	4712750	159,0,197
chr17	5023250	5023350	633-Jej-15-N	2	+	5023250	5023350	159,0,197
chr17	5125950	5126050	360-Duo-15-N	2	+	5125950	5126050	159,0,197
chr17	5257450	5257550	292-Jej-1-T	75	+	5257450	5257550	159,0,197
chr17	5588150	5588250	556-Duo-15-T	1	+	5588150	5588250	159,0,197
chr17	6508050	6508150	1007-Ile-D-4-T	4	+	6508050	6508150	159,0,197
chr17	6964850	6964950	360-Col-15-N	1	-	6964850	6964950	159,0,197
chr17	7963550	7963650	899-Duo-D-4-T	21	+	7963550	7963650	159,0,197
chr17	8371050	8371150	633-Jej-15-N	2	-	8371050	8371150	159,0,197
chr17	9047450	9047550	633-Jej-15-N	6	-	9047450	9047550	159,0,197
chr17	9052750	9052850	360-Duo-15-N	2	-	9052750	9052850	159,0,197
chr17	9450350	9450450	550-Duo-K-15-T	1	-	9450350	9450450	159,0,197
chr17	10386550	10386650	888-Duo-4-T	5	-	10386550	10386650	159,0,197
chr17	10466250	10466350	1004-Duo-4-N	1	-	10466250	10466350	159,0,197
chr17	11022650	11022750	357-Int-A-15-T	1	-	11022650	11022750	159,0,197
chr17	12441750	12441850	550-Duo-L-15-T	3	-	12441750	12441850	159,0,197
chr17	12900250	12900350	583-Col-15-T	11	-	12900250	12900350	159,0,197
chr17	13172350	13172450	888-Col-4-T	1	+	13172350	13172450	159,0,197
chr17	13914550	13914650	1007-Ile-E-4-T	1	+	13914550	13914650	159,0,197
chr17	13961750	13961850	550-Duo-L-15-T	9	+	13961750	13961850	159,0,197
chr17	13967550	13967650	633-Jej-15-N	6	+	13967550	13967650	159,0,197
chr17	13995950	13996050	550-Duo-L-15-T	50	-	13995950	13996050	159,0,197
chr17	14024350	14024450	899-Duo-D-4-T	13	-	14024350	14024450	159,0,197
chr17	14335750	14335850	550-Duo-L-15-T	26	-	14335750	14335850	159,0,197
chr17	14458750	14458850	633-Jej-15-N	2	+	14458750	14458850	159,0,197
chr17	15089150	15089250	633-Duo-A-15-T	7	-	15089150	15089250	159,0,197
chr17	15573050	15573150	550-Duo-L-15-T	1	-	15573050	15573150	159,0,197
chr17	15900050	15900150	944-Duo-4-T	1	-	15900050	15900150	159,0,197
chr17	15975550	15975650	952-Jej-B-4-T	1	-	15975550	15975650	159,0,197
chr17	16004850	16004950	952-Jej-B-4-T	2	-	16004850	16004950	159,0,197
chr17	16417650	16417750	633-Jej-15-N	1	-	16417650	16417750	159,0,197
chr17	16749750	16749850	550-Duo-L-15-T	2	-	16749750	16749850	159,0,197
chr17	16764350	16764450	360-Duo-A-15-T	2	+	16764350	16764450	159,0,197
chr17	19203550	19203650	888-Duo-4-T	2	+	19203550	19203650	159,0,197
chr17	19360350	19360450	360-Jej-D-15-T	5	-	19360350	19360450	159,0,197
chr17	19905250	19905350	633-Jej-D-15-T	2	+	19905250	19905350	159,0,197
chr17	20422850	20422950	550-Ile-A-15-T	43	-	20422850	20422950	159,0,197
chr17	20602350	20602450	358-Duo-C-15-T	7	+	20602350	20602450	159,0,197
chr17	21497650	21497750	358-Duo-D-15-T	1	+	21497650	21497750	159,0,197
chr17	21700150	21700250	888-Duo-4-T	3	-	21700150	21700250	159,0,197
chr17	22095350	22095450	550-Col-15-T	3	-	22095350	22095450	159,0,197
chr17	22273450	22273550	952-Jej-B-4-T	1	+	22273450	22273550	159,0,197
chr17	22445550	22445650	888-Duo-4-T	9	-	22445550	22445650	159,0,197
chr17	22592850	22592950	952-Jej-B-4-T	1	+	22592850	22592950	159,0,197
chr17	23617850	23617950	360-Duo-15-N	1	+	23617850	23617950	159,0,197
chr17	23619850	23619950	299-Duo-A-1-T	4	+	23619850	23619950	159,0,197
chr17	23953350	23953450	888-Col-4-T	1	+	23953350	23953450	159,0,197
chr17	24185350	24185450	888-Duo-4-T	3	+	24185350	24185450	159,0,197
chr17	24616950	24617050	888-Col-4-T	1	-	24616950	24617050	159,0,197
chr17	24812550	24812650	1004-Duo-A-4-T	2	-	24812550	24812650	159,0,197
chr17	25138450	25138550	360-Col-15-N	3	-	25138450	25138550	159,0,197
chr17	25839050	25839150	556-Duo-15-T	1	-	25839050	25839150	159,0,197
chr17	26103350	26103450	1004-Duo-4-N	1	+	26103350	26103450	159,0,197
chr17	26282150	26282250	360-Duo-15-N	2	-	26282150	26282250	159,0,197
chr17	26798450	26798550	360-Jej-A-15-T	90	+	26798450	26798550	159,0,197
chr17	26839650	26839750	299-Duo-A-1-T	1	+	26839650	26839750	159,0,197
chr17	27113950	27114050	360-Duo-15-N	10	-	27113950	27114050	159,0,197
chr17	28604750	28604850	583-Col-15-T	1	-	28604750	28604850	159,0,197
chr17	29468750	29468850	888-Col-4-T	28	+	29468750	29468850	159,0,197
chr17	29755350	29755450	360-Jej-D-15-T	5	-	29755350	29755450	159,0,197
chr17	30217850	30217950	633-Jej-15-N	8	-	30217850	30217950	159,0,197
chr17	32380750	32380850	944-Col-4-N	6	+	32380750	32380850	159,0,197
chr17	32380750	32380850	944-Col-A-4-T	4	+	32380750	32380850	159,0,197
chr17	32794450	32794550	550-Ile-A-15-T	33	-	32794450	32794550	159,0,197
chr17	32960850	32960950	888-Col-4-T	1	-	32960850	32960950	159,0,197
chr17	33073650	33073750	550-Ile-B-15-T	8	+	33073650	33073750	159,0,197
chr17	33074350	33074450	550-Ile-B-15-T	8	+	33074350	33074450	159,0,197
chr17	33085350	33085450	944-Col-4-N	1	+	33085350	33085450	159,0,197
chr17	33580150	33580250	633-Duo-B-15-T	7	-	33580150	33580250	159,0,197
chr17	33696350	33696450	1007-Ile-E-4-T	5	+	33696350	33696450	159,0,197
chr17	33788950	33789050	358-Duo-D-15-T	28	-	33788950	33789050	159,0,197
chr17	34735050	34735150	358-Duo-D-15-T	1	+	34735050	34735150	159,0,197
chr17	34998750	34998850	358-Duo-D-15-T	1	-	34998750	34998850	159,0,197
chr17	35193050	35193150	358-Duo-D-15-T	3	-	35193050	35193150	159,0,197
chr17	35671950	35672050	360-Duo-D-15-T	7	-	35671950	35672050	159,0,197
chr17	36028450	36028550	360-Duo-15-N	3	+	36028450	36028550	159,0,197
chr17	37532150	37532250	358-Duo-D-15-T	3	+	37532150	37532250	159,0,197
chr17	37905850	37905950	944-Duo-4-T	1	+	37905850	37905950	159,0,197
chr17	38918250	38918350	1004-Duo-B-4-T	7	+	38918250	38918350	159,0,197
chr17	39059150	39059250	633-Duo-B-15-T	1	-	39059150	39059250	159,0,197
chr17	39718550	39718650	357-Int-D-15-T	2	+	39718550	39718650	159,0,197
chr17	40077950	40078050	360-Duo-15-N	2	-	40077950	40078050	159,0,197
chr17	40375650	40375750	888-Duo-4-T	2	+	40375650	40375750	159,0,197
chr17	41502850	41502950	357-Int-A-15-T	3	+	41502850	41502950	159,0,197
chr17	41910750	41910850	357-Int-A-15-T	1	+	41910750	41910850	159,0,197
chr17	42235350	42235450	633-Duo-B-15-T	3	-	42235350	42235450	159,0,197
chr17	42418550	42418650	1004-Jej-C-4-T	10	-	42418550	42418650	159,0,197
chr17	42974150	42974250	299-Duo-A-1-T	5	+	42974150	42974250	159,0,197
chr17	44476650	44476750	944-Col-4-N	1	-	44476650	44476750	159,0,197
chr17	45569350	45569450	358-Duo-D-15-T	3	+	45569350	45569450	159,0,197
chr17	45994550	45994650	556-Duo-15-T	7	+	45994550	45994650	159,0,197
chr17	46929950	46930050	1004-Duo-B-4-T	6	-	46929950	46930050	159,0,197
chr17	47716050	47716150	888-Col-4-T	1	-	47716050	47716150	159,0,197
chr17	47721950	47722050	944-Ile-4-T	3	+	47721950	47722050	159,0,197
chr17	47722450	47722550	1004-Duo-B-4-T	23	+	47722450	47722550	159,0,197
chr17	47722450	47722550	1004-Duo-A-4-T	28	+	47722450	47722550	159,0,197
chr17	47722450	47722550	1004-Jej-C-4-T	59	+	47722450	47722550	159,0,197
chr17	47722450	47722550	1004-Duo-4-N	17	+	47722450	47722550	159,0,197
chr17	47722450	47722550	1004-Jej-B-4-T	28	+	47722450	47722550	159,0,197
chr17	47727950	47728050	952-Jej-A-4-T	1	+	47727950	47728050	159,0,197
chr17	47728250	47728350	944-Col-A-4-T	24	+	47728250	47728350	159,0,197
chr17	47731450	47731550	952-Jej-A-4-T	1	-	47731450	47731550	159,0,197
chr17	47795850	47795950	360-Col-15-N	1	+	47795850	47795950	159,0,197
chr17	48640150	48640250	583-Col-15-T	7	-	48640150	48640250	159,0,197
chr17	48995250	48995350	360-Duo-15-N	1	-	48995250	48995350	159,0,197
chr17	49652750	49652850	1004-Duo-B-4-T	5	-	49652750	49652850	159,0,197
chr17	49741350	49741450	888-Col-4-T	1	+	49741350	49741450	159,0,197
chr17	51082550	51082650	888-Col-4-T	1	-	51082550	51082650	159,0,197
chr17	51847750	51847850	358-Duo-D-15-T	3	-	51847750	51847850	159,0,197
chr17	52695650	52695750	633-Duo-B-15-T	11	-	52695650	52695750	159,0,197
chr17	53641550	53641650	888-Duo-4-T	1	+	53641550	53641650	159,0,197
chr17	54992750	54992850	360-Col-15-T	1	+	54992750	54992850	159,0,197
chr17	55385850	55385950	1007-Ile-E-4-T	1	-	55385850	55385950	159,0,197
chr17	56183050	56183150	360-Duo-D-15-T	2	-	56183050	56183150	159,0,197
chr17	56713050	56713150	888-Col-4-T	18	+	56713050	56713150	159,0,197
chr17	56853350	56853450	899-Duo-A-4-T	18	-	56853350	56853450	159,0,197
chr17	57066050	57066150	550-Ile-B-15-T	5	-	57066050	57066150	159,0,197
chr17	57149050	57149150	633-Jej-B-15-T	1	-	57149050	57149150	159,0,197
chr17	57176650	57176750	1004-Duo-4-N	2	-	57176650	57176750	159,0,197
chr17	58587850	58587950	358-Duo-C-15-T	2	+	58587850	58587950	159,0,197
chr17	58774150	58774250	1004-Duo-4-N	10	-	58774150	58774250	159,0,197
chr17	60846850	60846950	360-Col-15-T	1	+	60846850	60846950	159,0,197
chr17	63804750	63804850	1007-Ile-E-4-T	1	-	63804750	63804850	159,0,197
chr17	64189950	64190050	1004-Duo-B-4-T	2	+	64189950	64190050	159,0,197
chr17	64232050	64232150	360-Jej-D-15-T	1	-	64232050	64232150	159,0,197
chr17	64234950	64235050	556-Duo-15-T	1	-	64234950	64235050	159,0,197
chr17	64398650	64398750	888-Col-4-T	3	+	64398650	64398750	159,0,197
chr17	65060350	65060450	633-Jej-15-N	5	-	65060350	65060450	159,0,197
chr17	66140950	66141050	633-Jej-D-15-T	1	-	66140950	66141050	159,0,197
chr17	66161350	66161450	299-Duo-A-1-T	3	+	66161350	66161450	159,0,197
chr17	66185650	66185750	633-Jej-D-15-T	2	-	66185650	66185750	159,0,197
chr17	66358850	66358950	360-Col-15-T	10	-	66358850	66358950	159,0,197
chr17	67274550	67274650	556-Duo-15-T	3	+	67274550	67274650	159,0,197
chr17	68851250	68851350	550-Duo-J-15-T	1	+	68851250	68851350	159,0,197
chr17	69498150	69498250	358-Duo-C-15-T	3	-	69498150	69498250	159,0,197
chr17	69768650	69768750	360-Col-15-N	11	+	69768650	69768750	159,0,197
chr17	71078550	71078650	360-Col-15-N	5	-	71078550	71078650	159,0,197
chr17	71720050	71720150	292-Jej-1-T	16	+	71720050	71720150	159,0,197
chr17	72821950	72822050	360-Jej-D-15-T	1	-	72821950	72822050	159,0,197
chr17	72839650	72839750	944-Duo-4-T	1	+	72839650	72839750	159,0,197
chr17	73131850	73131950	299-Duo-A-1-T	6	+	73131850	73131950	159,0,197
chr17	74286250	74286350	556-Duo-15-T	6	+	74286250	74286350	159,0,197
chr17	75043850	75043950	360-Duo-15-N	2	-	75043850	75043950	159,0,197
chr17	75065050	75065150	550-Duo-L-15-T	1	-	75065050	75065150	159,0,197
chr17	75530050	75530150	360-Duo-15-N	3	+	75530050	75530150	159,0,197
chr17	76742150	76742250	633-Jej-B-15-T	1	-	76742150	76742250	159,0,197
chr17	76998850	76998950	550-Col-15-T	12	+	76998850	76998950	159,0,197
chr17	78173650	78173750	358-Duo-D-15-T	1	-	78173650	78173750	159,0,197
chr17	78195650	78195750	888-Col-4-T	1	+	78195650	78195750	159,0,197
chr17	78529950	78530050	550-Ile-B-15-T	1	-	78529950	78530050	159,0,197
chr17	79080650	79080750	888-Duo-4-T	3	-	79080650	79080750	159,0,197
chr17	79279850	79279950	944-Ile-4-T	1	+	79279850	79279950	159,0,197
chr17	79728950	79729050	360-Col-15-T	2	+	79728950	79729050	159,0,197
chr17	79867950	79868050	944-Col-4-N	1	+	79867950	79868050	159,0,197
chr17	80126950	80127050	357-Int-A-15-T	1	-	80126950	80127050	159,0,197
chr17	80254050	80254150	357-Int-A-15-T	1	-	80254050	80254150	159,0,197
chr17	80414150	80414250	633-Jej-15-N	10	-	80414150	80414250	159,0,197
chr17	80430150	80430250	633-Jej-B-15-T	5	-	80430150	80430250	159,0,197
chr17	80499050	80499150	360-Jej-D-15-T	1	-	80499050	80499150	159,0,197
chr17	80502750	80502850	550-Col-15-T	13	-	80502750	80502850	159,0,197
chr17	80839350	80839450	888-Duo-4-T	1	-	80839350	80839450	159,0,197
chr17	80934450	80934550	299-Duo-A-1-T	2	+	80934450	80934550	159,0,197
chr17	81131650	81131750	899-Duo-A-4-T	13	-	81131650	81131750	159,0,197
chr17	81131650	81131750	899-Duo-D-4-T	14	-	81131650	81131750	159,0,197
chr17	83790950	83791050	633-Jej-B-15-T	13	+	83790950	83791050	159,0,197
chr17	84006450	84006550	633-Jej-D-15-T	4	-	84006450	84006550	159,0,197
chr17	84173350	84173450	633-Jej-B-15-T	5	-	84173350	84173450	159,0,197
chr17	84876450	84876550	360-Duo-15-N	1	+	84876450	84876550	159,0,197
chr17	84941350	84941450	633-Duo-B-15-T	2	+	84941350	84941450	159,0,197
chr17	86431250	86431350	583-Col-15-T	17	+	86431250	86431350	159,0,197
chr17	86695150	86695250	633-Jej-15-N	2	-	86695150	86695250	159,0,197
chr17	86852850	86852950	633-Jej-15-N	6	+	86852850	86852950	159,0,197
chr17	88082950	88083050	360-Duo-15-N	1	-	88082950	88083050	159,0,197
chr17	88461550	88461650	550-Duo-L-15-T	3	-	88461550	88461650	159,0,197
chr17	90017650	90017750	633-Jej-B-15-T	1	-	90017650	90017750	159,0,197
chr17	91198050	91198150	360-Duo-15-N	2	-	91198050	91198150	159,0,197
chr17	91479050	91479150	1004-Duo-A-4-T	1	+	91479050	91479150	159,0,197
chr17	91567450	91567550	357-Int-A-15-T	5	+	91567450	91567550	159,0,197
chr17	92241650	92241750	633-Jej-15-N	14	+	92241650	92241750	159,0,197
chr17	92611550	92611650	899-Duo-D-4-T	1	+	92611550	92611650	159,0,197
chr17	92982550	92982650	358-Duo-C-15-T	1	-	92982550	92982650	159,0,197
chr17	94517950	94518050	556-Duo-15-T	1	-	94517950	94518050	159,0,197
chr17	94612450	94612550	583-Col-15-T	11	-	94612450	94612550	159,0,197
chr18	3249150	3249250	888-Duo-4-T	3	+	3249150	3249250	159,0,197
chr18	3389050	3389150	888-Duo-4-T	9	-	3389050	3389150	159,0,197
chr18	3578250	3578350	1007-Ile-D-4-T	1	+	3578250	3578350	159,0,197
chr18	4408250	4408350	299-Duo-A-1-T	4	+	4408250	4408350	159,0,197
chr18	5205950	5206050	556-Duo-15-T	2	+	5205950	5206050	159,0,197
chr18	7157250	7157350	358-Duo-D-15-T	1	+	7157250	7157350	159,0,197
chr18	7435850	7435950	358-Duo-C-15-T	10	-	7435850	7435950	159,0,197
chr18	7882850	7882950	633-Duo-B-15-T	17	-	7882850	7882950	159,0,197
chr18	7885150	7885250	633-Jej-D-15-T	8	+	7885150	7885250	159,0,197
chr18	7887650	7887750	550-Col-15-T	2	+	7887650	7887750	159,0,197
chr18	7896450	7896550	1004-Jej-B-4-T	2	+	7896450	7896550	159,0,197
chr18	7903450	7903550	360-Jej-A-15-T	16	-	7903450	7903550	159,0,197
chr18	7908550	7908650	299-Duo-A-1-T	3	-	7908550	7908650	159,0,197
chr18	7909150	7909250	556-Duo-15-T	1	+	7909150	7909250	159,0,197
chr18	7914650	7914750	1004-Duo-B-4-T	4	+	7914650	7914750	159,0,197
chr18	7918450	7918550	358-Duo-D-15-T	2	-	7918450	7918550	159,0,197
chr18	9414750	9414850	360-Duo-15-N	1	-	9414750	9414850	159,0,197
chr18	9961450	9961550	1007-Ile-E-4-T	4	+	9961450	9961550	159,0,197
chr18	10015850	10015950	888-Col-4-T	3	+	10015850	10015950	159,0,197
chr18	10150150	10150250	360-Col-15-T	5	+	10150150	10150250	159,0,197
chr18	10556750	10556850	952-Jej-B-4-T	1	-	10556750	10556850	159,0,197
chr18	10595350	10595450	633-Jej-15-N	5	+	10595350	10595450	159,0,197
chr18	10598950	10599050	556-Duo-15-T	9	-	10598950	10599050	159,0,197
chr18	10749050	10749150	360-Duo-15-N	3	-	10749050	10749150	159,0,197
chr18	11319650	11319750	888-Duo-4-T	4	-	11319650	11319750	159,0,197
chr18	12313350	12313450	360-Duo-15-N	1	+	12313350	12313450	159,0,197
chr18	13428250	13428350	1007-Ile-E-4-T	2	+	13428250	13428350	159,0,197
chr18	14137750	14137850	888-Col-4-T	1	+	14137750	14137850	159,0,197
chr18	14571150	14571250	487-Int-A-15-T	30	-	14571150	14571250	159,0,197
chr18	14984050	14984150	357-Int-A-15-T	1	+	14984050	14984150	159,0,197
chr18	15698650	15698750	360-Col-15-N	5	-	15698650	15698750	159,0,197
chr18	18239450	18239550	550-Ile-A-15-T	13	-	18239450	18239550	159,0,197
chr18	18646150	18646250	1007-Ile-E-4-T	2	+	18646150	18646250	159,0,197
chr18	20374150	20374250	633-Jej-15-N	5	-	20374150	20374250	159,0,197
chr18	20908750	20908850	360-Duo-15-N	2	-	20908750	20908850	159,0,197
chr18	22942550	22942650	1004-Duo-B-4-T	8	+	22942550	22942650	159,0,197
chr18	23522050	23522150	357-Int-D-15-T	2	-	23522050	23522150	159,0,197
chr18	23580450	23580550	360-Duo-15-N	13	-	23580450	23580550	159,0,197
chr18	23767150	23767250	556-Duo-15-T	1	-	23767150	23767250	159,0,197
chr18	24385450	24385550	633-Jej-15-N	3	-	24385450	24385550	159,0,197
chr18	24411750	24411850	1004-Duo-4-N	3	-	24411750	24411850	159,0,197
chr18	24509050	24509150	888-Duo-4-T	3	-	24509050	24509150	159,0,197
chr18	24662650	24662750	633-Jej-15-N	2	-	24662650	24662750	159,0,197
chr18	24683850	24683950	1004-Duo-4-N	1	+	24683850	24683950	159,0,197
chr18	25217650	25217750	360-Duo-15-N	4	+	25217650	25217750	159,0,197
chr18	26307150	26307250	360-Duo-D-15-T	2	-	26307150	26307250	159,0,197
chr18	27810650	27810750	556-Duo-15-T	1	-	27810650	27810750	159,0,197
chr18	27843950	27844050	360-Duo-15-N	1	-	27843950	27844050	159,0,197
chr18	28458950	28459050	360-Jej-D-15-T	7	+	28458950	28459050	159,0,197
chr18	28891150	28891250	357-Int-A-15-T	7	+	28891150	28891250	159,0,197
chr18	29351550	29351650	550-Duo-K-15-T	1	+	29351550	29351650	159,0,197
chr18	29921650	29921750	1007-Ile-E-4-T	1	+	29921650	29921750	159,0,197
chr18	30948650	30948750	550-Col-15-T	1	-	30948650	30948750	159,0,197
chr18	31454850	31454950	899-Duo-A-4-T	82	+	31454850	31454950	159,0,197
chr18	31541650	31541750	360-Jej-A-15-T	2	-	31541650	31541750	159,0,197
chr18	31974250	31974350	360-Jej-D-15-T	5	-	31974250	31974350	159,0,197
chr18	31976850	31976950	888-Duo-4-T	2	-	31976850	31976950	159,0,197
chr18	32052750	32052850	1004-Duo-A-4-T	2	-	32052750	32052850	159,0,197
chr18	32337750	32337850	358-Duo-D-15-T	1	+	32337750	32337850	159,0,197
chr18	32354450	32354550	888-Duo-4-T	2	-	32354450	32354550	159,0,197
chr18	32881150	32881250	633-Duo-B-15-T	2	-	32881150	32881250	159,0,197
chr18	32975350	32975450	550-Col-15-T	7	+	32975350	32975450	159,0,197
chr18	33028550	33028650	633-Jej-15-N	3	+	33028550	33028650	159,0,197
chr18	33133750	33133850	633-Jej-D-15-T	6	+	33133750	33133850	159,0,197
chr18	33628850	33628950	633-Duo-B-15-T	12	-	33628850	33628950	159,0,197
chr18	33969150	33969250	888-Duo-4-T	5	+	33969150	33969250	159,0,197
chr18	34271950	34272050	550-Col-15-T	3	+	34271950	34272050	159,0,197
chr18	34302350	34302450	633-Duo-B-15-T	3	-	34302350	34302450	159,0,197
chr18	34302450	34302550	633-Duo-B-15-T	2	-	34302450	34302550	159,0,197
chr18	34380050	34380150	633-Duo-B-15-T	3	-	34380050	34380150	159,0,197
chr18	34383050	34383150	633-Col-15-T	74	-	34383050	34383150	159,0,197
chr18	34387150	34387250	360-Col-15-T	37	-	34387150	34387250	159,0,197
chr18	34390350	34390450	633-Duo-B-15-T	2	-	34390350	34390450	159,0,197
chr18	34391150	34391250	358-Duo-C-15-T	32	-	34391150	34391250	159,0,197
chr18	34391150	34391250	550-Col-15-T	50	-	34391150	34391250	159,0,197
chr18	34396650	34396750	299-Duo-A-1-T	1	-	34396650	34396750	159,0,197
chr18	34397750	34397850	888-Duo-4-T	9	-	34397750	34397850	159,0,197
chr18	34426850	34426950	633-Duo-B-15-T	9	-	34426850	34426950	159,0,197
chr18	34427650	34427750	299-Duo-C-1-T	11	-	34427650	34427750	159,0,197
chr18	34427750	34427850	1004-Duo-B-4-T	5	-	34427750	34427850	159,0,197
chr18	34429950	34430050	470-Col-1-T	55	+	34429950	34430050	159,0,197
chr18	34430750	34430850	299-Duo-C-1-T	1	-	34430750	34430850	159,0,197
chr18	34433750	34433850	292-Jej-1-T	16	-	34433750	34433850	159,0,197
chr18	34442650	34442750	633-Duo-B-15-T	7	+	34442650	34442750	159,0,197
chr18	34446850	34446950	358-Duo-D-15-T	13	+	34446850	34446950	159,0,197
chr18	34448950	34449050	358-Duo-D-15-T	1	+	34448950	34449050	159,0,197
chr18	34456750	34456850	888-Duo-4-T	7	-	34456750	34456850	159,0,197
chr18	34457250	34457350	888-Duo-4-T	1	-	34457250	34457350	159,0,197
chr18	34458650	34458750	633-Duo-B-15-T	9	-	34458650	34458750	159,0,197
chr18	34459650	34459750	550-Col-15-T	24	-	34459650	34459750	159,0,197
chr18	34465150	34465250	888-Duo-4-T	21	+	34465150	34465250	159,0,197
chr18	34465650	34465750	888-Duo-4-T	2	-	34465650	34465750	159,0,197
chr18	34468850	34468950	944-Ile-4-T	10	-	34468850	34468950	159,0,197
chr18	34468850	34468950	944-Col-A-4-T	12	-	34468850	34468950	159,0,197
chr18	34468850	34468950	944-Duo-4-T	116	-	34468850	34468950	159,0,197
chr18	34655650	34655750	299-Duo-A-1-T	3	-	34655650	34655750	159,0,197
chr18	34765050	34765150	299-Duo-C-1-T	2	-	34765050	34765150	159,0,197
chr18	34819150	34819250	1007-Ile-D-4-T	1	-	34819150	34819250	159,0,197
chr18	35068850	35068950	1007-Ile-E-4-T	1	+	35068850	35068950	159,0,197
chr18	35071050	35071150	633-Duo-B-15-T	15	+	35071050	35071150	159,0,197
chr18	35285450	35285550	299-Duo-C-1-T	1	+	35285450	35285550	159,0,197
chr18	35331750	35331850	360-Col-15-N	4	-	35331750	35331850	159,0,197
chr18	35717150	35717250	360-Col-15-T	8	-	35717150	35717250	159,0,197
chr18	35728050	35728150	360-Jej-D-15-T	8	+	35728050	35728150	159,0,197
chr18	35971250	35971350	550-Duo-J-15-T	64	+	35971250	35971350	159,0,197
chr18	35993450	35993550	888-Duo-4-T	1	+	35993450	35993550	159,0,197
chr18	36094850	36094950	888-Col-4-T	1	-	36094850	36094950	159,0,197
chr18	36608550	36608650	358-Duo-C-15-T	4	+	36608550	36608650	159,0,197
chr18	37125850	37125950	360-Col-15-N	1	+	37125850	37125950	159,0,197
chr18	37244550	37244650	888-Duo-4-T	10	-	37244550	37244650	159,0,197
chr18	37358550	37358650	888-Duo-4-T	1	-	37358550	37358650	159,0,197
chr18	37716550	37716650	633-Jej-15-N	1	+	37716550	37716650	159,0,197
chr18	38071450	38071550	550-Ile-B-15-T	4	-	38071450	38071550	159,0,197
chr18	38074350	38074450	556-Duo-15-T	2	-	38074350	38074450	159,0,197
chr18	38093350	38093450	360-Duo-15-N	2	-	38093350	38093450	159,0,197
chr18	38145850	38145950	583-Col-15-T	4	-	38145850	38145950	159,0,197
chr18	38156050	38156150	1004-Jej-C-4-T	9	-	38156050	38156150	159,0,197
chr18	38457250	38457350	358-Duo-D-15-T	5	-	38457250	38457350	159,0,197
chr18	39463250	39463350	550-Duo-L-15-T	1	-	39463250	39463350	159,0,197
chr18	41045850	41045950	633-Duo-B-15-T	9	-	41045850	41045950	159,0,197
chr18	41562850	41562950	1007-Ile-E-4-T	5	+	41562850	41562950	159,0,197
chr18	42174650	42174750	1004-Jej-C-4-T	9	-	42174650	42174750	159,0,197
chr18	42330650	42330750	1004-Jej-B-4-T	4	-	42330650	42330750	159,0,197
chr18	42459750	42459850	888-Duo-4-T	7	+	42459750	42459850	159,0,197
chr18	42539950	42540050	360-Duo-15-N	2	-	42539950	42540050	159,0,197
chr18	42724150	42724250	944-Col-B-4-T	6	-	42724150	42724250	159,0,197
chr18	42735450	42735550	633-Duo-A-15-T	5	-	42735450	42735550	159,0,197
chr18	43919250	43919350	360-Duo-15-N	2	+	43919250	43919350	159,0,197
chr18	44025950	44026050	1004-Duo-A-4-T	1	-	44025950	44026050	159,0,197
chr18	44726850	44726950	1007-Ile-E-4-T	4	-	44726850	44726950	159,0,197
chr18	44904050	44904150	299-Duo-C-1-T	74	-	44904050	44904150	159,0,197
chr18	46897850	46897950	633-Col-15-T	79	+	46897850	46897950	159,0,197
chr18	47234750	47234850	944-Col-4-N	3	+	47234750	47234850	159,0,197
chr18	48491850	48491950	1004-Duo-4-N	1	-	48491850	48491950	159,0,197
chr18	48901150	48901250	357-Int-A-15-T	1	+	48901150	48901250	159,0,197
chr18	49067950	49068050	633-Jej-15-N	2	+	49067950	49068050	159,0,197
chr18	49710450	49710550	360-Duo-D-15-T	13	-	49710450	49710550	159,0,197
chr18	49842550	49842650	583-Col-15-T	6	+	49842550	49842650	159,0,197
chr18	49891950	49892050	633-Duo-A-15-T	3	+	49891950	49892050	159,0,197
chr18	50035650	50035750	888-Col-4-T	3	-	50035650	50035750	159,0,197
chr18	50074250	50074350	360-Col-15-T	8	-	50074250	50074350	159,0,197
chr18	51264550	51264650	1004-Duo-B-4-T	5	-	51264550	51264650	159,0,197
chr18	52023650	52023750	357-Int-A-15-T	1	+	52023650	52023750	159,0,197
chr18	52462450	52462550	888-Duo-4-T	2	+	52462450	52462550	159,0,197
chr18	52507950	52508050	360-Duo-15-N	2	-	52507950	52508050	159,0,197
chr18	52970650	52970750	633-Col-15-T	1	+	52970650	52970750	159,0,197
chr18	53014950	53015050	888-Duo-4-T	2	+	53014950	53015050	159,0,197
chr18	53074250	53074350	299-Duo-C-1-T	16	+	53074250	53074350	159,0,197
chr18	53384350	53384450	487-Int-A-15-T	1	+	53384350	53384450	159,0,197
chr18	53477350	53477450	358-Duo-C-15-T	11	+	53477350	53477450	159,0,197
chr18	53594250	53594350	633-Col-15-T	1	+	53594250	53594350	159,0,197
chr18	54027750	54027850	360-Col-15-N	2	-	54027750	54027850	159,0,197
chr18	54043350	54043450	360-Jej-D-15-T	8	-	54043350	54043450	159,0,197
chr18	56209450	56209550	358-Duo-D-15-T	2	-	56209450	56209550	159,0,197
chr18	56876750	56876850	1007-Ile-D-4-T	13	+	56876750	56876850	159,0,197
chr18	58523750	58523850	1004-Jej-B-4-T	2	+	58523750	58523850	159,0,197
chr18	58828050	58828150	357-Int-A-15-T	21	-	58828050	58828150	159,0,197
chr18	59251350	59251450	1004-Jej-B-4-T	1	-	59251350	59251450	159,0,197
chr18	59530550	59530650	1004-Duo-4-N	4	-	59530550	59530650	159,0,197
chr18	60809150	60809250	360-Duo-15-N	3	-	60809150	60809250	159,0,197
chr18	61461850	61461950	1007-Ile-E-4-T	3	-	61461850	61461950	159,0,197
chr18	61550050	61550150	888-Col-4-T	2	-	61550050	61550150	159,0,197
chr18	62079050	62079150	556-Duo-15-T	3	+	62079050	62079150	159,0,197
chr18	62415050	62415150	583-Col-15-T	14	-	62415050	62415150	159,0,197
chr18	62458950	62459050	550-Col-15-T	10	-	62458950	62459050	159,0,197
chr18	62508750	62508850	360-Duo-15-N	1	-	62508750	62508850	159,0,197
chr18	62897750	62897850	944-Duo-4-T	1	-	62897750	62897850	159,0,197
chr18	63479250	63479350	888-Duo-4-T	1	-	63479250	63479350	159,0,197
chr18	63482550	63482650	633-Jej-15-N	1	+	63482550	63482650	159,0,197
chr18	64378850	64378950	360-Jej-D-15-T	5	+	64378850	64378950	159,0,197
chr18	64413050	64413150	633-Duo-B-15-T	1	+	64413050	64413150	159,0,197
chr18	64745450	64745550	357-Int-D-15-T	3	-	64745450	64745550	159,0,197
chr18	64753850	64753950	550-Col-15-T	6	-	64753850	64753950	159,0,197
chr18	65610150	65610250	292-Jej-1-T	3	+	65610150	65610250	159,0,197
chr18	66069550	66069650	633-Jej-D-15-T	2	-	66069550	66069650	159,0,197
chr18	66121250	66121350	1004-Duo-A-4-T	1	-	66121250	66121350	159,0,197
chr18	66235450	66235550	357-Int-A-15-T	1	+	66235450	66235550	159,0,197
chr18	66427150	66427250	1004-Duo-B-4-T	1	+	66427150	66427250	159,0,197
chr18	66978250	66978350	550-Col-15-T	4	+	66978250	66978350	159,0,197
chr18	67441250	67441350	1007-Ile-E-4-T	2	+	67441250	67441350	159,0,197
chr18	67594250	67594350	1007-Ile-D-4-T	1	+	67594250	67594350	159,0,197
chr18	67608050	67608150	550-Duo-K-15-T	20	-	67608050	67608150	159,0,197
chr18	67705550	67705650	550-Col-15-T	11	-	67705550	67705650	159,0,197
chr18	67777950	67778050	360-Col-15-N	4	+	67777950	67778050	159,0,197
chr18	67853650	67853750	360-Duo-A-15-T	2	+	67853650	67853750	159,0,197
chr18	68112650	68112750	944-Col-4-N	1	+	68112650	68112750	159,0,197
chr18	68438650	68438750	556-Duo-15-T	3	+	68438650	68438750	159,0,197
chr18	68607750	68607850	292-Jej-1-T	7	-	68607750	68607850	159,0,197
chr18	69263250	69263350	1004-Jej-C-4-T	2	-	69263250	69263350	159,0,197
chr18	69498850	69498950	1004-Duo-B-4-T	2	-	69498850	69498950	159,0,197
chr18	69539350	69539450	299-Duo-C-1-T	2	-	69539350	69539450	159,0,197
chr18	69594850	69594950	358-Duo-C-15-T	3	-	69594850	69594950	159,0,197
chr18	69687550	69687650	550-Duo-L-15-T	9	-	69687550	69687650	159,0,197
chr18	70166750	70166850	633-Jej-15-N	2	+	70166750	70166850	159,0,197
chr18	70439350	70439450	633-Duo-B-15-T	1	+	70439350	70439450	159,0,197
chr18	70782750	70782850	1004-Duo-4-N	9	-	70782750	70782850	159,0,197
chr18	70784650	70784750	633-Jej-15-N	1	-	70784650	70784750	159,0,197
chr18	71199950	71200050	888-Col-4-T	2	+	71199950	71200050	159,0,197
chr18	71962050	71962150	1004-Duo-4-N	6	+	71962050	71962150	159,0,197
chr18	72057250	72057350	888-Duo-4-T	1	+	72057250	72057350	159,0,197
chr18	72130050	72130150	1007-Ile-E-4-T	6	-	72130050	72130150	159,0,197
chr18	72694550	72694650	633-Duo-B-15-T	11	+	72694550	72694650	159,0,197
chr18	73068550	73068650	633-Jej-15-N	2	+	73068550	73068650	159,0,197
chr18	73820750	73820850	550-Duo-L-15-T	16	-	73820750	73820850	159,0,197
chr18	73830650	73830750	550-Duo-J-15-T	54	+	73830650	73830750	159,0,197
chr18	73831950	73832050	550-Ile-A-15-T	5	-	73831950	73832050	159,0,197
chr18	73855150	73855250	360-Jej-A-15-T	51	+	73855150	73855250	159,0,197
chr18	73860050	73860150	550-Duo-J-15-T	32	+	73860050	73860150	159,0,197
chr18	74240450	74240550	360-Duo-15-N	1	+	74240450	74240550	159,0,197
chr18	74619850	74619950	583-Col-15-T	1	+	74619850	74619950	159,0,197
chr18	74770250	74770350	360-Jej-D-15-T	1	-	74770250	74770350	159,0,197
chr18	75057750	75057850	899-Duo-A-4-T	23	-	75057750	75057850	159,0,197
chr18	75276650	75276750	360-Col-15-T	6	+	75276650	75276750	159,0,197
chr18	75296450	75296550	487-Int-A-15-T	24	+	75296450	75296550	159,0,197
chr18	75430450	75430550	360-Jej-D-15-T	3	-	75430450	75430550	159,0,197
chr18	75903550	75903650	299-Duo-C-1-T	9	+	75903550	75903650	159,0,197
chr18	76094550	76094650	360-Duo-15-N	3	-	76094550	76094650	159,0,197
chr18	76450750	76450850	299-Duo-C-1-T	1	-	76450750	76450850	159,0,197
chr18	76602350	76602450	360-Jej-A-15-T	4	-	76602350	76602450	159,0,197
chr18	76835750	76835850	292-Jej-1-T	23	+	76835750	76835850	159,0,197
chr18	77190050	77190150	633-Duo-B-15-T	4	+	77190050	77190150	159,0,197
chr18	77311550	77311650	888-Col-4-T	1	+	77311550	77311650	159,0,197
chr18	77377350	77377450	633-Jej-15-N	3	+	77377350	77377450	159,0,197
chr18	77382650	77382750	360-Duo-15-N	2	+	77382650	77382750	159,0,197
chr18	77928950	77929050	583-Col-15-T	24	-	77928950	77929050	159,0,197
chr18	78050850	78050950	1004-Duo-A-4-T	2	+	78050850	78050950	159,0,197
chr18	78106050	78106150	556-Duo-15-T	1	+	78106050	78106150	159,0,197
chr18	78372750	78372850	888-Col-4-T	2	-	78372750	78372850	159,0,197
chr18	78891750	78891850	1004-Duo-A-4-T	2	+	78891750	78891850	159,0,197
chr18	79340850	79340950	550-Duo-L-15-T	6	+	79340850	79340950	159,0,197
chr18	80373350	80373450	360-Col-15-N	1	-	80373350	80373450	159,0,197
chr18	81430350	81430450	358-Duo-C-15-T	6	+	81430350	81430450	159,0,197
chr18	81456850	81456950	888-Duo-4-T	8	+	81456850	81456950	159,0,197
chr18	81841950	81842050	633-Duo-B-15-T	15	-	81841950	81842050	159,0,197
chr18	82689950	82690050	1004-Duo-A-4-T	1	-	82689950	82690050	159,0,197
chr18	83985650	83985750	944-Duo-4-T	1	-	83985650	83985750	159,0,197
chr18	84563750	84563850	299-Duo-A-1-T	2	-	84563750	84563850	159,0,197
chr18	84610550	84610650	357-Int-A-15-T	3	+	84610550	84610650	159,0,197
chr18	86415050	86415150	357-Int-A-15-T	2	+	86415050	86415150	159,0,197
chr18	86847650	86847750	360-Duo-15-N	2	-	86847650	86847750	159,0,197
chr18	86982550	86982650	360-Duo-15-N	2	+	86982550	86982650	159,0,197
chr18	87338750	87338850	1004-Duo-A-4-T	1	-	87338750	87338850	159,0,197
chr18	87574950	87575050	1004-Duo-A-4-T	2	+	87574950	87575050	159,0,197
chr18	87853150	87853250	1004-Jej-C-4-T	1	-	87853150	87853250	159,0,197
chr18	87853150	87853250	1004-Duo-A-4-T	3	-	87853150	87853250	159,0,197
chr18	87944850	87944950	1004-Jej-B-4-T	1	+	87944850	87944950	159,0,197
chr18	88262050	88262150	633-Jej-15-N	1	+	88262050	88262150	159,0,197
chr18	88574450	88574550	1004-Duo-B-4-T	1	+	88574450	88574550	159,0,197
chr18	88912650	88912750	633-Jej-B-15-T	11	+	88912650	88912750	159,0,197
chr18	89036050	89036150	633-Jej-B-15-T	2	+	89036050	89036150	159,0,197
chr18	89265650	89265750	888-Col-4-T	2	+	89265650	89265750	159,0,197
chr18	90693550	90693650	358-Duo-C-15-T	5	+	90693550	90693650	159,0,197
chr19	3309450	3309550	633-Duo-B-15-T	5	+	3309450	3309550	159,0,197
chr19	3574350	3574450	299-Duo-A-1-T	6	+	3574350	3574450	159,0,197
chr19	3681950	3682050	1004-Duo-B-4-T	1	-	3681950	3682050	159,0,197
chr19	3863250	3863350	292-Jej-1-T	60	-	3863250	3863350	159,0,197
chr19	5262950	5263050	888-Col-4-T	2	-	5262950	5263050	159,0,197
chr19	5279750	5279850	357-Int-D-15-T	5	-	5279750	5279850	159,0,197
chr19	5353750	5353850	888-Col-4-T	2	+	5353750	5353850	159,0,197
chr19	5827750	5827850	888-Col-4-T	1	-	5827750	5827850	159,0,197
chr19	6139350	6139450	888-Col-4-T	7	+	6139350	6139450	159,0,197
chr19	7038850	7038950	633-Jej-D-15-T	21	+	7038850	7038950	159,0,197
chr19	7182650	7182750	360-Duo-15-N	1	-	7182650	7182750	159,0,197
chr19	7562550	7562650	360-Duo-15-N	3	+	7562550	7562650	159,0,197
chr19	8649250	8649350	299-Duo-C-1-T	5	-	8649250	8649350	159,0,197
chr19	10261350	10261450	633-Duo-B-15-T	2	+	10261350	10261450	159,0,197
chr19	10616050	10616150	358-Duo-D-15-T	5	+	10616050	10616150	159,0,197
chr19	11253450	11253550	1004-Duo-4-N	1	-	11253450	11253550	159,0,197
chr19	11575950	11576050	633-Jej-D-15-T	15	+	11575950	11576050	159,0,197
[truncated: 2,898 more rows]
