# Supplementary material for: TAPDANCE: An automated tool to identify and annotate transposon insertion CISs and associations between CISs from next generation sequence data
Source: BMC Bioinformatics. 2012 Jun 29;13:154. doi: 10.1186/1471-2105-13-154 (PMC3461456; doi:10.1186/1471-2105-13-154)
Supplement: Additional file 2 — Example data. We have included a zipped up archive.zip which contains 4 data files in the data directory, as well as the results obtained after running the scripts. [file 1471-2105-13-154-S2.zip › colon1/results/all/plot_all-nr-colon1-0.0001.wig]

track type=wiggle_0 name="colon1.all_0.0001" description="colon1.all_0.0001" visibility=full autoScale=off
chr18	34380100	34515100	31.6930462932779
chr18	7882900	7945900	9.93316490898355
chr17	47716100	47735100	7.64601034030763
chr10	38867200	38886200	3.34828496308307
chr13	115096900	115159900	2.89372267114761
chr13	31019400	31082400	2.89372267114761
chr2	48673200	48808200	2.63961216818322
chr2	68742200	68975200	2.4713642552821
chr6	37886200	37905200	1.33592291050267
chr5	47724500	47743500	1.33592291050267
chr4	88924100	88943100	1.33592291050267
chr4	55364400	55383400	1.33592291050267
chr3	125995800	126014800	1.33592291050267
chr19	41592100	41611100	1.33592291050267
chr18	73820800	73839800	1.33592291050267
chr11	51509300	51528300	1.33592291050267
chr10	94997300	95016300	1.33592291050267
chr6	47430700	47449700	1.33592291050267
chr7	56570600	56589600	1.33592291050267
chr8	35994100	36013100	1.33592291050267
chr8	46075100	46094100	1.33592291050267
chr9	71909400	71928400	1.33592291050267
chr2	20846000	20909000	1.3050375540599
chr16	95611900	95674900	1.3050375540599
chr13	102457100	102520100	1.3050375540599
chr13	12048500	12111500	1.3050375540599
chr7	108258900	108321900	1.3050375540599
chr9	100376500	100439500	1.3050375540599
chr11	80375600	80608600	1.30456647408859
chr4	109366200	109501200	1.30273902408931
