# Supplementary material for: TAPDANCE: An automated tool to identify and annotate transposon insertion CISs and associations between CISs from next generation sequence data
Source: BMC Bioinformatics. 2012 Jun 29;13:154. doi: 10.1186/1471-2105-13-154 (PMC3461456; doi:10.1186/1471-2105-13-154)
Supplement: Additional file 2 — Example data. We have included a zipped up archive.zip which contains 4 data files in the data directory, as well as the results obtained after running the scripts. [file 1471-2105-13-154-S2.zip › colon1/results/raw10_colon1.BED]

track type ='BED' name='raw10colon1' description='10colon1' visibility=2 itemRgb='On'
chr1	9164824	9164883	583-Col-15-T-R-20	20	+	9164824	9164883
chr1	13321375	13321408	583-Col-15-T-R-25	25	+	13321375	13321408
chr1	16486295	16486328	633-Jej-15-N-R-15	15	-	16486295	16486328
chr1	17355059	17355092	1004-Duo-A-4-T-R-27	27	-	17355059	17355092
chr1	17355059	17355092	1004-Duo-B-4-T-R-31	31	-	17355059	17355092
chr1	17355059	17355092	1004-Duo-4-N-R-15	15	-	17355059	17355092
chr1	17355059	17355092	1004-Jej-B-4-T-R-74	74	-	17355059	17355092
chr1	18117742	18117801	633-Jej-B-15-T-R-15	15	-	18117742	18117801
chr1	18186757	18186816	550-Duo-K-15-T-R-14	14	-	18186757	18186816
chr1	22556960	22556993	357-Int-D-15-T-R-22	22	+	22556960	22556993
chr1	23907187	23907246	633-Col-15-T-R-22	22	+	23907187	23907246
chr1	24881605	24881664	899-Duo-A-4-T-R-16	16	-	24881605	24881664
chr1	24881631	24881664	899-Duo-A-4-T-R-18	18	-	24881631	24881664
chr1	25349894	25349927	360-Jej-A-15-T-R-18	18	-	25349894	25349927
chr1	28048402	28048459	556-Duo-15-T-R-12	12	-	28048402	28048459
chr1	28821917	28821945	633-Jej-D-15-T-R-15	15	+	28821917	28821945
chr1	30044269	30044328	633-Jej-D-15-T-R-13	13	-	30044269	30044328
chr1	35078275	35078308	633-Jej-15-N-R-11	11	-	35078275	35078308
chr1	36127193	36127252	360-Col-15-N-R-12	12	-	36127193	36127252
chr1	36204104	36204163	550-Duo-K-15-T-R-23	23	+	36204104	36204163
chr1	36754611	36754670	583-Col-15-T-R-13	13	+	36754611	36754670
chr1	36979567	36979626	358-Duo-C-15-T-R-12	12	-	36979567	36979626
chr1	36992347	36992405	550-Duo-L-15-T-R-13	13	+	36992347	36992405
chr1	38527412	38527471	633-Col-15-T-R-12	12	-	38527412	38527471
chr1	40766397	40766452	633-Duo-B-15-T-R-10	10	+	40766397	40766452
chr1	41489022	41489081	633-Jej-15-N-R-10	10	+	41489022	41489081
chr1	45728429	45728459	1004-Duo-4-N-R-10	10	-	45728429	45728459
chr1	48411188	48411247	470-Col-1-T-R-13	13	+	48411188	48411247
chr1	49988849	49988908	550-Duo-K-15-T-R-13	13	-	49988849	49988908
chr1	50866025	50866058	360-Jej-A-15-T-R-13	13	-	50866025	50866058
chr1	50911728	50911761	583-Col-15-T-R-17	17	-	50911728	50911761
chr1	53923083	53923107	487-Int-B-15-T-R-91	91	-	53923083	53923107
chr1	54070445	54070478	633-Jej-D-15-T-R-10	10	-	54070445	54070478
chr1	55953604	55953663	299-Duo-C-1-T-R-11	11	+	55953604	55953663
chr1	59154910	59154968	550-Ile-A-15-T-R-15	15	-	59154910	59154968
chr1	59892713	59892741	358-Duo-C-15-T-R-15	15	+	59892713	59892741
chr1	61768949	61768982	470-Col-1-T-R-114	114	+	61768949	61768982
chr1	62103186	62103245	583-Col-15-T-R-23	23	+	62103186	62103245
chr1	62984389	62984422	633-Duo-B-15-T-R-51	51	-	62984389	62984422
chr1	63479717	63479773	292-Jej-1-T-R-44	44	-	63479717	63479773
chr1	64646037	64646070	583-Col-15-T-R-18	18	-	64646037	64646070
chr1	66106187	66106246	633-Jej-B-15-T-R-26	26	+	66106187	66106246
chr1	67331280	67331335	633-Duo-A-15-T-R-16	16	+	67331280	67331335
chr1	68220594	68220627	583-Col-15-T-R-22	22	-	68220594	68220627
chr1	78384626	78384685	360-Jej-D-15-T-R-15	15	+	78384626	78384685
chr1	78477304	78477337	583-Col-15-T-R-13	13	+	78477304	78477337
chr1	79635194	79635227	633-Col-15-T-R-91	91	-	79635194	79635227
chr1	79637028	79637061	633-Col-15-T-R-39	39	-	79637028	79637061
chr1	79709245	79709304	360-Duo-A-15-T-R-14	14	+	79709245	79709304
chr1	82305101	82305156	633-Duo-A-15-T-R-12	12	+	82305101	82305156
chr1	87728912	87728971	633-Jej-D-15-T-R-23	23	-	87728912	87728971
chr1	89266037	89266070	550-Col-15-T-R-15	15	-	89266037	89266070
chr1	89287701	89287760	633-Col-15-T-R-15	15	-	89287701	89287760
chr1	91935969	91936002	633-Jej-D-15-T-R-17	17	-	91935969	91936002
chr1	93925985	93926044	583-Col-15-T-R-25	25	-	93925985	93926044
chr1	96870942	96871001	358-Duo-C-15-T-R-13	13	-	96870942	96871001
chr1	100071178	100071237	633-Duo-B-15-T-R-14	14	+	100071178	100071237
chr1	100388325	100388358	299-Duo-C-1-T-R-10	10	+	100388325	100388358
chr1	100870831	100870864	360-Duo-D-15-T-R-12	12	-	100870831	100870864
chr1	102150692	102150725	360-Col-15-N-R-15	15	+	102150692	102150725
chr1	103589506	103589565	360-Duo-A-15-T-R-12	12	+	103589506	103589565
chr1	104388856	104388915	360-Jej-D-15-T-R-11	11	+	104388856	104388915
chr1	105512835	105512894	550-Duo-J-15-T-R-49	49	+	105512835	105512894
chr1	106560573	106560603	633-Col-15-T-R-12	12	-	106560573	106560603
chr1	109150724	109150757	299-Duo-C-1-T-R-14	14	+	109150724	109150757
chr1	109596999	109597058	550-Duo-J-15-T-R-14	14	+	109596999	109597058
chr1	111210872	111210931	633-Col-15-T-R-51	51	+	111210872	111210931
chr1	112555990	112556023	360-Col-15-T-R-20	20	+	112555990	112556023
chr1	113536548	113536581	633-Jej-D-15-T-R-10	10	-	113536548	113536581
chr1	118133219	118133278	583-Col-15-T-R-10	10	-	118133219	118133278
chr1	120571173	120571232	633-Col-15-T-R-15	15	+	120571173	120571232
chr1	121019414	121019447	550-Duo-K-15-T-R-37	37	-	121019414	121019447
chr1	122367755	122367788	633-Col-15-T-R-10	10	-	122367755	122367788
chr1	123374628	123374661	1004-Duo-A-4-T-R-11	11	-	123374628	123374661
chr1	123374631	123374661	1004-Jej-B-4-T-R-75	75	-	123374631	123374661
chr1	123374631	123374661	1004-Duo-B-4-T-R-57	57	-	123374631	123374661
chr1	123374631	123374661	1004-Jej-C-4-T-R-46	46	-	123374631	123374661
chr1	123374631	123374661	1004-Duo-4-N-R-42	42	-	123374631	123374661
chr1	123374631	123374661	1004-Duo-A-4-T-R-62	62	-	123374631	123374661
chr1	123374637	123374661	1004-Jej-C-4-T-R-15	15	-	123374637	123374661
chr1	124427059	124427092	633-Jej-15-N-R-13	13	-	124427059	124427092
chr1	124466316	124466340	556-Duo-15-T-R-14	14	+	124466316	124466340
chr1	125658104	125658137	633-Duo-A-15-T-R-13	13	-	125658104	125658137
chr1	125902905	125902938	633-Duo-B-15-T-R-10	10	-	125902905	125902938
chr1	125975981	125976040	633-Jej-B-15-T-R-11	11	+	125975981	125976040
chr1	126637326	126637385	358-Duo-D-15-T-R-25	25	+	126637326	126637385
chr1	127183556	127183589	360-Col-15-N-R-25	25	+	127183556	127183589
chr1	127444573	127444606	1004-Duo-A-4-T-R-14	14	+	127444573	127444606
chr1	128918995	128919028	633-Jej-D-15-T-R-13	13	-	128918995	128919028
chr1	129233069	129233102	633-Duo-A-15-T-R-29	29	+	129233069	129233102
chr1	129782247	129782280	550-Ile-B-15-T-R-11	11	+	129782247	129782280
chr1	129908681	129908736	583-Col-15-T-R-16	16	+	129908681	129908736
chr1	130005462	130005521	550-Duo-J-15-T-R-28	28	-	130005462	130005521
chr1	130959591	130959650	633-Col-15-T-R-39	39	+	130959591	130959650
chr1	131694548	131694581	633-Jej-D-15-T-R-21	21	+	131694548	131694581
chr1	131867207	131867266	633-Col-15-T-R-32	32	-	131867207	131867266
chr1	134190810	134190863	360-Col-15-T-R-11	11	+	134190810	134190863
chr1	134550852	134550911	952-Jej-A-4-T-R-10	10	-	134550852	134550911
chr1	134999066	134999125	357-Int-D-15-T-R-16	16	-	134999066	134999125
chr1	135088057	135088116	633-Duo-A-15-T-R-12	12	+	135088057	135088116
chr1	136401551	136401605	633-Jej-D-15-T-R-30	30	+	136401551	136401605
chr1	137257906	137257965	633-Duo-B-15-T-R-11	11	-	137257906	137257965
chr1	137634763	137634822	633-Duo-A-15-T-R-10	10	+	137634763	137634822
chr1	138361027	138361086	633-Jej-B-15-T-R-14	14	-	138361027	138361086
chr1	139219160	139219219	360-Jej-D-15-T-R-11	11	-	139219160	139219219
chr1	139841338	139841397	1004-Duo-A-4-T-R-13	13	-	139841338	139841397
chr1	142645854	142645887	299-Duo-A-1-T-R-10	10	-	142645854	142645887
chr1	144663051	144663084	360-Jej-A-15-T-R-16	16	+	144663051	144663084
chr1	145462176	145462235	888-Col-4-T-R-11	11	+	145462176	145462235
chr1	147313141	147313174	633-Duo-A-15-T-R-19	19	+	147313141	147313174
chr1	151682617	151682676	550-Col-15-T-R-27	27	-	151682617	151682676
chr1	152268481	152268509	633-Duo-A-15-T-R-13	13	-	152268481	152268509
chr1	154225367	154225426	360-Jej-D-15-T-R-10	10	+	154225367	154225426
chr1	154707442	154707501	299-Duo-C-1-T-R-15	15	-	154707442	154707501
chr1	154721474	154721507	299-Duo-A-1-T-R-13	13	+	154721474	154721507
chr1	155608523	155608551	292-Jej-1-T-R-11	11	+	155608523	155608551
chr1	157855515	157855574	292-Ile-A-1-T-R-19	19	+	157855515	157855574
chr1	160493935	160493968	360-Jej-A-15-T-R-10	10	+	160493935	160493968
chr1	162322252	162322311	550-Duo-K-15-T-R-72	72	-	162322252	162322311
chr1	162399914	162399947	358-Duo-C-15-T-R-19	19	-	162399914	162399947
chr1	162492717	162492750	360-Jej-D-15-T-R-19	19	+	162492717	162492750
chr1	162644481	162644540	299-Duo-C-1-T-R-11	11	-	162644481	162644540
chr1	162813370	162813403	633-Duo-B-15-T-R-10	10	+	162813370	162813403
chr1	163762204	163762263	292-Ile-A-1-T-R-16	16	+	163762204	163762263
chr1	163942850	163942909	633-Duo-B-15-T-R-12	12	+	163942850	163942909
chr1	164387372	164387431	633-Duo-A-15-T-R-10	10	+	164387372	164387431
chr1	164397094	164397153	633-Duo-A-15-T-R-14	14	+	164397094	164397153
chr1	164413894	164413927	944-Col-B-4-T-R-14	14	+	164413894	164413927
chr1	164587359	164587403	633-Duo-A-15-T-R-26	26	-	164587359	164587403
chr1	165055828	165055861	550-Duo-K-15-T-R-16	16	-	165055828	165055861
chr1	165878303	165878336	360-Col-15-T-R-11	11	-	165878303	165878336
chr1	166312300	166312359	633-Jej-B-15-T-R-10	10	-	166312300	166312359
chr1	166865449	166865508	292-Jej-1-T-R-29	29	+	166865449	166865508
chr1	169714586	169714645	292-Jej-1-T-R-22	22	+	169714586	169714645
chr1	170155806	170155865	633-Col-15-T-R-47	47	-	170155806	170155865
chr1	171125238	171125271	358-Duo-C-15-T-R-28	28	+	171125238	171125271
chr1	173254272	173254331	550-Duo-J-15-T-R-11	11	-	173254272	173254331
chr1	173474142	173474200	360-Duo-A-15-T-R-21	21	+	173474142	173474200
chr1	174088022	174088081	633-Jej-D-15-T-R-11	11	+	174088022	174088081
chr1	174156715	174156774	360-Col-15-T-R-12	12	-	174156715	174156774
chr1	176510670	176510729	550-Col-15-T-R-14	14	+	176510670	176510729
chr1	177567192	177567251	550-Duo-K-15-T-R-15	15	+	177567192	177567251
chr1	177685058	177685091	360-Duo-A-15-T-R-14	14	-	177685058	177685091
chr1	178270094	178270153	633-Duo-A-15-T-R-11	11	-	178270094	178270153
chr1	178723930	178723989	550-Duo-L-15-T-R-13	13	+	178723930	178723989
chr1	178959426	178959485	470-Col-1-T-R-25	25	+	178959426	178959485
chr1	179253119	179253178	550-Duo-K-15-T-R-17	17	-	179253119	179253178
chr1	179266020	179266079	633-Jej-D-15-T-R-14	14	-	179266020	179266079
chr1	179532542	179532575	550-Duo-L-15-T-R-31	31	+	179532542	179532575
chr1	179723597	179723649	633-Duo-A-15-T-R-22	22	+	179723597	179723649
chr1	181673874	181673927	556-Duo-15-T-R-10	10	-	181673874	181673927
chr1	183118022	183118081	487-Int-A-15-T-R-22	22	-	183118022	183118081
chr1	184710097	184710156	583-Col-15-T-R-16	16	-	184710097	184710156
chr1	187404750	187404809	633-Duo-B-15-T-R-10	10	-	187404750	187404809
chr1	187972551	187972610	633-Duo-A-15-T-R-11	11	+	187972551	187972610
chr1	189777468	189777501	583-Col-15-T-R-26	26	-	189777468	189777501
chr1	192918667	192918726	583-Col-15-T-R-15	15	-	192918667	192918726
chr1	195482785	195482815	556-Duo-15-T-R-19	19	-	195482785	195482815
chr1	195578376	195578435	633-Jej-D-15-T-R-25	25	-	195578376	195578435
chr10	15585880	15585910	360-Col-15-N-R-11	11	-	15585880	15585910
chr10	20505181	20505240	360-Col-15-T-R-13	13	+	20505181	20505240
chr10	22173093	22173152	633-Duo-A-15-T-R-10	10	+	22173093	22173152
chr10	26922668	26922727	292-Ile-A-1-T-R-16	16	+	26922668	26922727
chr10	31542587	31542620	360-Duo-A-15-T-R-18	18	-	31542587	31542620
chr10	34864217	34864274	899-Duo-D-4-T-R-24	24	-	34864217	34864274
chr10	38869832	38869891	1004-Jej-C-4-T-R-14	14	-	38869832	38869891
chr10	38869832	38869891	1004-Duo-A-4-T-R-22	22	-	38869832	38869891
chr10	40016328	40016361	360-Jej-A-15-T-R-17	17	+	40016328	40016361
chr10	41983377	41983436	952-Jej-B-4-T-R-22	22	+	41983377	41983436
chr10	41983377	41983436	952-Jej-A-4-T-R-17	17	+	41983377	41983436
chr10	42667418	42667451	292-Jej-1-T-R-96	96	-	42667418	42667451
chr10	44179149	44179182	358-Duo-D-15-T-R-10	10	+	44179149	44179182
chr10	45259566	45259599	550-Duo-K-15-T-R-16	16	-	45259566	45259599
chr10	46665581	46665614	944-Col-4-N-R-14	14	-	46665581	46665614
chr10	55364265	55364324	899-Duo-D-4-T-R-21	21	-	55364265	55364324
chr10	57188808	57188841	1004-Jej-B-4-T-R-10	10	-	57188808	57188841
chr10	57915266	57915325	550-Col-15-T-R-15	15	-	57915266	57915325
chr10	61069428	61069487	952-Jej-B-4-T-R-15	15	-	61069428	61069487
chr10	61069428	61069487	952-Jej-A-4-T-R-25	25	-	61069428	61069487
chr10	63018275	63018334	487-Int-A-15-T-R-21	21	-	63018275	63018334
chr10	74320121	74320178	550-Col-15-T-R-17	17	-	74320121	74320178
chr10	82372816	82372872	944-Col-A-4-T-R-15	15	-	82372816	82372872
chr10	86119654	86119713	633-Duo-B-15-T-R-11	11	-	86119654	86119713
chr10	87498228	87498287	633-Jej-15-N-R-10	10	+	87498228	87498287
chr10	89803025	89803084	360-Duo-D-15-T-R-13	13	-	89803025	89803084
chr10	98442165	98442224	360-Col-15-T-R-19	19	-	98442165	98442224
chr10	114814819	114814878	944-Duo-4-T-R-26	26	-	114814819	114814878
chr10	114814819	114814878	944-Ile-4-T-R-28	28	-	114814819	114814878
chr10	114814819	114814878	944-Col-A-4-T-R-28	28	-	114814819	114814878
chr10	116938296	116938355	899-Duo-D-4-T-R-51	51	+	116938296	116938355
chr10	124943884	124943917	299-Duo-C-1-T-R-10	10	+	124943884	124943917
chr10	128137196	128137255	358-Duo-C-15-T-R-11	11	-	128137196	128137255
chr10	128306029	128306062	358-Duo-D-15-T-R-17	17	+	128306029	128306062
chr10	129226761	129226820	899-Duo-D-4-T-R-17	17	-	129226761	129226820
chr11	3075328	3075356	550-Ile-B-15-T-R-10	10	+	3075328	3075356
chr11	5236887	5236920	360-Col-15-T-R-12	12	+	5236887	5236920
chr11	12204638	12204671	360-Duo-D-15-T-R-15	15	-	12204638	12204671
chr11	18724047	18724106	357-Int-A-15-T-R-14	14	-	18724047	18724106
chr11	19975588	19975647	888-Duo-4-T-R-10	10	-	19975588	19975647
chr11	23164579	23164638	1004-Jej-C-4-T-R-11	11	-	23164579	23164638
chr11	35834826	35834885	888-Duo-4-T-R-10	10	+	35834826	35834885
chr11	39327653	39327686	360-Jej-D-15-T-R-11	11	+	39327653	39327686
chr11	39511767	39511800	358-Duo-C-15-T-R-17	17	+	39511767	39511800
chr11	44545940	44545997	550-Ile-A-15-T-R-58	58	+	44545940	44545997
chr11	49612675	49612734	357-Int-D-15-T-R-10	10	-	49612675	49612734
chr11	51092794	51092853	1004-Jej-B-4-T-R-22	22	+	51092794	51092853
chr11	51092794	51092853	1004-Jej-C-4-T-R-13	13	+	51092794	51092853
chr11	51511570	51511622	358-Duo-C-15-T-R-11	11	-	51511570	51511622
chr11	54063116	54063175	952-Jej-B-4-T-R-14	14	-	54063116	54063175
chr11	54063209	54063268	1007-Ile-D-4-T-R-11	11	-	54063209	54063268
chr11	54064449	54064482	1004-Duo-4-N-R-23	23	-	54064449	54064482
chr11	54064449	54064482	1004-Duo-B-4-T-R-73	73	-	54064449	54064482
chr11	54064449	54064482	1004-Jej-C-4-T-R-21	21	-	54064449	54064482
chr11	54064449	54064482	1004-Duo-A-4-T-R-63	63	-	54064449	54064482
chr11	54064449	54064482	1004-Jej-B-4-T-R-82	82	-	54064449	54064482
chr11	54075593	54075652	899-Duo-D-4-T-R-108	108	-	54075593	54075652
chr11	54075593	54075652	899-Duo-A-4-T-R-81	81	-	54075593	54075652
chr11	59311475	59311534	487-Int-A-15-T-R-29	29	+	59311475	59311534
chr11	59563533	59563592	487-Int-A-15-T-R-11	11	+	59563533	59563592
chr11	61652595	61652654	550-Duo-K-15-T-R-27	27	-	61652595	61652654
chr11	69402686	69402738	944-Ile-4-T-R-16	16	+	69402686	69402738
chr11	70528398	70528457	550-Ile-A-15-T-R-13	13	-	70528398	70528457
chr11	70528404	70528457	550-Ile-A-15-T-R-11	11	-	70528404	70528457
chr11	72074736	72074795	360-Duo-15-N-R-11	11	-	72074736	72074795
chr11	75553750	75553807	292-Jej-1-T-R-51	51	-	75553750	75553807
chr11	80199715	80199774	487-Int-A-15-T-R-10	10	-	80199715	80199774
chr11	80494611	80494670	487-Int-A-15-T-R-14	14	-	80494611	80494670
chr11	82027764	82027823	357-Int-A-15-T-R-11	11	-	82027764	82027823
chr11	83107695	83107728	633-Jej-D-15-T-R-18	18	+	83107695	83107728
chr11	86435363	86435396	899-Duo-A-4-T-R-72	72	-	86435363	86435396
chr11	86562524	86562583	360-Duo-A-15-T-R-11	11	+	86562524	86562583
chr11	86964404	86964460	899-Duo-A-4-T-R-18	18	+	86964404	86964460
chr11	87901975	87902034	633-Jej-D-15-T-R-17	17	-	87901975	87902034
chr11	87960851	87960884	633-Duo-A-15-T-R-11	11	-	87960851	87960884
chr11	88838903	88838962	360-Col-15-T-R-10	10	-	88838903	88838962
chr11	95151404	95151463	888-Duo-4-T-R-11	11	+	95151404	95151463
chr11	95743862	95743921	487-Int-A-15-T-R-24	24	-	95743862	95743921
chr11	110972856	110972914	944-Col-4-N-R-13	13	+	110972856	110972914
chr11	115535473	115535506	1004-Duo-4-N-R-15	15	-	115535473	115535506
chr12	9103909	9103968	360-Jej-D-15-T-R-10	10	+	9103909	9103968
chr12	14280504	14280563	299-Duo-A-1-T-R-18	18	+	14280504	14280563
chr12	14292780	14292839	550-Col-15-T-R-13	13	-	14292780	14292839
chr12	27908079	27908138	360-Jej-D-15-T-R-10	10	-	27908079	27908138
chr12	28743402	28743435	550-Duo-K-15-T-R-17	17	-	28743402	28743435
chr12	34263029	34263088	360-Duo-A-15-T-R-26	26	+	34263029	34263088
chr12	41044204	41044263	888-Col-4-T-R-12	12	+	41044204	41044263
chr12	44480172	44480231	357-Int-D-15-T-R-12	12	+	44480172	44480231
chr12	46004477	46004510	357-Int-A-15-T-R-10	10	+	46004477	46004510
chr12	53625637	53625696	358-Duo-D-15-T-R-10	10	-	53625637	53625696
chr12	56055631	56055690	550-Duo-L-15-T-R-18	18	+	56055631	56055690
chr12	62633923	62633956	550-Ile-B-15-T-R-10	10	+	62633923	62633956
chr12	63800775	63800808	360-Duo-A-15-T-R-27	27	+	63800775	63800808
chr12	66190749	66190808	944-Duo-4-T-R-12	12	-	66190749	66190808
chr12	68723249	68723282	583-Col-15-T-R-25	25	-	68723249	68723282
chr12	71325409	71325468	899-Duo-A-4-T-R-25	25	-	71325409	71325468
chr12	80515060	80515119	360-Jej-A-15-T-R-14	14	-	80515060	80515119
chr12	81601687	81601720	944-Col-A-4-T-R-12	12	+	81601687	81601720
chr12	81601687	81601720	944-Ile-4-T-R-63	63	+	81601687	81601720
chr12	82401422	82401446	633-Jej-B-15-T-R-20	20	-	82401422	82401446
chr12	82853653	82853712	360-Col-15-N-R-13	13	+	82853653	82853712
chr12	87152198	87152257	1007-Ile-D-4-T-R-13	13	-	87152198	87152257
chr12	89573084	89573117	357-Int-D-15-T-R-12	12	-	89573084	89573117
chr12	91006302	91006361	470-Col-1-T-R-23	23	-	91006302	91006361
chr12	91417532	91417565	633-Jej-15-N-R-12	12	-	91417532	91417565
chr12	94069891	94069950	888-Duo-4-T-R-11	11	+	94069891	94069950
chr12	95237038	95237071	1007-Ile-E-4-T-R-12	12	-	95237038	95237071
chr12	97732121	97732154	1004-Jej-C-4-T-R-14	14	-	97732121	97732154
chr12	100005263	100005296	633-Duo-A-15-T-R-33	33	+	100005263	100005296
chr12	100354984	100355043	633-Duo-A-15-T-R-17	17	-	100354984	100355043
chr12	103222744	103222795	1007-Ile-D-4-T-R-54	54	-	103222744	103222795
chr12	106875823	106875882	299-Duo-C-1-T-R-11	11	+	106875823	106875882
chr12	112905958	112906017	550-Duo-J-15-T-R-63	63	+	112905958	112906017
chr13	9549804	9549837	550-Col-15-T-R-11	11	-	9549804	9549837
chr13	13037841	13037900	633-Jej-15-N-R-10	10	+	13037841	13037900
chr13	17116047	17116080	633-Jej-15-N-R-10	10	-	17116047	17116080
chr13	19830567	19830600	487-Int-A-15-T-R-35	35	-	19830567	19830600
chr13	21028341	21028400	952-Jej-A-4-T-R-43	43	+	21028341	21028400
chr13	22146885	22146918	360-Duo-D-15-T-R-23	23	-	22146885	22146918
chr13	29795887	29795920	583-Col-15-T-R-48	48	+	29795887	29795920
chr13	30335007	30335066	583-Col-15-T-R-17	17	+	30335007	30335066
chr13	31019371	31019430	360-Duo-A-15-T-R-11	11	+	31019371	31019430
chr13	32117254	32117313	360-Duo-D-15-T-R-18	18	-	32117254	32117313
chr13	37920763	37920796	1007-Ile-D-4-T-R-57	57	+	37920763	37920796
chr13	44279407	44279466	360-Duo-A-15-T-R-14	14	-	44279407	44279466
chr13	47047622	47047681	944-Col-B-4-T-R-19	19	-	47047622	47047681
chr13	47047622	47047681	944-Ile-4-T-R-19	19	-	47047622	47047681
chr13	47047622	47047681	944-Duo-4-T-R-61	61	-	47047622	47047681
chr13	47047622	47047681	944-Col-A-4-T-R-22	22	-	47047622	47047681
chr13	47047648	47047681	944-Ile-4-T-R-27	27	-	47047648	47047681
chr13	47190736	47190769	1007-Ile-E-4-T-R-12	12	-	47190736	47190769
chr13	54484330	54484384	360-Duo-D-15-T-R-13	13	+	54484330	54484384
chr13	60838973	60839032	360-Col-15-T-R-11	11	+	60838973	60839032
chr13	68289068	68289098	357-Int-D-15-T-R-12	12	-	68289068	68289098
chr13	68576494	68576553	899-Duo-A-4-T-R-20	20	-	68576494	68576553
chr13	69648712	69648771	550-Duo-K-15-T-R-19	19	-	69648712	69648771
chr13	76753918	76753951	299-Duo-C-1-T-R-11	11	+	76753918	76753951
chr13	78650597	78650656	1004-Duo-B-4-T-R-11	11	-	78650597	78650656
chr13	83249776	83249835	583-Col-15-T-R-16	16	+	83249776	83249835
chr13	83594595	83594628	944-Ile-4-T-R-54	54	+	83594595	83594628
chr13	86182454	86182513	358-Duo-C-15-T-R-16	16	+	86182454	86182513
chr13	89219308	89219332	360-Duo-A-15-T-R-10	10	+	89219308	89219332
chr13	90693138	90693197	550-Duo-L-15-T-R-16	16	+	90693138	90693197
chr13	93302535	93302594	360-Jej-D-15-T-R-11	11	-	93302535	93302594
chr13	95599509	95599568	944-Col-B-4-T-R-26	26	+	95599509	95599568
chr13	95599509	95599568	944-Duo-4-T-R-27	27	+	95599509	95599568
chr13	104568892	104568925	487-Int-A-15-T-R-23	23	-	104568892	104568925
chr13	107594524	107594583	550-Duo-K-15-T-R-23	23	+	107594524	107594583
chr13	112730282	112730330	944-Col-A-4-T-R-10	10	+	112730282	112730330
chr13	112730282	112730339	944-Col-A-4-T-R-11	11	+	112730282	112730339
chr13	112810896	112810953	633-Col-15-T-R-33	33	+	112810896	112810953
chr13	117671387	117671446	360-Col-15-T-R-11	11	+	117671387	117671446
chr13	118637173	118637232	487-Int-A-15-T-R-10	10	+	118637173	118637232
chr14	10072361	10072394	583-Col-15-T-R-13	13	-	10072361	10072394
chr14	19195146	19195204	550-Duo-J-15-T-R-62	62	+	19195146	19195204
chr14	22892920	22892979	952-Jej-A-4-T-R-13	13	-	22892920	22892979
chr14	22892920	22892979	952-Jej-B-4-T-R-19	19	-	22892920	22892979
chr14	27404864	27404897	299-Duo-C-1-T-R-26	26	+	27404864	27404897
chr14	28709198	28709231	633-Jej-D-15-T-R-22	22	+	28709198	28709231
chr14	32137423	32137456	633-Jej-D-15-T-R-10	10	-	32137423	32137456
chr14	35242254	35242313	357-Int-D-15-T-R-17	17	+	35242254	35242313
chr14	39630967	39631026	1007-Ile-D-4-T-R-12	12	+	39630967	39631026
chr14	40748768	40748827	1007-Ile-D-4-T-R-10	10	+	40748768	40748827
chr14	41174959	41174992	357-Int-A-15-T-R-11	11	+	41174959	41174992
chr14	41721615	41721674	357-Int-A-15-T-R-14	14	-	41721615	41721674
chr14	44037943	44038002	487-Int-A-15-T-R-11	11	-	44037943	44038002
chr14	51546998	51547057	888-Duo-4-T-R-10	10	-	51546998	51547057
chr14	51820994	51821053	944-Col-B-4-T-R-72	72	-	51820994	51821053
chr14	63347108	63347141	550-Col-15-T-R-15	15	+	63347108	63347141
chr14	63719248	63719307	292-Jej-1-T-R-10	10	-	63719248	63719307
chr14	63846434	63846493	1004-Duo-A-4-T-R-27	27	-	63846434	63846493
chr14	63846434	63846493	1004-Jej-B-4-T-R-27	27	-	63846434	63846493
chr14	63846434	63846493	1004-Duo-B-4-T-R-11	11	-	63846434	63846493
chr14	63846434	63846493	1004-Jej-C-4-T-R-12	12	-	63846434	63846493
chr14	63846434	63846493	1004-Duo-4-N-R-15	15	-	63846434	63846493
chr14	68432818	68432877	360-Duo-D-15-T-R-10	10	-	68432818	68432877
chr14	79764129	79764188	888-Col-4-T-R-18	18	-	79764129	79764188
chr14	80619422	80619455	583-Col-15-T-R-20	20	-	80619422	80619455
chr14	81646658	81646691	360-Duo-D-15-T-R-12	12	+	81646658	81646691
chr14	83352625	83352684	550-Duo-K-15-T-R-21	21	+	83352625	83352684
chr14	85167110	85167143	358-Duo-D-15-T-R-12	12	+	85167110	85167143
chr14	87329504	87329558	360-Duo-D-15-T-R-12	12	+	87329504	87329558
chr14	92412819	92412852	358-Duo-C-15-T-R-15	15	-	92412819	92412852
chr14	93719904	93719963	633-Jej-B-15-T-R-10	10	-	93719904	93719963
chr14	102501667	102501726	633-Jej-D-15-T-R-10	10	-	102501667	102501726
chr14	103554312	103554345	550-Ile-B-15-T-R-12	12	+	103554312	103554345
chr14	113635882	113635915	357-Int-D-15-T-R-15	15	+	113635882	113635915
chr14	115411697	115411725	899-Duo-A-4-T-R-75	75	+	115411697	115411725
chr14	115411697	115411725	899-Duo-D-4-T-R-55	55	+	115411697	115411725
chr14	117754270	117754320	633-Col-15-T-R-54	54	+	117754270	117754320
chr14	119018558	119018591	633-Jej-B-15-T-R-13	13	-	119018558	119018591
chr14	122369246	122369305	952-Jej-B-4-T-R-29	29	-	122369246	122369305
chr15	3009488	3009547	357-Int-A-15-T-R-15	15	+	3009488	3009547
chr15	3394289	3394348	633-Duo-A-15-T-R-17	17	-	3394289	3394348
chr15	5196253	5196312	360-Duo-D-15-T-R-12	12	+	5196253	5196312
chr15	6725531	6725555	888-Duo-4-T-R-17	17	-	6725531	6725555
chr15	7212991	7213024	360-Duo-D-15-T-R-32	32	+	7212991	7213024
chr15	8470731	8470761	360-Jej-A-15-T-R-10	10	+	8470731	8470761
chr15	8663756	8663815	357-Int-A-15-T-R-12	12	+	8663756	8663815
chr15	9680095	9680154	360-Duo-D-15-T-R-13	13	+	9680095	9680154
chr15	10527716	10527775	888-Col-4-T-R-43	43	+	10527716	10527775
chr15	11912265	11912298	360-Col-15-N-R-14	14	+	11912265	11912298
chr15	12059842	12059901	550-Col-15-T-R-14	14	+	12059842	12059901
chr15	13116567	13116626	357-Int-A-15-T-R-11	11	+	13116567	13116626
chr15	13232284	13232308	944-Duo-4-T-R-49	49	+	13232284	13232308
chr15	13537624	13537657	357-Int-A-15-T-R-14	14	-	13537624	13537657
chr15	14842984	14843043	360-Col-15-N-R-12	12	-	14842984	14843043
chr15	14900882	14900941	360-Col-15-N-R-22	22	-	14900882	14900941
chr15	15552127	15552186	899-Duo-D-4-T-R-13	13	-	15552127	15552186
chr15	16314273	16314332	550-Ile-B-15-T-R-17	17	-	16314273	16314332
chr15	16622202	16622261	550-Duo-J-15-T-R-23	23	-	16622202	16622261
chr15	17453034	17453093	550-Duo-K-15-T-R-32	32	-	17453034	17453093
chr15	17805396	17805429	550-Duo-L-15-T-R-11	11	+	17805396	17805429
chr15	22885087	22885120	360-Duo-D-15-T-R-10	10	+	22885087	22885120
chr15	23018361	23018420	550-Duo-K-15-T-R-14	14	+	23018361	23018420
chr15	23139577	23139607	550-Duo-L-15-T-R-12	12	-	23139577	23139607
chr15	25447446	25447505	358-Duo-C-15-T-R-12	12	+	25447446	25447505
chr15	27644415	27644474	550-Col-15-T-R-28	28	+	27644415	27644474
chr15	28305917	28305976	360-Jej-D-15-T-R-10	10	-	28305917	28305976
chr15	31529780	31529813	487-Int-A-15-T-R-49	49	+	31529780	31529813
chr15	31529780	31529839	487-Int-A-15-T-R-14	14	+	31529780	31529839
chr15	32275187	32275246	550-Ile-A-15-T-R-40	40	-	32275187	32275246
chr15	32302305	32302338	583-Col-15-T-R-16	16	+	32302305	32302338
chr15	33514884	33514934	360-Col-15-N-R-14	14	+	33514884	33514934
chr15	34364028	34364081	550-Duo-K-15-T-R-12	12	+	34364028	34364081
chr15	35117153	35117209	550-Duo-J-15-T-R-41	41	-	35117153	35117209
chr15	35266703	35266762	550-Duo-L-15-T-R-62	62	+	35266703	35266762
chr15	36877372	36877431	1004-Duo-B-4-T-R-13	13	+	36877372	36877431
chr15	36877372	36877405	1004-Jej-C-4-T-R-16	16	+	36877372	36877405
chr15	36877372	36877431	1004-Duo-4-N-R-27	27	+	36877372	36877431
chr15	36877372	36877431	1004-Jej-B-4-T-R-43	43	+	36877372	36877431
chr15	36877372	36877431	1004-Duo-A-4-T-R-33	33	+	36877372	36877431
chr15	36877372	36877431	1004-Jej-C-4-T-R-59	59	+	36877372	36877431
chr15	36877372	36877405	1004-Jej-B-4-T-R-13	13	+	36877372	36877405
chr15	37880761	37880794	1004-Jej-C-4-T-R-22	22	-	37880761	37880794
chr15	37965923	37965967	360-Duo-D-15-T-R-13	13	+	37965923	37965967
chr15	38794596	38794655	550-Duo-K-15-T-R-11	11	+	38794596	38794655
chr15	38926930	38926954	357-Int-A-15-T-R-12	12	+	38926930	38926954
chr15	38940684	38940717	357-Int-A-15-T-R-23	23	+	38940684	38940717
chr15	38956195	38956254	360-Col-15-T-R-11	11	+	38956195	38956254
chr15	39310912	39310945	360-Col-15-T-R-12	12	+	39310912	39310945
chr15	40598840	40598899	633-Duo-A-15-T-R-14	14	-	40598840	40598899
chr15	42483501	42483558	360-Duo-D-15-T-R-13	13	-	42483501	42483558
chr15	42894896	42894955	360-Jej-D-15-T-R-11	11	+	42894896	42894955
chr15	42903450	42903509	360-Duo-D-15-T-R-10	10	+	42903450	42903509
chr15	42968385	42968444	360-Jej-D-15-T-R-15	15	-	42968385	42968444
chr15	43003074	43003133	633-Jej-D-15-T-R-21	21	-	43003074	43003133
chr15	43005508	43005567	360-Jej-D-15-T-R-18	18	-	43005508	43005567
chr15	43027242	43027301	357-Int-D-15-T-R-10	10	-	43027242	43027301
chr15	43038284	43038343	550-Duo-L-15-T-R-35	35	-	43038284	43038343
chr15	43046856	43046915	360-Duo-A-15-T-R-11	11	-	43046856	43046915
chr15	43054005	43054038	357-Int-A-15-T-R-31	31	-	43054005	43054038
chr15	43076363	43076419	360-Duo-15-N-R-12	12	-	43076363	43076419
chr15	43751736	43751769	487-Int-A-15-T-R-41	41	-	43751736	43751769
chr15	44576354	44576387	360-Col-15-N-R-11	11	+	44576354	44576387
chr15	45769250	45769309	357-Int-D-15-T-R-10	10	+	45769250	45769309
chr15	46368641	46368665	360-Duo-A-15-T-R-23	23	+	46368641	46368665
chr15	47098920	47098979	360-Jej-A-15-T-R-10	10	-	47098920	47098979
chr15	48995141	48995200	357-Int-D-15-T-R-11	11	+	48995141	48995200
chr15	49112043	49112102	550-Duo-K-15-T-R-12	12	-	49112043	49112102
chr15	50018179	50018238	360-Duo-A-15-T-R-14	14	+	50018179	50018238
chr15	50636750	50636809	550-Duo-J-15-T-R-45	45	+	50636750	50636809
chr15	50892776	50892809	487-Int-A-15-T-R-32	32	+	50892776	50892809
chr15	51632763	51632796	357-Int-D-15-T-R-49	49	-	51632763	51632796
chr15	51692836	51692895	360-Col-15-N-R-10	10	-	51692836	51692895
chr15	51818704	51818763	360-Jej-D-15-T-R-42	42	-	51818704	51818763
chr15	53390573	53390606	360-Jej-A-15-T-R-10	10	+	53390573	53390606
chr15	54949959	54949992	550-Col-15-T-R-19	19	+	54949959	54949992
chr15	55845170	55845229	360-Jej-A-15-T-R-12	12	-	55845170	55845229
chr15	56077345	56077404	1004-Duo-4-N-R-11	11	-	56077345	56077404
chr15	57646869	57646925	357-Int-A-15-T-R-10	10	+	57646869	57646925
chr15	57707624	57707672	360-Col-15-T-R-11	11	-	57707624	57707672
chr15	58546231	58546290	357-Int-D-15-T-R-15	15	-	58546231	58546290
chr15	58729459	58729492	360-Jej-D-15-T-R-11	11	+	58729459	58729492
chr15	59298203	59298262	360-Col-15-T-R-11	11	+	59298203	59298262
chr15	59448854	59448887	360-Duo-D-15-T-R-17	17	-	59448854	59448887
chr15	59622905	59622938	360-Col-15-N-R-10	10	+	59622905	59622938
chr15	60971095	60971154	360-Jej-D-15-T-R-24	24	+	60971095	60971154
chr15	61018530	61018583	360-Duo-D-15-T-R-27	27	+	61018530	61018583
chr15	61182566	61182599	550-Duo-K-15-T-R-27	27	-	61182566	61182599
chr15	61451614	61451647	360-Duo-D-15-T-R-18	18	-	61451614	61451647
chr15	66275899	66275953	633-Duo-B-15-T-R-22	22	+	66275899	66275953
chr15	68565155	68565214	550-Ile-A-15-T-R-30	30	-	68565155	68565214
chr15	68565181	68565214	550-Ile-A-15-T-R-10	10	-	68565181	68565214
chr15	69868607	69868666	360-Duo-D-15-T-R-10	10	+	69868607	69868666
chr15	72373835	72373868	899-Duo-D-4-T-R-24	24	-	72373835	72373868
chr15	72574417	72574476	1007-Ile-D-4-T-R-14	14	+	72574417	72574476
chr15	73110680	73110713	487-Int-A-15-T-R-87	87	+	73110680	73110713
chr15	76863136	76863195	357-Int-D-15-T-R-19	19	+	76863136	76863195
chr15	78923397	78923430	360-Jej-A-15-T-R-17	17	-	78923397	78923430
chr15	79636328	79636361	487-Int-A-15-T-R-21	21	-	79636328	79636361
chr15	79771071	79771130	487-Int-A-15-T-R-50	50	-	79771071	79771130
chr15	80630107	80630166	487-Int-A-15-T-R-26	26	-	80630107	80630166
chr15	85714904	85714963	550-Ile-A-15-T-R-15	15	-	85714904	85714963
chr15	85714905	85714963	550-Ile-A-15-T-R-17	17	-	85714905	85714963
chr15	88592098	88592150	360-Col-15-T-R-10	10	+	88592098	88592150
chr15	96128240	96128273	360-Duo-15-N-R-17	17	+	96128240	96128273
chr15	96230360	96230419	360-Col-15-T-R-13	13	-	96230360	96230419
chr15	96634455	96634514	550-Duo-J-15-T-R-32	32	-	96634455	96634514
chr15	99842279	99842338	487-Int-A-15-T-R-19	19	+	99842279	99842338
chr15	100232811	100232870	360-Col-15-N-R-12	12	-	100232811	100232870
chr15	100531949	100531982	633-Duo-A-15-T-R-24	24	-	100531949	100531982
chr15	101035965	101036024	360-Duo-D-15-T-R-13	13	-	101035965	101036024
chr15	101036215	101036274	550-Duo-J-15-T-R-22	22	+	101036215	101036274
chr15	102095844	102095877	888-Col-4-T-R-40	40	-	102095844	102095877
chr15	102203298	102203357	944-Col-A-4-T-R-11	11	-	102203298	102203357
chr15	102636411	102636444	550-Duo-J-15-T-R-58	58	-	102636411	102636444
chr16	3255518	3255577	360-Duo-15-N-R-13	13	+	3255518	3255577
chr16	10989397	10989456	360-Col-15-N-R-16	16	-	10989397	10989456
chr16	11243352	11243411	633-Jej-D-15-T-R-25	25	+	11243352	11243411
chr16	13675540	13675599	1004-Jej-C-4-T-R-12	12	-	13675540	13675599
chr16	13864699	13864758	358-Duo-C-15-T-R-14	14	+	13864699	13864758
chr16	14892542	14892601	550-Col-15-T-R-10	10	-	14892542	14892601
chr16	16077411	16077444	550-Ile-A-15-T-R-40	40	+	16077411	16077444
chr16	19185732	19185791	633-Jej-D-15-T-R-12	12	+	19185732	19185791
chr16	20519597	20519656	357-Int-A-15-T-R-12	12	+	20519597	20519656
chr16	23049933	23049957	633-Jej-B-15-T-R-18	18	-	23049933	23049957
chr16	32958240	32958299	944-Ile-4-T-R-16	16	-	32958240	32958299
chr16	34480921	34480980	357-Int-D-15-T-R-11	11	-	34480921	34480980
chr16	38097930	38097989	550-Col-15-T-R-11	11	-	38097930	38097989
chr16	40338653	40338686	550-Ile-B-15-T-R-20	20	+	40338653	40338686
chr16	45192298	45192331	360-Col-15-N-R-10	10	+	45192298	45192331
chr16	49576818	49576851	1004-Jej-C-4-T-R-11	11	-	49576818	49576851
chr16	50291186	50291219	550-Duo-K-15-T-R-37	37	-	50291186	50291219
chr16	50948749	50948808	360-Jej-A-15-T-R-20	20	-	50948749	50948808
chr16	51497699	51497732	357-Int-A-15-T-R-16	16	-	51497699	51497732
chr16	52611394	52611453	899-Duo-D-4-T-R-15	15	+	52611394	52611453
chr16	53164553	53164611	550-Duo-K-15-T-R-20	20	+	53164553	53164611
chr16	57123265	57123324	550-Col-15-T-R-21	21	-	57123265	57123324
chr16	60310696	60310755	633-Jej-B-15-T-R-13	13	+	60310696	60310755
chr16	60900650	60900709	633-Duo-A-15-T-R-11	11	+	60900650	60900709
chr16	62358963	62359022	550-Duo-K-15-T-R-13	13	-	62358963	62359022
chr16	68837883	68837939	633-Jej-D-15-T-R-12	12	+	68837883	68837939
chr16	69259982	69260041	899-Duo-D-4-T-R-24	24	+	69259982	69260041
chr16	76360565	76360624	550-Ile-A-15-T-R-31	31	-	76360565	76360624
chr16	81725313	81725372	299-Duo-C-1-T-R-12	12	-	81725313	81725372
chr16	86702947	86702980	360-Duo-A-15-T-R-23	23	-	86702947	86702980
chr16	87711122	87711181	550-Ile-A-15-T-R-19	19	-	87711122	87711181
chr16	91007633	91007657	360-Col-15-N-R-13	13	+	91007633	91007657
chr16	91165457	91165487	360-Col-15-T-R-28	28	-	91165457	91165487
chr16	91709211	91709244	633-Duo-A-15-T-R-10	10	+	91709211	91709244
chr16	95686035	95686086	633-Duo-A-15-T-R-11	11	-	95686035	95686086
chr16	96156937	96156996	1004-Duo-A-4-T-R-13	13	+	96156937	96156996
chr16	97851662	97851695	633-Jej-15-N-R-17	17	-	97851662	97851695
chr17	5257466	5257499	292-Jej-1-T-R-74	74	+	5257466	5257499
chr17	7963641	7963699	899-Duo-D-4-T-R-20	20	+	7963641	7963699
chr17	12900269	12900328	583-Col-15-T-R-11	11	-	12900269	12900328
chr17	13995942	13996001	550-Duo-L-15-T-R-49	49	-	13995942	13996001
chr17	14024328	14024382	899-Duo-D-4-T-R-13	13	-	14024328	14024382
chr17	14335732	14335791	550-Duo-L-15-T-R-19	19	-	14335732	14335791
chr17	20422909	20422942	550-Ile-A-15-T-R-43	43	-	20422909	20422942
chr17	26798522	26798555	360-Jej-A-15-T-R-90	90	+	26798522	26798555
chr17	27113936	27113969	360-Duo-15-N-R-10	10	-	27113936	27113969
chr17	29468836	29468895	888-Col-4-T-R-28	28	+	29468836	29468895
chr17	32794428	32794461	550-Ile-A-15-T-R-33	33	-	32794428	32794461
chr17	33788987	33789020	358-Duo-D-15-T-R-28	28	-	33788987	33789020
chr17	42418506	42418565	1004-Jej-C-4-T-R-10	10	-	42418506	42418565
chr17	47722528	47722587	1004-Duo-4-N-R-17	17	+	47722528	47722587
chr17	47722528	47722587	1004-Duo-A-4-T-R-27	27	+	47722528	47722587
chr17	47722528	47722585	1004-Jej-B-4-T-R-28	28	+	47722528	47722585
chr17	47722528	47722587	1004-Duo-B-4-T-R-23	23	+	47722528	47722587
chr17	47722528	47722587	1004-Jej-C-4-T-R-57	57	+	47722528	47722587
chr17	47728327	47728386	944-Col-A-4-T-R-20	20	+	47728327	47728386
chr17	52695696	52695729	633-Duo-B-15-T-R-11	11	-	52695696	52695729
chr17	56713108	56713141	888-Col-4-T-R-18	18	+	56713108	56713141
chr17	56853359	56853418	899-Duo-A-4-T-R-17	17	-	56853359	56853418
chr17	69768693	69768752	360-Col-15-N-R-11	11	+	69768693	69768752
chr17	71720069	71720128	292-Jej-1-T-R-16	16	+	71720069	71720128
chr17	76998940	76998973	550-Col-15-T-R-12	12	+	76998940	76998973
chr17	80414178	80414211	633-Jej-15-N-R-10	10	-	80414178	80414211
chr17	80502776	80502835	550-Col-15-T-R-13	13	-	80502776	80502835
chr17	81131595	81131654	899-Duo-D-4-T-R-14	14	-	81131595	81131654
chr17	81131595	81131654	899-Duo-A-4-T-R-13	13	-	81131595	81131654
chr17	83791037	83791096	633-Jej-B-15-T-R-13	13	+	83791037	83791096
chr17	86431267	86431326	583-Col-15-T-R-16	16	+	86431267	86431326
chr17	92241688	92241718	633-Jej-15-N-R-14	14	+	92241688	92241718
chr17	94612450	94612509	583-Col-15-T-R-10	10	-	94612450	94612509
chr18	7435872	7435931	358-Duo-C-15-T-R-10	10	-	7435872	7435931
chr18	7882836	7882866	633-Duo-B-15-T-R-17	17	-	7882836	7882866
chr18	7903412	7903471	360-Jej-A-15-T-R-16	16	-	7903412	7903471
chr18	14571182	14571241	487-Int-A-15-T-R-29	29	-	14571182	14571241
chr18	18239476	18239535	550-Ile-A-15-T-R-13	13	-	18239476	18239535
chr18	23580483	23580542	360-Duo-15-N-R-13	13	-	23580483	23580542
chr18	31454895	31454925	899-Duo-A-4-T-R-82	82	+	31454895	31454925
chr18	33628880	33628937	633-Duo-B-15-T-R-12	12	-	33628880	33628937
chr18	34383000	34383059	633-Col-15-T-R-72	72	-	34383000	34383059
chr18	34387131	34387190	360-Col-15-T-R-29	29	-	34387131	34387190
chr18	34391167	34391226	550-Col-15-T-R-43	43	-	34391167	34391226
chr18	34391189	34391222	358-Duo-C-15-T-R-31	31	-	34391189	34391222
chr18	34429979	34430038	470-Col-1-T-R-55	55	+	34429979	34430038
chr18	34433753	34433812	292-Jej-1-T-R-15	15	-	34433753	34433812
chr18	34446886	34446945	358-Duo-D-15-T-R-13	13	+	34446886	34446945
chr18	34459714	34459747	550-Col-15-T-R-23	23	-	34459714	34459747
chr18	34465158	34465217	888-Duo-4-T-R-19	19	+	34465158	34465217
chr18	34468854	34468913	944-Col-A-4-T-R-11	11	-	34468854	34468913
chr18	34468854	34468913	944-Duo-4-T-R-65	65	-	34468854	34468913
chr18	34468880	34468913	944-Duo-4-T-R-51	51	-	34468880	34468913
chr18	35071136	35071169	633-Duo-B-15-T-R-15	15	+	35071136	35071169
chr18	35971299	35971358	550-Duo-J-15-T-R-59	59	+	35971299	35971358
chr18	37244534	37244567	888-Duo-4-T-R-10	10	-	37244534	37244567
chr18	44904025	44904058	299-Duo-C-1-T-R-72	72	-	44904025	44904058
chr18	46897878	46897937	633-Col-15-T-R-79	79	+	46897878	46897937
chr18	49710477	49710536	360-Duo-D-15-T-R-11	11	-	49710477	49710536
chr18	53074332	53074391	299-Duo-C-1-T-R-16	16	+	53074332	53074391
chr18	53477378	53477408	358-Duo-C-15-T-R-11	11	+	53477378	53477408
chr18	56876781	56876840	1007-Ile-D-4-T-R-12	12	+	56876781	56876840
chr18	58828067	58828100	357-Int-A-15-T-R-21	21	-	58828067	58828100
chr18	62415056	62415115	583-Col-15-T-R-13	13	-	62415056	62415115
chr18	62458984	62459043	550-Col-15-T-R-10	10	-	62458984	62459043
chr18	67608041	67608074	550-Duo-K-15-T-R-20	20	-	67608041	67608074
chr18	67705537	67705596	550-Col-15-T-R-11	11	-	67705537	67705596
chr18	73820737	73820770	550-Duo-L-15-T-R-12	12	-	73820737	73820770
chr18	73830716	73830775	550-Duo-J-15-T-R-54	54	+	73830716	73830775
chr18	73855180	73855213	360-Jej-A-15-T-R-51	51	+	73855180	73855213
chr18	73860098	73860157	550-Duo-J-15-T-R-32	32	+	73860098	73860157
chr18	75057745	75057804	899-Duo-A-4-T-R-23	23	-	75057745	75057804
chr18	75296467	75296526	487-Int-A-15-T-R-23	23	+	75296467	75296526
chr18	76835840	76835899	292-Jej-1-T-R-23	23	+	76835840	76835899
chr18	77928996	77929029	583-Col-15-T-R-22	22	-	77928996	77929029
chr18	81841952	81841976	633-Duo-B-15-T-R-15	15	-	81841952	81841976
chr18	88912731	88912764	633-Jej-B-15-T-R-10	10	+	88912731	88912764
chr19	3863282	3863341	292-Jej-1-T-R-43	43	-	3863282	3863341
chr19	3863308	3863341	292-Jej-1-T-R-17	17	-	3863308	3863341
chr19	7038870	7038903	633-Jej-D-15-T-R-21	21	+	7038870	7038903
chr19	11575963	11575996	633-Jej-D-15-T-R-15	15	+	11575963	11575996
chr19	17470137	17470170	583-Col-15-T-R-16	16	-	17470137	17470170
chr19	40340211	40340244	360-Jej-D-15-T-R-59	59	-	40340211	40340244
chr19	45516408	45516441	360-Duo-A-15-T-R-17	17	+	45516408	45516441
chr19	47158585	47158644	358-Duo-C-15-T-R-26	26	-	47158585	47158644
chr19	48025440	48025468	299-Duo-C-1-T-R-17	17	-	48025440	48025468
chr19	53908907	53908940	292-Jej-1-T-R-98	98	+	53908907	53908940
chr19	54041116	54041149	952-Jej-A-4-T-R-19	19	+	54041116	54041149
chr19	54041116	54041149	952-Jej-B-4-T-R-25	25	+	54041116	54041149
chr2	18061214	18061273	633-Duo-B-15-T-R-10	10	-	18061214	18061273
chr2	18124244	18124303	550-Duo-L-15-T-R-10	10	+	18124244	18124303
chr2	26246798	26246857	360-Jej-A-15-T-R-10	10	-	26246798	26246857
chr2	30034431	30034489	633-Col-15-T-R-23	23	+	30034431	30034489
chr2	31651930	31651989	1004-Duo-A-4-T-R-11	11	-	31651930	31651989
chr2	33046315	33046374	633-Col-15-T-R-23	23	+	33046315	33046374
chr2	33268675	33268708	357-Int-A-15-T-R-10	10	-	33268675	33268708
chr2	34868862	34868895	292-Jej-1-T-R-52	52	-	34868862	34868895
chr2	37327609	37327668	360-Duo-15-N-R-12	12	+	37327609	37327668
chr2	38057284	38057317	360-Col-15-N-R-10	10	-	38057284	38057317
chr2	39048651	39048710	550-Ile-A-15-T-R-32	32	-	39048651	39048710
chr2	39944306	39944365	487-Int-B-15-T-R-166	166	-	39944306	39944365
chr2	46381466	46381499	360-Jej-A-15-T-R-11	11	-	46381466	46381499
chr2	53003792	53003825	550-Col-15-T-R-17	17	+	53003792	53003825
chr2	61574712	61574771	360-Col-15-T-R-10	10	+	61574712	61574771
chr2	67813956	67813989	360-Jej-A-15-T-R-17	17	+	67813956	67813989
chr2	68752776	68752830	888-Duo-4-T-R-27	27	-	68752776	68752830
chr2	68886082	68886141	583-Col-15-T-R-41	41	+	68886082	68886141
chr2	82597810	82597869	944-Col-B-4-T-R-33	33	-	82597810	82597869
chr2	85002841	85002874	360-Col-15-N-R-24	24	+	85002841	85002874
chr2	91372007	91372066	888-Duo-4-T-R-11	11	+	91372007	91372066
chr2	93593860	93593893	357-Int-A-15-T-R-11	11	-	93593860	93593893
chr2	97780560	97780619	360-Duo-A-15-T-R-10	10	-	97780560	97780619
chr2	98502662	98502695	550-Duo-K-15-T-R-27	27	-	98502662	98502695
chr2	98502663	98502693	299-Duo-C-1-T-R-24	24	-	98502663	98502693
chr2	98502811	98502870	1007-Ile-E-4-T-R-10	10	+	98502811	98502870
chr2	98502936	98502964	299-Duo-C-1-T-R-13	13	-	98502936	98502964
chr2	98502992	98503025	899-Duo-A-4-T-R-48	48	+	98502992	98503025
chr2	98506400	98506459	360-Duo-D-15-T-R-13	13	+	98506400	98506459
chr2	98506400	98506459	358-Duo-C-15-T-R-20	20	+	98506400	98506459
chr2	104447510	104447569	357-Int-D-15-T-R-38	38	+	104447510	104447569
chr2	114248351	114248410	952-Jej-A-4-T-R-11	11	+	114248351	114248410
chr2	115418287	115418346	944-Ile-4-T-R-17	17	+	115418287	115418346
chr2	115418287	115418346	944-Duo-4-T-R-50	50	+	115418287	115418346
chr2	115418287	115418346	944-Col-A-4-T-R-53	53	+	115418287	115418346
chr2	118352504	118352537	899-Duo-D-4-T-R-33	33	-	118352504	118352537
chr2	118435487	118435546	899-Duo-A-4-T-R-23	23	-	118435487	118435546
chr2	119227407	119227466	299-Duo-C-1-T-R-12	12	+	119227407	119227466
chr2	123479968	123480027	633-Jej-D-15-T-R-13	13	+	123479968	123480027
chr2	126428144	126428203	1007-Ile-D-4-T-R-67	67	+	126428144	126428203
chr2	126652390	126652449	1007-Ile-D-4-T-R-10	10	-	126652390	126652449
chr2	132252796	132252855	360-Duo-15-N-R-10	10	+	132252796	132252855
chr2	136526475	136526508	487-Int-A-15-T-R-30	30	+	136526475	136526508
chr2	136873395	136873454	487-Int-A-15-T-R-10	10	-	136873395	136873454
chr2	140970106	140970165	360-Duo-D-15-T-R-13	13	+	140970106	140970165
chr2	140970106	140970158	360-Duo-D-15-T-R-13	13	+	140970106	140970158
chr2	147820731	147820790	470-Col-1-T-R-29	29	+	147820731	147820790
chr2	152071200	152071233	358-Duo-D-15-T-R-14	14	+	152071200	152071233
chr2	152103265	152103293	550-Col-15-T-R-11	11	-	152103265	152103293
chr2	161526789	161526848	944-Col-A-4-T-R-11	11	-	161526789	161526848
chr2	161709988	161710021	360-Duo-D-15-T-R-25	25	-	161709988	161710021
chr2	180385359	180385418	360-Col-15-T-R-13	13	-	180385359	180385418
chr3	3526376	3526435	358-Duo-C-15-T-R-12	12	+	3526376	3526435
chr3	5702492	5702525	1007-Ile-E-4-T-R-13	13	-	5702492	5702525
chr3	8822470	8822503	487-Int-A-15-T-R-11	11	+	8822470	8822503
chr3	10717974	10718033	550-Duo-K-15-T-R-10	10	+	10717974	10718033
chr3	11575507	11575531	1004-Jej-B-4-T-R-45	45	+	11575507	11575531
chr3	11575507	11575531	1004-Duo-A-4-T-R-11	11	+	11575507	11575531
chr3	11575507	11575531	1004-Duo-B-4-T-R-20	20	+	11575507	11575531
chr3	11609072	11609105	1004-Jej-B-4-T-R-10	10	-	11609072	11609105
chr3	12331219	12331278	292-Ile-A-1-T-R-33	33	+	12331219	12331278
chr3	14266638	14266697	360-Col-15-T-R-10	10	+	14266638	14266697
chr3	15573404	15573463	633-Duo-B-15-T-R-11	11	+	15573404	15573463
chr3	22068482	22068515	360-Jej-D-15-T-R-11	11	+	22068482	22068515
chr3	23286547	23286606	1004-Jej-B-4-T-R-25	25	-	23286547	23286606
chr3	23286547	23286606	1004-Duo-B-4-T-R-17	17	-	23286547	23286606
chr3	34315741	34315795	556-Duo-15-T-R-10	10	-	34315741	34315795
chr3	35116860	35116919	358-Duo-C-15-T-R-21	21	+	35116860	35116919
chr3	35656108	35656141	1007-Ile-D-4-T-R-36	36	-	35656108	35656141
chr3	49186792	49186825	1004-Jej-B-4-T-R-11	11	+	49186792	49186825
chr3	51246331	51246364	550-Col-15-T-R-16	16	+	51246331	51246364
chr3	52804516	52804549	1004-Jej-C-4-T-R-10	10	+	52804516	52804549
chr3	52930701	52930760	292-Ile-A-1-T-R-16	16	+	52930701	52930760
chr3	60405461	60405494	550-Ile-A-15-T-R-26	26	-	60405461	60405494
chr3	68872846	68872905	360-Duo-A-15-T-R-11	11	-	68872846	68872905
chr3	70621704	70621763	550-Duo-J-15-T-R-10	10	-	70621704	70621763
chr3	74929484	74929517	360-Jej-D-15-T-R-18	18	-	74929484	74929517
chr3	81072361	81072420	944-Col-4-N-R-12	12	-	81072361	81072420
chr3	82149595	82149623	1004-Jej-C-4-T-R-27	27	-	82149595	82149623
chr3	86225365	86225424	1004-Duo-A-4-T-R-10	10	+	86225365	86225424
chr3	88602170	88602229	360-Col-15-N-R-14	14	-	88602170	88602229
chr3	90212617	90212650	1004-Jej-B-4-T-R-48	48	-	90212617	90212650
chr3	90212617	90212650	1004-Jej-C-4-T-R-75	75	-	90212617	90212650
chr3	90212617	90212650	1004-Duo-4-N-R-28	28	-	90212617	90212650
chr3	90212617	90212650	1004-Duo-A-4-T-R-95	95	-	90212617	90212650
chr3	90212617	90212650	1004-Duo-B-4-T-R-34	34	-	90212617	90212650
chr3	92406235	92406259	360-Jej-A-15-T-R-16	16	+	92406235	92406259
chr3	97856935	97856994	944-Col-A-4-T-R-19	19	-	97856935	97856994
chr3	97856935	97856994	944-Col-B-4-T-R-50	50	-	97856935	97856994
chr3	97856935	97856994	944-Duo-4-T-R-52	52	-	97856935	97856994
chr3	97856936	97856994	944-Col-4-N-R-11	11	-	97856936	97856994
chr3	106909957	106909990	944-Col-B-4-T-R-21	21	-	106909957	106909990
chr3	107549799	107549858	888-Col-4-T-R-11	11	+	107549799	107549858
chr3	107741342	107741375	550-Duo-L-15-T-R-28	28	+	107741342	107741375
chr3	109282832	109282865	550-Duo-K-15-T-R-32	32	+	109282832	109282865
chr3	109749782	109749841	360-Duo-D-15-T-R-17	17	+	109749782	109749841
chr3	116092786	116092819	633-Jej-B-15-T-R-13	13	+	116092786	116092819
chr3	116599797	116599821	299-Duo-C-1-T-R-13	13	+	116599797	116599821
chr3	116676041	116676065	360-Col-15-N-R-12	12	-	116676041	116676065
chr3	118009770	118009829	360-Duo-D-15-T-R-10	10	-	118009770	118009829
chr3	122109002	122109035	487-Int-A-15-T-R-13	13	+	122109002	122109035
chr3	126370081	126370140	550-Duo-K-15-T-R-24	24	+	126370081	126370140
chr3	129574407	129574431	299-Duo-A-1-T-R-20	20	-	129574407	129574431
chr3	135028424	135028483	944-Col-B-4-T-R-27	27	+	135028424	135028483
chr3	135344542	135344601	944-Col-A-4-T-R-11	11	-	135344542	135344601
chr3	135344542	135344601	944-Col-B-4-T-R-12	12	-	135344542	135344601
chr3	138200476	138200535	888-Col-4-T-R-14	14	-	138200476	138200535
chr3	142787547	142787571	550-Duo-K-15-T-R-28	28	-	142787547	142787571
chr3	148523775	148523808	360-Col-15-N-R-10	10	+	148523775	148523808
chr3	149954813	149954846	633-Jej-D-15-T-R-13	13	+	149954813	149954846
chr3	151622883	151622913	550-Ile-A-15-T-R-40	40	+	151622883	151622913
chr3	154939923	154939982	357-Int-A-15-T-R-10	10	+	154939923	154939982
chr4	6573715	6573748	888-Duo-4-T-R-10	10	+	6573715	6573748
chr4	8645587	8645617	1004-Duo-A-4-T-R-10	10	+	8645587	8645617
chr4	11310121	11310180	550-Ile-A-15-T-R-18	18	+	11310121	11310180
chr4	12682515	12682572	944-Duo-4-T-R-23	23	+	12682515	12682572
chr4	12682515	12682574	944-Duo-4-T-R-12	12	+	12682515	12682574
chr4	19820652	19820685	944-Duo-4-T-R-81	81	-	19820652	19820685
chr4	21790169	21790228	888-Col-4-T-R-10	10	+	21790169	21790228
chr4	22012205	22012238	1007-Ile-E-4-T-R-15	15	-	22012205	22012238
chr4	22397944	22397968	357-Int-D-15-T-R-10	10	-	22397944	22397968
chr4	24112310	24112369	550-Ile-B-15-T-R-17	17	-	24112310	24112369
chr4	27990527	27990586	899-Duo-D-4-T-R-28	28	+	27990527	27990586
chr4	28886772	28886805	899-Duo-D-4-T-R-18	18	+	28886772	28886805
chr4	32394333	32394392	944-Col-A-4-T-R-27	27	+	32394333	32394392
chr4	32394333	32394392	944-Ile-4-T-R-39	39	+	32394333	32394392
chr4	32394333	32394366	944-Col-B-4-T-R-61	61	+	32394333	32394366
chr4	32394333	32394366	944-Col-4-N-R-27	27	+	32394333	32394366
chr4	39380969	39381028	888-Duo-4-T-R-20	20	-	39380969	39381028
chr4	40642212	40642265	944-Col-4-N-R-16	16	+	40642212	40642265
chr4	43497026	43497059	888-Col-4-T-R-10	10	-	43497026	43497059
chr4	44800946	44801005	1007-Ile-D-4-T-R-21	21	-	44800946	44801005
chr4	45231255	45231309	550-Duo-K-15-T-R-44	44	+	45231255	45231309
chr4	48257262	48257295	550-Ile-A-15-T-R-87	87	-	48257262	48257295
chr4	49647562	49647621	944-Col-4-N-R-21	21	+	49647562	49647621
chr4	51639195	51639225	633-Duo-A-15-T-R-11	11	-	51639195	51639225
chr4	52879293	52879352	899-Duo-D-4-T-R-24	24	-	52879293	52879352
chr4	55364407	55364431	1004-Jej-C-4-T-R-20	20	+	55364407	55364431
chr4	56891249	56891282	550-Duo-J-15-T-R-34	34	+	56891249	56891282
chr4	57972620	57972679	360-Duo-D-15-T-R-18	18	+	57972620	57972679
chr4	58216192	58216251	299-Duo-C-1-T-R-20	20	+	58216192	58216251
chr4	58985438	58985497	1004-Jej-B-4-T-R-14	14	+	58985438	58985497
chr4	59888768	59888827	944-Duo-4-T-R-11	11	+	59888768	59888827
chr4	71603959	71604018	633-Duo-B-15-T-R-10	10	+	71603959	71604018
chr4	81726202	81726261	633-Duo-A-15-T-R-10	10	-	81726202	81726261
chr4	82483678	82483702	292-Jej-1-T-R-26	26	+	82483678	82483702
chr4	84377246	84377305	899-Duo-A-4-T-R-32	32	+	84377246	84377305
chr4	85374365	85374398	888-Duo-4-T-R-18	18	-	85374365	85374398
chr4	87297340	87297399	888-Col-4-T-R-14	14	+	87297340	87297399
chr4	87297340	87297398	888-Col-4-T-R-32	32	+	87297340	87297398
chr4	88924123	88924182	1007-Ile-D-4-T-R-22	22	+	88924123	88924182
chr4	88924946	88925005	899-Duo-D-4-T-R-29	29	+	88924946	88925005
chr4	88924946	88925005	899-Duo-A-4-T-R-11	11	+	88924946	88925005
chr4	88939482	88939541	899-Duo-D-4-T-R-18	18	-	88939482	88939541
chr4	92950911	92950944	360-Jej-D-15-T-R-22	22	-	92950911	92950944
chr4	93236376	93236400	899-Duo-A-4-T-R-23	23	-	93236376	93236400
chr4	98339792	98339851	360-Duo-A-15-T-R-11	11	-	98339792	98339851
chr4	98723948	98724007	899-Duo-A-4-T-R-33	33	-	98723948	98724007
chr4	98818274	98818333	1004-Duo-B-4-T-R-29	29	+	98818274	98818333
chr4	98818274	98818333	1004-Duo-A-4-T-R-42	42	+	98818274	98818333
chr4	98818274	98818333	1004-Jej-B-4-T-R-35	35	+	98818274	98818333
chr4	99640417	99640450	952-Jej-B-4-T-R-87	87	-	99640417	99640450
chr4	99640417	99640450	952-Jej-A-4-T-R-70	70	-	99640417	99640450
chr4	99741096	99741129	1004-Jej-C-4-T-R-16	16	+	99741096	99741129
chr4	102830439	102830498	583-Col-15-T-R-10	10	-	102830439	102830498
chr4	102830440	102830498	583-Col-15-T-R-21	21	-	102830440	102830498
chr4	107909939	107909972	633-Jej-15-N-R-11	11	+	107909939	107909972
chr4	108135116	108135175	944-Col-4-N-R-11	11	+	108135116	108135175
chr4	108135116	108135175	944-Col-A-4-T-R-29	29	+	108135116	108135175
chr4	108135116	108135175	944-Col-B-4-T-R-26	26	+	108135116	108135175
chr4	108135116	108135175	944-Ile-4-T-R-17	17	+	108135116	108135175
chr4	108539780	108539839	1007-Ile-D-4-T-R-16	16	-	108539780	108539839
chr4	108657201	108657231	1007-Ile-D-4-T-R-79	79	-	108657201	108657231
chr4	112521620	112521653	899-Duo-D-4-T-R-13	13	+	112521620	112521653
chr4	117708486	117708519	358-Duo-C-15-T-R-16	16	+	117708486	117708519
chr4	118662296	118662324	550-Col-15-T-R-14	14	+	118662296	118662324
chr4	118948176	118948233	888-Col-4-T-R-10	10	+	118948176	118948233
chr4	119067343	119067402	944-Ile-4-T-R-25	25	+	119067343	119067402
chr4	120904930	120904989	292-Jej-1-T-R-12	12	+	120904930	120904989
chr4	122669971	122670028	952-Jej-B-4-T-R-11	11	+	122669971	122670028
chr4	127173184	127173232	1004-Duo-4-N-R-10	10	-	127173184	127173232
chr4	129957996	129958029	550-Col-15-T-R-13	13	+	129957996	129958029
chr4	130012635	130012668	633-Jej-D-15-T-R-10	10	+	130012635	130012668
chr4	130146551	130146602	358-Duo-C-15-T-R-11	11	+	130146551	130146602
chr4	131653643	131653702	360-Col-15-T-R-14	14	+	131653643	131653702
chr4	134788304	134788363	358-Duo-D-15-T-R-14	14	+	134788304	134788363
chr4	137497380	137497437	292-Jej-1-T-R-27	27	-	137497380	137497437
chr4	137694404	137694463	888-Col-4-T-R-11	11	-	137694404	137694463
chr4	138814585	138814618	633-Duo-A-15-T-R-20	20	+	138814585	138814618
chr4	140371172	140371231	292-Jej-1-T-R-12	12	+	140371172	140371231
chr4	141794119	141794178	550-Duo-K-15-T-R-16	16	-	141794119	141794178
chr4	142733172	142733231	550-Duo-K-15-T-R-16	16	+	142733172	142733231
chr4	143057634	143057667	1004-Duo-B-4-T-R-15	15	+	143057634	143057667
chr4	144533804	144533863	1004-Duo-4-N-R-18	18	+	144533804	144533863
chr4	144533804	144533863	1004-Duo-A-4-T-R-54	54	+	144533804	144533863
chr4	144533804	144533863	1004-Duo-B-4-T-R-30	30	+	144533804	144533863
chr4	144533804	144533858	1004-Jej-B-4-T-R-49	49	+	144533804	144533858
chr4	144533804	144533863	1004-Jej-C-4-T-R-84	84	+	144533804	144533863
chr4	146354981	146355014	583-Col-15-T-R-20	20	-	146354981	146355014
chr4	149704040	149704099	888-Col-4-T-R-13	13	+	149704040	149704099
chr4	153927723	153927756	360-Duo-15-N-R-10	10	+	153927723	153927756
chr4	155417400	155417433	899-Duo-A-4-T-R-63	63	-	155417400	155417433
chr5	3348906	3348965	360-Duo-D-15-T-R-13	13	+	3348906	3348965
chr5	3979798	3979822	550-Ile-B-15-T-R-14	14	-	3979798	3979822
chr5	4068105	4068138	299-Duo-A-1-T-R-10	10	+	4068105	4068138
chr5	4920485	4920544	487-Int-A-15-T-R-12	12	+	4920485	4920544
chr5	9120331	9120390	360-Col-15-T-R-16	16	+	9120331	9120390
chr5	12454868	12454901	1004-Jej-C-4-T-R-14	14	+	12454868	12454901
chr5	20327350	20327409	1007-Ile-D-4-T-R-13	13	+	20327350	20327409
chr5	20448101	20448134	360-Duo-D-15-T-R-10	10	+	20448101	20448134
chr5	21240794	21240852	360-Col-15-T-R-18	18	-	21240794	21240852
chr5	26616725	26616784	550-Duo-K-15-T-R-10	10	-	26616725	26616784
chr5	28093451	28093501	888-Col-4-T-R-14	14	-	28093451	28093501
chr5	28496413	28496446	550-Ile-B-15-T-R-25	25	+	28496413	28496446
chr5	28496413	28496446	633-Duo-B-15-T-R-10	10	+	28496413	28496446
chr5	28496413	28496446	556-Duo-15-T-R-11	11	+	28496413	28496446
chr5	28496576	28496635	583-Col-15-T-R-10	10	+	28496576	28496635
chr5	28496576	28496606	550-Duo-L-15-T-R-11	11	-	28496576	28496606
chr5	28496600	28496633	633-Duo-A-15-T-R-25	25	+	28496600	28496633
chr5	28496604	28496637	556-Duo-15-T-R-10	10	+	28496604	28496637
chr5	28496604	28496637	633-Jej-15-N-R-30	30	+	28496604	28496637
chr5	28496608	28496641	292-Jej-1-T-R-85	85	+	28496608	28496641
chr5	45824638	45824697	292-Jej-1-T-R-27	27	+	45824638	45824697
chr5	51499402	51499435	360-Col-15-T-R-16	16	+	51499402	51499435
chr5	58852582	58852641	358-Duo-C-15-T-R-24	24	+	58852582	58852641
chr5	72004802	72004860	360-Col-15-T-R-19	19	-	72004802	72004860
chr5	74972511	74972570	633-Jej-D-15-T-R-11	11	-	74972511	74972570
chr5	75070890	75070923	360-Duo-A-15-T-R-12	12	-	75070890	75070923
chr5	76695627	76695660	888-Col-4-T-R-10	10	-	76695627	76695660
chr5	88662770	88662803	583-Col-15-T-R-10	10	-	88662770	88662803
chr5	89177061	89177094	1007-Ile-E-4-T-R-12	12	-	89177061	89177094
chr5	93398916	93398975	358-Duo-D-15-T-R-28	28	-	93398916	93398975
chr5	96977822	96977881	487-Int-B-15-T-R-11	11	+	96977822	96977881
chr5	106164051	106164084	633-Jej-D-15-T-R-33	33	+	106164051	106164084
chr5	106512689	106512722	360-Duo-D-15-T-R-13	13	-	106512689	106512722
chr5	107450138	107450171	357-Int-A-15-T-R-14	14	-	107450138	107450171
chr5	109012893	109012952	550-Ile-A-15-T-R-20	20	+	109012893	109012952
chr5	110486446	110486479	1004-Jej-B-4-T-R-11	11	-	110486446	110486479
chr5	111789241	111789300	888-Col-4-T-R-21	21	+	111789241	111789300
chr5	115468735	115468794	360-Duo-15-N-R-13	13	-	115468735	115468794
chr5	119202719	119202752	360-Duo-15-N-R-18	18	-	119202719	119202752
chr5	124606893	124606952	633-Col-15-T-R-15	15	+	124606893	124606952
chr5	124950848	124950881	292-Ile-A-1-T-R-45	45	-	124950848	124950881
chr5	125534490	125534549	360-Jej-A-15-T-R-46	46	-	125534490	125534549
chr5	125616130	125616182	360-Jej-A-15-T-R-10	10	+	125616130	125616182
chr5	125738171	125738230	550-Duo-K-15-T-R-14	14	-	125738171	125738230
chr5	125905554	125905613	360-Duo-D-15-T-R-10	10	+	125905554	125905613
chr5	128100134	128100167	360-Jej-A-15-T-R-13	13	+	128100134	128100167
chr5	129695404	129695463	633-Jej-B-15-T-R-18	18	-	129695404	129695463
chr5	132317852	132317885	487-Int-A-15-T-R-158	158	-	132317852	132317885
chr5	134999997	135000056	1007-Ile-E-4-T-R-18	18	+	134999997	135000056
chr5	138730867	138730926	633-Jej-D-15-T-R-20	20	-	138730867	138730926
chr5	142557439	142557498	299-Duo-C-1-T-R-19	19	-	142557439	142557498
chr5	142953751	142953775	944-Ile-4-T-R-22	22	+	142953751	142953775
chr5	142953751	142953775	944-Col-A-4-T-R-44	44	+	142953751	142953775
chr5	151139353	151139412	487-Int-A-15-T-R-20	20	-	151139353	151139412
chr5	151372303	151372362	633-Jej-D-15-T-R-13	13	+	151372303	151372362
chr6	3745716	3745749	944-Col-4-N-R-12	12	-	3745716	3745749
chr6	7913804	7913863	487-Int-A-15-T-R-19	19	+	7913804	7913863
chr6	15687403	15687436	358-Duo-C-15-T-R-23	23	-	15687403	15687436
chr6	21747888	21747947	550-Duo-K-15-T-R-15	15	+	21747888	21747947
chr6	31406192	31406251	357-Int-A-15-T-R-13	13	+	31406192	31406251
chr6	33016191	33016224	360-Duo-D-15-T-R-19	19	-	33016191	33016224
chr6	34647642	34647701	550-Duo-K-15-T-R-20	20	+	34647642	34647701
chr6	35321753	35321805	550-Duo-J-15-T-R-41	41	-	35321753	35321805
chr6	39556828	39556861	583-Col-15-T-R-11	11	-	39556828	39556861
chr6	40614934	40614992	550-Ile-A-15-T-R-32	32	-	40614934	40614992
chr6	43508244	43508303	899-Duo-A-4-T-R-14	14	-	43508244	43508303
chr6	44444660	44444693	633-Jej-D-15-T-R-33	33	-	44444660	44444693
chr6	47437022	47437081	299-Duo-C-1-T-R-14	14	+	47437022	47437081
chr6	47456252	47456311	633-Jej-15-N-R-12	12	+	47456252	47456311
chr6	52707826	52707885	944-Col-B-4-T-R-40	40	+	52707826	52707885
chr6	52707826	52707885	944-Col-A-4-T-R-14	14	+	52707826	52707885
chr6	54133247	54133306	952-Jej-B-4-T-R-17	17	-	54133247	54133306
chr6	58359811	58359870	633-Duo-B-15-T-R-17	17	-	58359811	58359870
chr6	61765351	61765410	487-Int-A-15-T-R-22	22	-	61765351	61765410
chr6	65060740	65060799	1007-Ile-D-4-T-R-20	20	+	65060740	65060799
chr6	73212717	73212776	944-Duo-4-T-R-13	13	-	73212717	73212776
chr6	75071599	75071658	360-Jej-A-15-T-R-10	10	+	75071599	75071658
chr6	83339340	83339399	299-Duo-C-1-T-R-25	25	+	83339340	83339399
chr6	88381261	88381320	1004-Duo-4-N-R-40	40	+	88381261	88381320
chr6	88381261	88381313	1004-Jej-B-4-T-R-75	75	+	88381261	88381313
chr6	88381261	88381320	1004-Jej-C-4-T-R-96	96	+	88381261	88381320
chr6	88381261	88381320	1004-Duo-A-4-T-R-42	42	+	88381261	88381320
chr6	88381261	88381320	1004-Duo-B-4-T-R-72	72	+	88381261	88381320
chr6	88853456	88853489	358-Duo-D-15-T-R-10	10	-	88853456	88853489
chr6	96026012	96026071	583-Col-15-T-R-15	15	-	96026012	96026071
chr6	97840127	97840186	888-Col-4-T-R-43	43	+	97840127	97840186
chr6	100018312	100018345	633-Duo-A-15-T-R-35	35	+	100018312	100018345
chr6	100971515	100971574	487-Int-A-15-T-R-12	12	+	100971515	100971574
chr6	102113340	102113399	899-Duo-A-4-T-R-40	40	+	102113340	102113399
chr6	106707027	106707060	550-Duo-L-15-T-R-15	15	-	106707027	106707060
chr6	106707027	106707060	550-Duo-K-15-T-R-69	69	-	106707027	106707060
chr6	107827016	107827075	583-Col-15-T-R-19	19	+	107827016	107827075
chr6	108388965	108388998	556-Duo-15-T-R-11	11	-	108388965	108388998
chr6	108401740	108401773	360-Duo-A-15-T-R-17	17	-	108401740	108401773
chr6	113469182	113469215	633-Duo-A-15-T-R-11	11	+	113469182	113469215
chr6	117293153	117293212	899-Duo-A-4-T-R-11	11	-	117293153	117293212
chr6	117381049	117381108	952-Jej-A-4-T-R-11	11	-	117381049	117381108
chr6	125025566	125025625	550-Ile-A-15-T-R-33	33	-	125025566	125025625
chr6	125053051	125053110	1007-Ile-D-4-T-R-10	10	+	125053051	125053110
chr6	129762748	129762807	550-Duo-K-15-T-R-15	15	-	129762748	129762807
chr6	143135133	143135192	633-Duo-A-15-T-R-17	17	+	143135133	143135192
chr6	145477280	145477313	633-Duo-A-15-T-R-10	10	+	145477280	145477313
chr6	146443402	146443461	1004-Duo-4-N-R-11	11	-	146443402	146443461
chr6	146443402	146443461	1004-Duo-A-4-T-R-25	25	-	146443402	146443461
chr6	146443402	146443461	1004-Jej-C-4-T-R-18	18	-	146443402	146443461
chr6	148917495	148917554	550-Duo-J-15-T-R-59	59	+	148917495	148917554
chr7	6741685	6741736	360-Jej-D-15-T-R-10	10	+	6741685	6741736
chr7	11206803	11206836	360-Col-15-N-R-13	13	-	11206803	11206836
chr7	17578740	17578799	299-Duo-C-1-T-R-39	39	+	17578740	17578799
chr7	20022820	20022879	633-Col-15-T-R-19	19	+	20022820	20022879
chr7	28010980	28011039	487-Int-A-15-T-R-27	27	+	28010980	28011039
chr7	29813123	29813156	487-Int-A-15-T-R-30	30	-	29813123	29813156
chr7	31105838	31105871	360-Duo-A-15-T-R-18	18	+	31105838	31105871
chr7	33082056	33082089	888-Duo-4-T-R-10	10	-	33082056	33082089
chr7	39037591	39037650	633-Jej-D-15-T-R-15	15	-	39037591	39037650
chr7	47359702	47359735	360-Col-15-T-R-18	18	+	47359702	47359735
chr7	47850330	47850389	633-Jej-B-15-T-R-10	10	-	47850330	47850389
chr7	55357591	55357650	633-Col-15-T-R-13	13	+	55357591	55357650
chr7	59239976	59240035	360-Duo-A-15-T-R-11	11	+	59239976	59240035
chr7	69588153	69588203	583-Col-15-T-R-14	14	+	69588153	69588203
chr7	74522261	74522294	360-Col-15-T-R-10	10	+	74522261	74522294
chr7	74847673	74847714	944-Col-B-4-T-R-38	38	+	74847673	74847714
chr7	81691820	81691879	633-Duo-A-15-T-R-14	14	-	81691820	81691879
chr7	88037146	88037179	1004-Duo-A-4-T-R-73	73	-	88037146	88037179
chr7	88037146	88037179	1004-Jej-B-4-T-R-52	52	-	88037146	88037179
chr7	88037146	88037179	1004-Jej-C-4-T-R-18	18	-	88037146	88037179
chr7	88037146	88037179	1004-Duo-4-N-R-55	55	-	88037146	88037179
chr7	88037146	88037179	1004-Duo-B-4-T-R-57	57	-	88037146	88037179
chr7	88305125	88305179	550-Col-15-T-R-15	15	-	88305125	88305179
chr7	89927467	89927491	583-Col-15-T-R-11	11	+	89927467	89927491
chr7	96658242	96658301	550-Ile-B-15-T-R-10	10	+	96658242	96658301
chr7	97623704	97623763	1004-Duo-B-4-T-R-10	10	-	97623704	97623763
chr7	99812656	99812715	944-Col-A-4-T-R-45	45	-	99812656	99812715
chr7	99812656	99812715	944-Ile-4-T-R-34	34	-	99812656	99812715
chr7	107268234	107268293	360-Col-15-T-R-15	15	-	107268234	107268293
chr7	109077692	109077751	944-Col-B-4-T-R-34	34	-	109077692	109077751
chr7	113874005	113874064	1004-Duo-4-N-R-10	10	+	113874005	113874064
chr7	124600242	124600301	899-Duo-A-4-T-R-35	35	-	124600242	124600301
chr7	124600242	124600301	899-Duo-D-4-T-R-22	22	-	124600242	124600301
chr7	124600277	124600301	899-Duo-D-4-T-R-34	34	-	124600277	124600301
chr7	125680855	125680888	360-Duo-A-15-T-R-54	54	+	125680855	125680888
chr7	129729242	129729301	1004-Duo-B-4-T-R-14	14	-	129729242	129729301
chr7	129729248	129729301	1004-Jej-C-4-T-R-17	17	-	129729248	129729301
chr7	129729248	129729301	1004-Jej-B-4-T-R-19	19	-	129729248	129729301
chr7	129729248	129729301	1004-Duo-A-4-T-R-14	14	-	129729248	129729301
chr7	130460152	130460211	1004-Duo-4-N-R-10	10	+	130460152	130460211
chr7	135084145	135084204	550-Ile-A-15-T-R-28	28	-	135084145	135084204
chr7	135878947	135879006	487-Int-B-15-T-R-33	33	+	135878947	135879006
chr7	139721160	139721190	1004-Duo-4-N-R-31	31	-	139721160	139721190
chr7	139721160	139721190	1004-Duo-B-4-T-R-56	56	-	139721160	139721190
chr7	139721160	139721190	1004-Jej-B-4-T-R-62	62	-	139721160	139721190
chr7	139721160	139721190	1004-Duo-A-4-T-R-34	34	-	139721160	139721190
chr7	139721160	139721190	1004-Jej-C-4-T-R-59	59	-	139721160	139721190
chr7	147157620	147157653	550-Duo-K-15-T-R-14	14	+	147157620	147157653
chr7	149539700	149539759	633-Col-15-T-R-13	13	-	149539700	149539759
chr8	4770756	4770789	1004-Jej-B-4-T-R-13	13	+	4770756	4770789
chr8	8670164	8670197	299-Duo-A-1-T-R-11	11	+	8670164	8670197
chr8	16114194	16114227	952-Jej-B-4-T-R-11	11	+	16114194	16114227
chr8	24006817	24006876	550-Ile-A-15-T-R-27	27	-	24006817	24006876
chr8	35061222	35061255	899-Duo-D-4-T-R-29	29	-	35061222	35061255
chr8	40530335	40530394	583-Col-15-T-R-16	16	+	40530335	40530394
chr8	42237212	42237245	550-Ile-A-15-T-R-35	35	-	42237212	42237245
chr8	50335678	50335737	1004-Jej-C-4-T-R-11	11	-	50335678	50335737
chr8	54892842	54892875	360-Col-15-T-R-16	16	+	54892842	54892875
chr8	61946587	61946620	360-Col-15-N-R-11	11	+	61946587	61946620
chr8	63835133	63835192	899-Duo-A-4-T-R-21	21	+	63835133	63835192
chr8	68344239	68344272	1004-Jej-C-4-T-R-19	19	+	68344239	68344272
chr8	70430799	70430854	583-Col-15-T-R-25	25	-	70430799	70430854
chr8	72556563	72556622	952-Jej-A-4-T-R-38	38	-	72556563	72556622
chr8	72745255	72745285	633-Jej-D-15-T-R-18	18	+	72745255	72745285
chr8	79476666	79476725	487-Int-A-15-T-R-14	14	-	79476666	79476725
chr8	88535309	88535342	1004-Jej-C-4-T-R-19	19	-	88535309	88535342
chr8	91241430	91241489	952-Jej-B-4-T-R-14	14	+	91241430	91241489
chr8	91241430	91241489	952-Jej-A-4-T-R-13	13	+	91241430	91241489
chr8	91369008	91369041	1004-Duo-B-4-T-R-10	10	-	91369008	91369041
chr8	91609238	91609297	1004-Jej-C-4-T-R-34	34	-	91609238	91609297
chr8	91609238	91609297	1004-Duo-4-N-R-26	26	-	91609238	91609297
chr8	91609238	91609297	1004-Duo-A-4-T-R-36	36	-	91609238	91609297
chr8	91609238	91609297	1004-Duo-B-4-T-R-23	23	-	91609238	91609297
chr8	101971849	101971882	899-Duo-A-4-T-R-51	51	+	101971849	101971882
chr8	105262424	105262483	944-Col-4-N-R-13	13	-	105262424	105262483
chr8	107973963	107974017	944-Col-B-4-T-R-29	29	-	107973963	107974017
chr8	108737861	108737894	1004-Jej-C-4-T-R-17	17	-	108737861	108737894
chr8	108974845	108974875	550-Duo-K-15-T-R-33	33	+	108974845	108974875
chr8	109974640	109974699	899-Duo-D-4-T-R-33	33	+	109974640	109974699
chr8	113127944	113127977	583-Col-15-T-R-25	25	-	113127944	113127977
chr8	115359264	115359297	360-Col-15-N-R-20	20	-	115359264	115359297
chr8	122041989	122042022	1007-Ile-D-4-T-R-78	78	-	122041989	122042022
chr8	122705637	122705696	944-Duo-4-T-R-16	16	+	122705637	122705696
chr8	123355622	123355672	944-Col-A-4-T-R-19	19	-	123355622	123355672
chr8	123355622	123355672	944-Col-B-4-T-R-45	45	-	123355622	123355672
chr8	123798591	123798640	360-Duo-15-N-R-11	11	+	123798591	123798640
chr8	125488649	125488708	360-Duo-D-15-T-R-24	24	+	125488649	125488708
chr8	129827415	129827448	633-Duo-B-15-T-R-13	13	+	129827415	129827448
chr9	3005617	3005647	550-Duo-K-15-T-R-19	19	-	3005617	3005647
chr9	3923608	3923641	360-Duo-A-15-T-R-20	20	+	3923608	3923641
chr9	4560220	4560279	360-Duo-A-15-T-R-14	14	-	4560220	4560279
chr9	7834962	7835021	944-Col-B-4-T-R-14	14	-	7834962	7835021
chr9	18080408	18080467	899-Duo-D-4-T-R-13	13	-	18080408	18080467
chr9	19543308	19543367	358-Duo-C-15-T-R-11	11	+	19543308	19543367
chr9	20191391	20191450	360-Duo-D-15-T-R-12	12	+	20191391	20191450
chr9	21187206	21187239	888-Duo-4-T-R-23	23	+	21187206	21187239
chr9	30325232	30325265	583-Col-15-T-R-14	14	+	30325232	30325265
chr9	32288079	32288138	888-Col-4-T-R-11	11	-	32288079	32288138
chr9	47867508	47867567	550-Col-15-T-R-18	18	+	47867508	47867567
chr9	54401199	54401258	360-Col-15-N-R-11	11	+	54401199	54401258
chr9	55194708	55194767	952-Jej-A-4-T-R-15	15	+	55194708	55194767
chr9	56938795	56938854	888-Col-4-T-R-20	20	+	56938795	56938854
chr9	57276621	57276654	360-Col-15-N-R-24	24	+	57276621	57276654
chr9	61684493	61684549	888-Col-4-T-R-17	17	-	61684493	61684549
chr9	66882621	66882654	1007-Ile-E-4-T-R-14	14	+	66882621	66882654
chr9	67711358	67711382	1004-Jej-B-4-T-R-10	10	+	67711358	67711382
chr9	68280056	68280089	1007-Ile-E-4-T-R-12	12	+	68280056	68280089
chr9	72247793	72247826	550-Duo-L-15-T-R-11	11	+	72247793	72247826
chr9	72387389	72387448	358-Duo-C-15-T-R-11	11	-	72387389	72387448
chr9	74892078	74892137	360-Col-15-N-R-14	14	+	74892078	74892137
chr9	76880450	76880509	1007-Ile-D-4-T-R-15	15	+	76880450	76880509
chr9	89692770	89692798	633-Jej-D-15-T-R-16	16	+	89692770	89692798
chr9	90206586	90206645	633-Jej-D-15-T-R-17	17	+	90206586	90206645
chr9	94961236	94961295	633-Jej-D-15-T-R-20	20	-	94961236	94961295
chr9	99086640	99086699	357-Int-A-15-T-R-13	13	-	99086640	99086699
chr9	100376540	100376599	360-Col-15-N-R-16	16	+	100376540	100376599
chr9	100388824	100388857	550-Duo-L-15-T-R-15	15	-	100388824	100388857
chr9	100438166	100438225	360-Col-15-T-R-30	30	-	100438166	100438225
chr9	104231195	104231228	633-Duo-B-15-T-R-11	11	-	104231195	104231228
chr9	108158989	108159048	633-Jej-15-N-R-14	14	+	108158989	108159048
chr9	108542939	108542998	1004-Duo-B-4-T-R-10	10	+	108542939	108542998
chr9	110100539	110100572	360-Duo-A-15-T-R-26	26	-	110100539	110100572
chr9	110853098	110853157	292-Jej-1-T-R-48	48	+	110853098	110853157
chr9	112024284	112024308	487-Int-A-15-T-R-34	34	-	112024284	112024308
chr9	113087540	113087573	292-Ile-A-1-T-R-88	88	-	113087540	113087573
chrX	7368912	7368971	360-Jej-A-15-T-R-10	10	+	7368912	7368971
chrX	16299171	16299201	550-Ile-B-15-T-R-22	22	+	16299171	16299201
chrX	16519446	16519505	550-Ile-A-15-T-R-12	12	+	16519446	16519505
chrX	32780825	32780858	357-Int-D-15-T-R-13	13	-	32780825	32780858
chrX	39446979	39447035	360-Col-15-T-R-10	10	+	39446979	39447035
chrX	43164106	43164165	899-Duo-D-4-T-R-17	17	-	43164106	43164165
chrX	66220502	66220535	357-Int-D-15-T-R-10	10	+	66220502	66220535
chrX	71288709	71288768	360-Jej-A-15-T-R-44	44	-	71288709	71288768
chrX	74699838	74699897	888-Duo-4-T-R-12	12	-	74699838	74699897
chrX	74800688	74800721	1007-Ile-D-4-T-R-27	27	-	74800688	74800721
chrX	74801686	74801745	1004-Duo-A-4-T-R-34	34	-	74801686	74801745
chrX	74801686	74801745	1004-Duo-4-N-R-13	13	-	74801686	74801745
chrX	74801686	74801745	1004-Duo-B-4-T-R-22	22	-	74801686	74801745
chrX	74801689	74801745	1004-Jej-B-4-T-R-22	22	-	74801689	74801745
chrX	80110030	80110089	550-Duo-L-15-T-R-11	11	-	80110030	80110089
chrX	93654030	93654089	357-Int-D-15-T-R-16	16	+	93654030	93654089
chrX	107829219	107829267	360-Col-15-T-R-13	13	+	107829219	107829267
chrX	123316050	123316109	1004-Duo-A-4-T-R-15	15	-	123316050	123316109
chrX	123355153	123355212	360-Col-15-T-R-13	13	+	123355153	123355212
chrX	130500762	130500821	487-Int-B-15-T-R-89	89	-	130500762	130500821
chrX	130817741	130817797	299-Duo-C-1-T-R-10	10	-	130817741	130817797
chrX	139917558	139917617	487-Int-A-15-T-R-14	14	+	139917558	139917617
chrX	139917571	139917630	357-Int-D-15-T-R-11	11	+	139917571	139917630
chrX	155997881	155997914	633-Jej-D-15-T-R-13	13	-	155997881	155997914
chrX	159243884	159243917	550-Ile-A-15-T-R-50	50	-	159243884	159243917
chrY	515968	516001	360-Col-15-T-R-14	14	+	515968	516001
chrY	2885647	2885706	360-Duo-15-N-R-16	16	-	2885647	2885706
