# Supplementary material for: TAPDANCE: An automated tool to identify and annotate transposon insertion CISs and associations between CISs from next generation sequence data
Source: BMC Bioinformatics. 2012 Jun 29;13:154. doi: 10.1186/1471-2105-13-154 (PMC3461456; doi:10.1186/1471-2105-13-154)
Supplement: Additional file 2 — Example data. We have included a zipped up archive.zip which contains 4 data files in the data directory, as well as the results obtained after running the scripts. [file 1471-2105-13-154-S2.zip › colon1/results/raw_colon1.BED]

track type ='BED' name='rawcolon1' description='allcolon1' visibility=2 itemRgb='On'
chr1	3061925	3061984	633-Duo-B-15-T-R-2	2	+	3061925	3061984
chr1	3430781	3430840	360-Duo-D-15-T-R-2	2	+	3430781	3430840
chr1	4060459	4060518	358-Duo-D-15-T-R-1	1	-	4060459	4060518
chr1	4836541	4836600	299-Duo-C-1-T-R-1	1	-	4836541	4836600
chr1	4872231	4872290	888-Duo-4-T-R-2	2	+	4872231	4872290
chr1	6053911	6053970	357-Int-A-15-T-R-3	3	+	6053911	6053970
chr1	6215619	6215678	360-Duo-A-15-T-R-1	1	-	6215619	6215678
chr1	6285229	6285288	360-Duo-D-15-T-R-7	7	-	6285229	6285288
chr1	6339220	6339279	556-Duo-15-T-R-3	3	+	6339220	6339279
chr1	7396949	7397004	360-Duo-15-N-R-1	1	+	7396949	7397004
chr1	7431270	7431303	633-Jej-B-15-T-R-1	1	+	7431270	7431303
chr1	7431270	7431324	633-Jej-B-15-T-R-4	4	+	7431270	7431324
chr1	7431270	7431318	633-Jej-B-15-T-R-1	1	+	7431270	7431318
chr1	7594658	7594717	952-Jej-A-4-T-R-2	2	+	7594658	7594717
chr1	7594658	7594691	952-Jej-A-4-T-R-1	1	+	7594658	7594691
chr1	8268572	8268631	556-Duo-15-T-R-3	3	+	8268572	8268631
chr1	8901965	8902024	360-Duo-D-15-T-R-1	1	-	8901965	8902024
chr1	9164824	9164883	583-Col-15-T-R-20	20	+	9164824	9164883
chr1	9192935	9192968	360-Duo-15-N-R-3	3	+	9192935	9192968
chr1	9840212	9840271	633-Jej-15-N-R-6	6	+	9840212	9840271
chr1	10113899	10113932	360-Duo-15-N-R-3	3	-	10113899	10113932
chr1	10123359	10123418	556-Duo-15-T-R-1	1	+	10123359	10123418
chr1	10155801	10155860	358-Duo-D-15-T-R-1	1	-	10155801	10155860
chr1	10174021	10174080	550-Duo-K-15-T-R-6	6	+	10174021	10174080
chr1	10177047	10177106	633-Jej-15-N-R-4	4	+	10177047	10177106
chr1	10572443	10572502	556-Duo-15-T-R-1	1	-	10572443	10572502
chr1	10572472	10572502	556-Duo-15-T-R-1	1	-	10572472	10572502
chr1	10673592	10673651	360-Jej-D-15-T-R-1	1	-	10673592	10673651
chr1	11639454	11639513	360-Duo-15-N-R-1	1	+	11639454	11639513
chr1	12641798	12641857	360-Duo-A-15-T-R-2	2	-	12641798	12641857
chr1	13226732	13226791	633-Duo-B-15-T-R-1	1	-	13226732	13226791
chr1	13262898	13262931	360-Jej-D-15-T-R-4	4	+	13262898	13262931
chr1	13318190	13318249	556-Duo-15-T-R-2	2	-	13318190	13318249
chr1	13318216	13318249	556-Duo-15-T-R-1	1	-	13318216	13318249
chr1	13321375	13321408	583-Col-15-T-R-25	25	+	13321375	13321408
chr1	13340093	13340152	888-Duo-4-T-R-1	1	+	13340093	13340152
chr1	13343195	13343228	360-Jej-D-15-T-R-1	1	+	13343195	13343228
chr1	13343195	13343254	360-Jej-D-15-T-R-5	5	+	13343195	13343254
chr1	13531050	13531109	360-Duo-D-15-T-R-6	6	-	13531050	13531109
chr1	13531076	13531109	360-Duo-D-15-T-R-4	4	-	13531076	13531109
chr1	13659232	13659291	360-Duo-15-N-R-1	1	-	13659232	13659291
chr1	13732141	13732200	360-Duo-A-15-T-R-7	7	-	13732141	13732200
chr1	13957423	13957456	299-Duo-A-1-T-R-3	3	-	13957423	13957456
chr1	14044592	14044651	556-Duo-15-T-R-4	4	-	14044592	14044651
chr1	14987233	14987292	633-Duo-B-15-T-R-1	1	-	14987233	14987292
chr1	15361560	15361584	1004-Duo-B-4-T-R-2	2	-	15361560	15361584
chr1	15423034	15423091	360-Jej-D-15-T-R-2	2	-	15423034	15423091
chr1	16090080	16090139	556-Duo-15-T-R-1	1	+	16090080	16090139
chr1	16090080	16090110	556-Duo-15-T-R-1	1	+	16090080	16090110
chr1	16370988	16371047	556-Duo-15-T-R-1	1	-	16370988	16371047
chr1	16434595	16434654	299-Duo-C-1-T-R-3	3	+	16434595	16434654
chr1	16486295	16486328	633-Jej-15-N-R-15	15	-	16486295	16486328
chr1	16553237	16553296	299-Duo-C-1-T-R-6	6	-	16553237	16553296
chr1	16607383	16607442	357-Int-D-15-T-R-1	1	-	16607383	16607442
chr1	17355059	17355092	1004-Duo-A-4-T-R-27	27	-	17355059	17355092
chr1	17355059	17355092	1004-Duo-B-4-T-R-31	31	-	17355059	17355092
chr1	17355059	17355092	1004-Duo-4-N-R-15	15	-	17355059	17355092
chr1	17355059	17355092	1004-Jej-B-4-T-R-74	74	-	17355059	17355092
chr1	17356150	17356209	1004-Duo-B-4-T-R-8	8	-	17356150	17356209
chr1	17356176	17356209	1004-Duo-B-4-T-R-1	1	-	17356176	17356209
chr1	17511945	17512002	357-Int-A-15-T-R-6	6	+	17511945	17512002
chr1	17834808	17834841	360-Duo-15-N-R-1	1	+	17834808	17834841
chr1	17834808	17834867	360-Duo-15-N-R-1	1	+	17834808	17834867
chr1	17836133	17836192	888-Duo-4-T-R-1	1	-	17836133	17836192
chr1	18117742	18117801	633-Jej-B-15-T-R-15	15	-	18117742	18117801
chr1	18186757	18186816	550-Duo-K-15-T-R-14	14	-	18186757	18186816
chr1	18225709	18225768	360-Duo-D-15-T-R-1	1	+	18225709	18225768
chr1	18334327	18334386	360-Jej-D-15-T-R-2	2	-	18334327	18334386
chr1	19058184	19058243	944-Duo-4-T-R-1	1	-	19058184	19058243
chr1	19067296	19067350	360-Col-15-N-R-8	8	+	19067296	19067350
chr1	20360953	20360986	556-Duo-15-T-R-1	1	+	20360953	20360986
chr1	20715986	20716045	888-Duo-4-T-R-3	3	+	20715986	20716045
chr1	20755699	20755729	360-Duo-D-15-T-R-1	1	+	20755699	20755729
chr1	20755699	20755732	360-Duo-D-15-T-R-2	2	+	20755699	20755732
chr1	20929378	20929437	1004-Duo-A-4-T-R-2	2	-	20929378	20929437
chr1	21518705	21518738	550-Duo-K-15-T-R-2	2	+	21518705	21518738
chr1	22233955	22234014	358-Duo-C-15-T-R-1	1	-	22233955	22234014
chr1	22233981	22234014	358-Duo-C-15-T-R-1	1	-	22233981	22234014
chr1	22556960	22556993	357-Int-D-15-T-R-22	22	+	22556960	22556993
chr1	22602974	22603033	633-Duo-A-15-T-R-3	3	-	22602974	22603033
chr1	22603000	22603033	633-Duo-A-15-T-R-1	1	-	22603000	22603033
chr1	22668312	22668371	1007-Ile-E-4-T-R-4	4	+	22668312	22668371
chr1	22914156	22914215	357-Int-A-15-T-R-1	1	-	22914156	22914215
chr1	23422733	23422766	556-Duo-15-T-R-7	7	+	23422733	23422766
chr1	23478949	23479008	633-Jej-15-N-R-1	1	+	23478949	23479008
chr1	23871318	23871377	633-Col-15-T-R-6	6	+	23871318	23871377
chr1	23871318	23871351	633-Col-15-T-R-9	9	+	23871318	23871351
chr1	23906987	23907046	357-Int-D-15-T-R-1	1	-	23906987	23907046
chr1	23907187	23907246	633-Col-15-T-R-22	22	+	23907187	23907246
chr1	24028185	24028244	633-Jej-D-15-T-R-2	2	-	24028185	24028244
chr1	24029254	24029313	550-Ile-B-15-T-R-1	1	+	24029254	24029313
chr1	24032187	24032246	358-Duo-C-15-T-R-2	2	+	24032187	24032246
chr1	24032408	24032467	633-Jej-15-N-R-2	2	-	24032408	24032467
chr1	24097639	24097698	360-Duo-D-15-T-R-2	2	-	24097639	24097698
chr1	24487665	24487724	360-Jej-A-15-T-R-6	6	-	24487665	24487724
chr1	24772500	24772559	888-Duo-4-T-R-9	9	-	24772500	24772559
chr1	24803404	24803437	556-Duo-15-T-R-3	3	-	24803404	24803437
chr1	24881605	24881664	899-Duo-A-4-T-R-16	16	-	24881605	24881664
chr1	24881629	24881664	899-Duo-A-4-T-R-1	1	-	24881629	24881664
chr1	24881631	24881664	899-Duo-A-4-T-R-18	18	-	24881631	24881664
chr1	24961521	24961580	633-Duo-B-15-T-R-2	2	+	24961521	24961580
chr1	25157478	25157537	633-Duo-B-15-T-R-4	4	-	25157478	25157537
chr1	25341025	25341084	633-Duo-A-15-T-R-6	6	+	25341025	25341084
chr1	25349894	25349927	360-Jej-A-15-T-R-18	18	-	25349894	25349927
chr1	25391746	25391805	360-Duo-15-N-R-1	1	-	25391746	25391805
chr1	25391772	25391805	360-Duo-15-N-R-2	2	-	25391772	25391805
chr1	25698589	25698648	360-Duo-D-15-T-R-1	1	-	25698589	25698648
chr1	26084028	26084087	556-Duo-15-T-R-1	1	+	26084028	26084087
chr1	26872059	26872118	633-Jej-15-N-R-3	3	+	26872059	26872118
chr1	27037284	27037343	358-Duo-D-15-T-R-2	2	-	27037284	27037343
chr1	27112235	27112294	556-Duo-15-T-R-2	2	-	27112235	27112294
chr1	27615486	27615514	1004-Duo-B-4-T-R-1	1	+	27615486	27615514
chr1	27661802	27661835	556-Duo-15-T-R-3	3	+	27661802	27661835
chr1	28048402	28048459	556-Duo-15-T-R-12	12	-	28048402	28048459
chr1	28048403	28048459	556-Duo-15-T-R-1	1	-	28048403	28048459
chr1	28265733	28265792	1004-Duo-B-4-T-R-4	4	+	28265733	28265792
chr1	28692592	28692651	556-Duo-15-T-R-2	2	+	28692592	28692651
chr1	28821917	28821941	633-Jej-D-15-T-R-1	1	+	28821917	28821941
chr1	28821917	28821945	633-Jej-D-15-T-R-15	15	+	28821917	28821945
chr1	28847106	28847165	360-Duo-15-N-R-2	2	+	28847106	28847165
chr1	29047384	29047443	360-Duo-15-N-R-1	1	-	29047384	29047443
chr1	29150788	29150821	299-Duo-C-1-T-R-8	8	-	29150788	29150821
chr1	29169327	29169351	360-Duo-15-N-R-2	2	-	29169327	29169351
chr1	29852168	29852227	633-Jej-15-N-R-2	2	+	29852168	29852227
chr1	30044269	30044328	633-Jej-D-15-T-R-13	13	-	30044269	30044328
chr1	30044295	30044328	633-Jej-D-15-T-R-2	2	-	30044295	30044328
chr1	30114247	30114280	633-Jej-D-15-T-R-6	6	-	30114247	30114280
chr1	30261778	30261837	550-Duo-L-15-T-R-1	1	+	30261778	30261837
chr1	30688939	30688972	360-Jej-D-15-T-R-5	5	+	30688939	30688972
chr1	30865896	30865955	299-Duo-C-1-T-R-6	6	+	30865896	30865955
chr1	30895592	30895651	888-Col-4-T-R-1	1	-	30895592	30895651
chr1	30952704	30952737	1004-Duo-B-4-T-R-2	2	-	30952704	30952737
chr1	31100563	31100596	1004-Duo-B-4-T-R-4	4	-	31100563	31100596
chr1	31610598	31610657	633-Duo-B-15-T-R-2	2	-	31610598	31610657
chr1	31726441	31726474	360-Duo-15-N-R-1	1	+	31726441	31726474
chr1	32231998	32232049	556-Duo-15-T-R-1	1	-	32231998	32232049
chr1	32934645	32934704	556-Duo-15-T-R-3	3	+	32934645	32934704
chr1	33513635	33513694	633-Duo-B-15-T-R-3	3	+	33513635	33513694
chr1	33760293	33760352	550-Col-15-T-R-6	6	+	33760293	33760352
chr1	34885477	34885532	633-Duo-B-15-T-R-1	1	+	34885477	34885532
chr1	34934645	34934704	888-Duo-4-T-R-1	1	+	34934645	34934704
chr1	35078275	35078308	633-Jej-15-N-R-11	11	-	35078275	35078308
chr1	36101734	36101793	633-Duo-A-15-T-R-3	3	+	36101734	36101793
chr1	36101734	36101767	633-Duo-A-15-T-R-1	1	+	36101734	36101767
chr1	36127193	36127252	360-Col-15-N-R-12	12	-	36127193	36127252
chr1	36141036	36141069	633-Duo-B-15-T-R-1	1	+	36141036	36141069
chr1	36141036	36141095	633-Duo-B-15-T-R-2	2	+	36141036	36141095
chr1	36144989	36145048	360-Col-15-N-R-1	1	-	36144989	36145048
chr1	36204104	36204163	550-Duo-K-15-T-R-23	23	+	36204104	36204163
chr1	36204104	36204137	550-Duo-K-15-T-R-4	4	+	36204104	36204137
chr1	36754611	36754644	583-Col-15-T-R-1	1	+	36754611	36754644
chr1	36754611	36754670	583-Col-15-T-R-13	13	+	36754611	36754670
chr1	36979567	36979626	358-Duo-C-15-T-R-12	12	-	36979567	36979626
chr1	36979593	36979626	358-Duo-C-15-T-R-1	1	-	36979593	36979626
chr1	36979602	36979626	358-Duo-C-15-T-R-1	1	-	36979602	36979626
chr1	36992347	36992405	550-Duo-L-15-T-R-13	13	+	36992347	36992405
chr1	36992347	36992404	550-Duo-L-15-T-R-9	9	+	36992347	36992404
chr1	37373289	37373322	360-Duo-15-N-R-2	2	-	37373289	37373322
chr1	37404464	37404523	633-Jej-B-15-T-R-2	2	-	37404464	37404523
chr1	37489809	37489842	1004-Duo-B-4-T-R-8	8	-	37489809	37489842
chr1	37489812	37489842	1004-Duo-B-4-T-R-1	1	-	37489812	37489842
chr1	37718823	37718874	1004-Duo-A-4-T-R-1	1	+	37718823	37718874
chr1	38051553	38051612	360-Col-15-T-R-2	2	+	38051553	38051612
chr1	38061350	38061409	360-Duo-A-15-T-R-4	4	+	38061350	38061409
chr1	38165170	38165229	556-Duo-15-T-R-2	2	-	38165170	38165229
chr1	38166114	38166173	633-Jej-B-15-T-R-2	2	-	38166114	38166173
chr1	38515191	38515250	550-Duo-K-15-T-R-4	4	-	38515191	38515250
chr1	38527412	38527471	633-Col-15-T-R-12	12	-	38527412	38527471
chr1	38527447	38527471	633-Col-15-T-R-1	1	-	38527447	38527471
chr1	38853003	38853062	357-Int-A-15-T-R-1	1	-	38853003	38853062
chr1	39884248	39884296	550-Ile-B-15-T-R-2	2	+	39884248	39884296
chr1	39884248	39884300	550-Ile-B-15-T-R-5	5	+	39884248	39884300
chr1	39934617	39934676	952-Jej-B-4-T-R-1	1	+	39934617	39934676
chr1	40598104	40598158	633-Col-15-T-R-1	1	+	40598104	40598158
chr1	40598104	40598157	633-Col-15-T-R-1	1	+	40598104	40598157
chr1	40612555	40612588	556-Duo-15-T-R-6	6	-	40612555	40612588
chr1	40766397	40766452	633-Duo-B-15-T-R-10	10	+	40766397	40766452
chr1	40889246	40889305	556-Duo-15-T-R-1	1	+	40889246	40889305
chr1	41183045	41183104	888-Duo-4-T-R-4	4	-	41183045	41183104
chr1	41291308	41291367	633-Duo-B-15-T-R-1	1	-	41291308	41291367
chr1	41470748	41470807	633-Jej-15-N-R-1	1	-	41470748	41470807
chr1	41470774	41470807	633-Jej-15-N-R-2	2	-	41470774	41470807
chr1	41489022	41489081	633-Jej-15-N-R-10	10	+	41489022	41489081
chr1	41675903	41675936	360-Col-15-N-R-3	3	+	41675903	41675936
chr1	41799035	41799063	1004-Jej-C-4-T-R-6	6	-	41799035	41799063
chr1	42001377	42001436	1004-Jej-C-4-T-R-5	5	-	42001377	42001436
chr1	42001403	42001436	1004-Jej-C-4-T-R-1	1	-	42001403	42001436
chr1	42001406	42001436	1004-Jej-C-4-T-R-1	1	-	42001406	42001436
chr1	42566951	42567001	556-Duo-15-T-R-1	1	-	42566951	42567001
chr1	42585238	42585286	583-Col-15-T-R-9	9	+	42585238	42585286
chr1	42585238	42585268	583-Col-15-T-R-1	1	+	42585238	42585268
chr1	43046996	43047055	633-Jej-D-15-T-R-1	1	+	43046996	43047055
chr1	43706145	43706178	633-Duo-B-15-T-R-4	4	+	43706145	43706178
chr1	43794526	43794585	299-Duo-A-1-T-R-1	1	-	43794526	43794585
chr1	43941572	43941631	1004-Duo-4-N-R-2	2	-	43941572	43941631
chr1	44002080	44002139	550-Ile-B-15-T-R-2	2	-	44002080	44002139
chr1	44008497	44008556	556-Duo-15-T-R-4	4	+	44008497	44008556
chr1	44051496	44051529	633-Duo-A-15-T-R-4	4	-	44051496	44051529
chr1	44194319	44194378	1004-Jej-B-4-T-R-9	9	-	44194319	44194378
chr1	44194345	44194378	1004-Jej-B-4-T-R-2	2	-	44194345	44194378
chr1	44208450	44208509	1004-Duo-A-4-T-R-1	1	+	44208450	44208509
chr1	44208450	44208509	1004-Duo-B-4-T-R-1	1	+	44208450	44208509
chr1	44213324	44213383	556-Duo-15-T-R-3	3	+	44213324	44213383
chr1	45069493	45069552	358-Duo-D-15-T-R-1	1	-	45069493	45069552
chr1	45728429	45728459	1004-Duo-4-N-R-10	10	-	45728429	45728459
chr1	45826645	45826704	1007-Ile-E-4-T-R-1	1	-	45826645	45826704
chr1	46423798	46423857	550-Ile-B-15-T-R-3	3	-	46423798	46423857
chr1	46948638	46948694	358-Duo-D-15-T-R-2	2	-	46948638	46948694
chr1	46955348	46955407	357-Int-D-15-T-R-1	1	-	46955348	46955407
chr1	47089077	47089136	556-Duo-15-T-R-3	3	-	47089077	47089136
chr1	47503105	47503164	299-Duo-A-1-T-R-1	1	+	47503105	47503164
chr1	48411188	48411247	470-Col-1-T-R-13	13	+	48411188	48411247
chr1	49335478	49335511	556-Duo-15-T-R-1	1	+	49335478	49335511
chr1	49335478	49335537	556-Duo-15-T-R-3	3	+	49335478	49335537
chr1	49359377	49359436	1004-Duo-4-N-R-2	2	-	49359377	49359436
chr1	49988849	49988908	550-Duo-K-15-T-R-13	13	-	49988849	49988908
chr1	49988875	49988908	550-Duo-K-15-T-R-1	1	-	49988875	49988908
chr1	50265405	50265438	556-Duo-15-T-R-2	2	+	50265405	50265438
chr1	50265405	50265435	556-Duo-15-T-R-1	1	+	50265405	50265435
chr1	50285819	50285878	1004-Duo-B-4-T-R-1	1	+	50285819	50285878
chr1	50302680	50302713	550-Duo-L-15-T-R-3	3	+	50302680	50302713
chr1	50302680	50302739	550-Duo-L-15-T-R-4	4	+	50302680	50302739
chr1	50358019	50358078	633-Jej-15-N-R-2	2	+	50358019	50358078
chr1	50800911	50800970	1004-Jej-C-4-T-R-2	2	+	50800911	50800970
chr1	50866025	50866058	360-Jej-A-15-T-R-13	13	-	50866025	50866058
chr1	50911728	50911761	583-Col-15-T-R-17	17	-	50911728	50911761
chr1	51393115	51393174	360-Duo-15-N-R-2	2	-	51393115	51393174
chr1	51878576	51878635	633-Jej-15-N-R-3	3	-	51878576	51878635
chr1	51879972	51880021	360-Duo-15-N-R-1	1	+	51879972	51880021
chr1	51934595	51934619	358-Duo-D-15-T-R-3	3	+	51934595	51934619
chr1	52229145	52229204	1004-Jej-B-4-T-R-1	1	-	52229145	52229204
chr1	52302388	52302447	360-Duo-15-N-R-2	2	+	52302388	52302447
chr1	52719972	52720005	888-Col-4-T-R-3	3	+	52719972	52720005
chr1	53149999	53150058	360-Duo-15-N-R-1	1	+	53149999	53150058
chr1	53226236	53226295	360-Col-15-N-R-2	2	-	53226236	53226295
chr1	53443858	53443891	556-Duo-15-T-R-3	3	+	53443858	53443891
chr1	53923083	53923107	487-Int-B-15-T-R-91	91	-	53923083	53923107
chr1	54070445	54070478	633-Jej-D-15-T-R-10	10	-	54070445	54070478
chr1	54874245	54874278	556-Duo-15-T-R-2	2	-	54874245	54874278
chr1	54886664	54886723	888-Duo-4-T-R-1	1	+	54886664	54886723
chr1	54936139	54936198	633-Jej-D-15-T-R-2	2	+	54936139	54936198
chr1	54981049	54981108	633-Jej-D-15-T-R-1	1	-	54981049	54981108
chr1	54987653	54987712	556-Duo-15-T-R-1	1	-	54987653	54987712
chr1	55808900	55808959	1004-Duo-B-4-T-R-2	2	+	55808900	55808959
chr1	55953604	55953663	299-Duo-C-1-T-R-11	11	+	55953604	55953663
chr1	56134492	56134550	633-Col-15-T-R-2	2	+	56134492	56134550
chr1	56227043	56227102	360-Col-15-N-R-1	1	+	56227043	56227102
chr1	56713731	56713790	550-Duo-L-15-T-R-2	2	+	56713731	56713790
chr1	56909323	56909382	1007-Ile-E-4-T-R-1	1	+	56909323	56909382
chr1	57397777	57397810	888-Duo-4-T-R-6	6	-	57397777	57397810
chr1	57432041	57432100	888-Col-4-T-R-1	1	+	57432041	57432100
chr1	58457820	58457879	550-Col-15-T-R-4	4	+	58457820	58457879
chr1	58835918	58835951	299-Duo-A-1-T-R-4	4	+	58835918	58835951
chr1	58898757	58898790	360-Col-15-T-R-3	3	+	58898757	58898790
chr1	58898757	58898816	360-Col-15-T-R-5	5	+	58898757	58898816
chr1	59071636	59071695	583-Col-15-T-R-5	5	-	59071636	59071695
chr1	59071662	59071695	583-Col-15-T-R-2	2	-	59071662	59071695
chr1	59154910	59154968	550-Ile-A-15-T-R-15	15	-	59154910	59154968
chr1	59154911	59154968	550-Ile-A-15-T-R-1	1	-	59154911	59154968
chr1	59762415	59762448	360-Duo-15-N-R-4	4	+	59762415	59762448
chr1	59762838	59762897	1004-Duo-A-4-T-R-2	2	-	59762838	59762897
chr1	59762864	59762897	1004-Duo-A-4-T-R-1	1	-	59762864	59762897
chr1	59774008	59774067	292-Jej-1-T-R-1	1	-	59774008	59774067
chr1	59838969	59839028	360-Jej-A-15-T-R-8	8	-	59838969	59839028
chr1	59838995	59839028	360-Jej-A-15-T-R-6	6	-	59838995	59839028
chr1	59839594	59839653	360-Col-15-N-R-3	3	-	59839594	59839653
chr1	59892713	59892737	358-Duo-C-15-T-R-1	1	+	59892713	59892737
chr1	59892713	59892741	358-Duo-C-15-T-R-15	15	+	59892713	59892741
chr1	60123916	60123975	358-Duo-D-15-T-R-2	2	+	60123916	60123975
chr1	60201777	60201826	360-Duo-15-N-R-2	2	-	60201777	60201826
chr1	60320869	60320902	899-Duo-A-4-T-R-3	3	+	60320869	60320902
chr1	60320869	60320928	899-Duo-A-4-T-R-6	6	+	60320869	60320928
chr1	60431055	60431114	358-Duo-C-15-T-R-8	8	-	60431055	60431114
chr1	61477273	61477332	550-Ile-B-15-T-R-1	1	+	61477273	61477332
chr1	61764486	61764545	633-Col-15-T-R-3	3	+	61764486	61764545
chr1	61768948	61768981	470-Col-1-T-R-4	4	+	61768948	61768981
chr1	61768949	61768982	470-Col-1-T-R-114	114	+	61768949	61768982
chr1	61768950	61768983	470-Col-1-T-R-7	7	+	61768950	61768983
chr1	62103186	62103216	583-Col-15-T-R-2	2	+	62103186	62103216
chr1	62103186	62103245	583-Col-15-T-R-23	23	+	62103186	62103245
chr1	62492135	62492194	360-Col-15-T-R-1	1	-	62492135	62492194
chr1	62946686	62946745	888-Duo-4-T-R-3	3	-	62946686	62946745
chr1	62984389	62984422	633-Duo-B-15-T-R-51	51	-	62984389	62984422
chr1	63113092	63113122	1007-Ile-D-4-T-R-4	4	+	63113092	63113122
chr1	63120698	63120755	360-Col-15-N-R-3	3	+	63120698	63120755
chr1	63122987	63123046	550-Ile-A-15-T-R-1	1	+	63122987	63123046
chr1	63479714	63479773	292-Jej-1-T-R-1	1	-	63479714	63479773
chr1	63479717	63479773	292-Jej-1-T-R-44	44	-	63479717	63479773
chr1	63479745	63479773	292-Jej-1-T-R-1	1	-	63479745	63479773
chr1	63995165	63995218	1004-Duo-A-4-T-R-1	1	-	63995165	63995218
chr1	64119892	64119925	633-Duo-A-15-T-R-4	4	+	64119892	64119925
chr1	64507219	64507278	299-Duo-A-1-T-R-4	4	-	64507219	64507278
chr1	64556270	64556303	633-Jej-15-N-R-4	4	-	64556270	64556303
chr1	64583347	64583377	360-Col-15-N-R-1	1	-	64583347	64583377
chr1	64590192	64590251	357-Int-A-15-T-R-5	5	-	64590192	64590251
chr1	64619614	64619673	299-Duo-A-1-T-R-2	2	+	64619614	64619673
chr1	64646037	64646070	583-Col-15-T-R-18	18	-	64646037	64646070
chr1	64729525	64729558	888-Duo-4-T-R-3	3	-	64729525	64729558
chr1	64898779	64898838	633-Jej-15-N-R-1	1	-	64898779	64898838
chr1	65086828	65086887	358-Duo-C-15-T-R-3	3	+	65086828	65086887
chr1	65295359	65295392	360-Col-15-N-R-1	1	+	65295359	65295392
chr1	65397982	65398015	1004-Jej-B-4-T-R-1	1	-	65397982	65398015
chr1	65449054	65449113	633-Jej-B-15-T-R-4	4	+	65449054	65449113
chr1	65449054	65449087	633-Jej-B-15-T-R-1	1	+	65449054	65449087
chr1	65690455	65690514	1004-Duo-B-4-T-R-1	1	-	65690455	65690514
chr1	66106187	66106246	633-Jej-B-15-T-R-26	26	+	66106187	66106246
chr1	66448366	66448399	944-Duo-4-T-R-1	1	+	66448366	66448399
chr1	66760872	66760931	633-Jej-15-N-R-2	2	-	66760872	66760931
chr1	66761601	66761634	1004-Duo-A-4-T-R-1	1	-	66761601	66761634
chr1	66771677	66771736	633-Jej-15-N-R-6	6	+	66771677	66771736
chr1	67087809	67087868	633-Jej-15-N-R-9	9	+	67087809	67087868
chr1	67087809	67087842	633-Jej-15-N-R-1	1	+	67087809	67087842
chr1	67088313	67088371	358-Duo-D-15-T-R-1	1	+	67088313	67088371
chr1	67254864	67254897	556-Duo-15-T-R-6	6	+	67254864	67254897
chr1	67296700	67296759	952-Jej-B-4-T-R-1	1	+	67296700	67296759
chr1	67331280	67331329	633-Duo-A-15-T-R-1	1	+	67331280	67331329
chr1	67331280	67331339	633-Duo-A-15-T-R-5	5	+	67331280	67331339
chr1	67331280	67331335	633-Duo-A-15-T-R-16	16	+	67331280	67331335
chr1	67526561	67526620	550-Ile-B-15-T-R-1	1	-	67526561	67526620
chr1	67538530	67538589	556-Duo-15-T-R-1	1	+	67538530	67538589
chr1	67839708	67839741	633-Jej-15-N-R-1	1	+	67839708	67839741
chr1	67975942	67976001	358-Duo-D-15-T-R-1	1	+	67975942	67976001
chr1	67983682	67983740	556-Duo-15-T-R-1	1	+	67983682	67983740
chr1	68090441	68090474	357-Int-A-15-T-R-2	2	+	68090441	68090474
chr1	68220594	68220627	583-Col-15-T-R-22	22	-	68220594	68220627
chr1	68357107	68357166	360-Duo-15-N-R-1	1	+	68357107	68357166
chr1	68757908	68757941	360-Duo-15-N-R-3	3	-	68757908	68757941
chr1	68915040	68915099	550-Ile-A-15-T-R-6	6	+	68915040	68915099
chr1	69556020	69556079	360-Col-15-T-R-1	1	+	69556020	69556079
chr1	69686316	69686344	952-Jej-B-4-T-R-4	4	-	69686316	69686344
chr1	69948528	69948587	583-Col-15-T-R-2	2	-	69948528	69948587
chr1	71108813	71108872	556-Duo-15-T-R-3	3	-	71108813	71108872
chr1	71241664	71241723	556-Duo-15-T-R-3	3	+	71241664	71241723
chr1	71628798	71628822	888-Duo-4-T-R-1	1	-	71628798	71628822
chr1	71687236	71687295	360-Duo-15-N-R-1	1	-	71687236	71687295
chr1	71687262	71687295	360-Duo-15-N-R-1	1	-	71687262	71687295
chr1	71986791	71986850	550-Duo-J-15-T-R-2	2	+	71986791	71986850
chr1	72414684	72414737	556-Duo-15-T-R-1	1	+	72414684	72414737
chr1	72609557	72609616	633-Jej-15-N-R-4	4	-	72609557	72609616
chr1	72882681	72882721	944-Col-4-N-R-1	1	+	72882681	72882721
chr1	73079985	73080044	360-Jej-A-15-T-R-3	3	+	73079985	73080044
chr1	73079989	73080048	360-Jej-A-15-T-R-1	1	+	73079989	73080048
chr1	73362625	73362684	633-Duo-A-15-T-R-3	3	-	73362625	73362684
chr1	73615223	73615253	944-Col-B-4-T-R-1	1	+	73615223	73615253
chr1	74284379	74284438	358-Duo-C-15-T-R-6	6	+	74284379	74284438
chr1	74391671	74391721	360-Duo-15-N-R-6	6	-	74391671	74391721
chr1	74417472	74417531	556-Duo-15-T-R-1	1	+	74417472	74417531
chr1	74567716	74567775	358-Duo-C-15-T-R-3	3	-	74567716	74567775
chr1	75042316	75042375	360-Duo-15-N-R-1	1	+	75042316	75042375
chr1	75080478	75080511	888-Duo-4-T-R-4	4	+	75080478	75080511
chr1	76218666	76218725	1007-Ile-D-4-T-R-1	1	+	76218666	76218725
chr1	77532135	77532194	360-Duo-15-N-R-3	3	-	77532135	77532194
chr1	77564857	77564890	1004-Duo-4-N-R-9	9	+	77564857	77564890
chr1	77895266	77895325	633-Jej-D-15-T-R-2	2	+	77895266	77895325
chr1	77895266	77895323	633-Jej-D-15-T-R-2	2	+	77895266	77895323
chr1	78227645	78227703	944-Duo-4-T-R-1	1	-	78227645	78227703
chr1	78384626	78384685	360-Jej-D-15-T-R-15	15	+	78384626	78384685
chr1	78384626	78384659	360-Jej-D-15-T-R-1	1	+	78384626	78384659
chr1	78477304	78477337	583-Col-15-T-R-13	13	+	78477304	78477337
chr1	78683865	78683895	292-Jej-1-T-R-1	1	+	78683865	78683895
chr1	78756601	78756629	944-Duo-4-T-R-1	1	+	78756601	78756629
chr1	79635194	79635227	633-Col-15-T-R-91	91	-	79635194	79635227
chr1	79635199	79635227	633-Col-15-T-R-1	1	-	79635199	79635227
chr1	79637028	79637061	633-Col-15-T-R-39	39	-	79637028	79637061
chr1	79709245	79709304	360-Duo-A-15-T-R-14	14	+	79709245	79709304
chr1	80072786	80072845	360-Col-15-T-R-1	1	-	80072786	80072845
chr1	80262226	80262285	360-Jej-D-15-T-R-1	1	-	80262226	80262285
chr1	80272053	80272112	633-Jej-15-N-R-2	2	+	80272053	80272112
chr1	80295781	80295840	633-Duo-B-15-T-R-1	1	+	80295781	80295840
chr1	80331034	80331093	633-Jej-B-15-T-R-8	8	-	80331034	80331093
chr1	80367335	80367368	633-Duo-A-15-T-R-1	1	+	80367335	80367368
chr1	80367335	80367394	633-Duo-A-15-T-R-8	8	+	80367335	80367394
chr1	80716060	80716119	633-Jej-B-15-T-R-8	8	+	80716060	80716119
chr1	80741394	80741427	888-Col-4-T-R-2	2	-	80741394	80741427
chr1	81012001	81012060	888-Duo-4-T-R-1	1	+	81012001	81012060
chr1	81322551	81322610	952-Jej-B-4-T-R-1	1	-	81322551	81322610
chr1	81322577	81322610	952-Jej-B-4-T-R-1	1	-	81322577	81322610
chr1	81322580	81322610	952-Jej-B-4-T-R-1	1	-	81322580	81322610
chr1	81766087	81766146	633-Jej-15-N-R-2	2	-	81766087	81766146
chr1	81961068	81961127	550-Col-15-T-R-1	1	-	81961068	81961127
chr1	82305101	82305156	633-Duo-A-15-T-R-12	12	+	82305101	82305156
chr1	82722782	82722841	360-Jej-D-15-T-R-1	1	+	82722782	82722841
chr1	82748398	82748456	299-Duo-A-1-T-R-2	2	+	82748398	82748456
chr1	82748398	82748453	299-Duo-A-1-T-R-4	4	+	82748398	82748453
chr1	82790126	82790185	360-Jej-D-15-T-R-9	9	-	82790126	82790185
chr1	82833467	82833526	360-Jej-D-15-T-R-4	4	-	82833467	82833526
chr1	82889030	82889089	299-Duo-C-1-T-R-3	3	+	82889030	82889089
chr1	83418150	83418209	1004-Jej-B-4-T-R-1	1	+	83418150	83418209
chr1	83608237	83608270	633-Duo-B-15-T-R-6	6	+	83608237	83608270
chr1	83677734	83677767	633-Jej-B-15-T-R-4	4	-	83677734	83677767
chr1	84027839	84027872	944-Duo-4-T-R-1	1	+	84027839	84027872
chr1	84418097	84418156	487-Int-A-15-T-R-1	1	+	84418097	84418156
chr1	84462407	84462466	583-Col-15-T-R-2	2	+	84462407	84462466
chr1	84632376	84632434	556-Duo-15-T-R-1	1	-	84632376	84632434
chr1	84744744	84744803	1007-Ile-D-4-T-R-5	5	-	84744744	84744803
chr1	84753414	84753473	360-Duo-15-N-R-4	4	+	84753414	84753473
chr1	84766506	84766565	360-Duo-15-N-R-1	1	+	84766506	84766565
chr1	84779250	84779283	360-Duo-15-N-R-6	6	+	84779250	84779283
chr1	84789510	84789534	487-Int-A-15-T-R-1	1	+	84789510	84789534
chr1	84789510	84789543	487-Int-A-15-T-R-1	1	+	84789510	84789543
chr1	84801196	84801255	633-Jej-15-N-R-1	1	-	84801196	84801255
chr1	84803897	84803930	360-Duo-15-N-R-1	1	+	84803897	84803930
chr1	84817016	84817049	633-Duo-B-15-T-R-7	7	+	84817016	84817049
chr1	84827781	84827840	299-Duo-A-1-T-R-2	2	+	84827781	84827840
chr1	87501745	87501804	550-Ile-B-15-T-R-1	1	+	87501745	87501804
chr1	87697834	87697893	360-Duo-15-N-R-5	5	-	87697834	87697893
chr1	87728912	87728971	633-Jej-D-15-T-R-23	23	-	87728912	87728971
chr1	87728943	87728971	633-Jej-D-15-T-R-1	1	-	87728943	87728971
chr1	87754987	87755020	556-Duo-15-T-R-9	9	-	87754987	87755020
chr1	87810321	87810380	633-Duo-A-15-T-R-5	5	+	87810321	87810380
chr1	87810321	87810377	633-Duo-A-15-T-R-2	2	+	87810321	87810377
chr1	87987733	87987792	360-Duo-A-15-T-R-8	8	-	87987733	87987792
chr1	88242605	88242664	583-Col-15-T-R-3	3	+	88242605	88242664
chr1	88367709	88367768	360-Jej-D-15-T-R-1	1	-	88367709	88367768
chr1	88567470	88567529	358-Duo-D-15-T-R-2	2	+	88567470	88567529
chr1	88616838	88616897	633-Jej-15-N-R-1	1	+	88616838	88616897
chr1	88835728	88835787	550-Ile-B-15-T-R-2	2	-	88835728	88835787
chr1	89013449	89013507	633-Jej-D-15-T-R-3	3	+	89013449	89013507
chr1	89030904	89030960	633-Duo-B-15-T-R-1	1	-	89030904	89030960
chr1	89030905	89030960	633-Duo-B-15-T-R-5	5	-	89030905	89030960
chr1	89243847	89243906	556-Duo-15-T-R-8	8	-	89243847	89243906
chr1	89266037	89266070	550-Col-15-T-R-15	15	-	89266037	89266070
chr1	89287701	89287760	633-Col-15-T-R-15	15	-	89287701	89287760
chr1	89287727	89287760	633-Col-15-T-R-1	1	-	89287727	89287760
chr1	89415883	89415936	633-Jej-D-15-T-R-5	5	-	89415883	89415936
chr1	89751800	89751859	556-Duo-15-T-R-2	2	+	89751800	89751859
chr1	90307557	90307616	360-Duo-15-N-R-1	1	+	90307557	90307616
chr1	90487527	90487586	556-Duo-15-T-R-1	1	+	90487527	90487586
chr1	91393477	91393510	888-Col-4-T-R-3	3	+	91393477	91393510
chr1	91935969	91936002	633-Jej-D-15-T-R-17	17	-	91935969	91936002
chr1	91935978	91936002	633-Jej-D-15-T-R-1	1	-	91935978	91936002
chr1	92473358	92473417	1004-Duo-4-N-R-1	1	+	92473358	92473417
chr1	93290717	93290776	358-Duo-C-15-T-R-7	7	-	93290717	93290776
chr1	93290743	93290776	358-Duo-C-15-T-R-1	1	-	93290743	93290776
chr1	93342946	93343005	633-Duo-A-15-T-R-4	4	-	93342946	93343005
chr1	93342947	93343005	633-Duo-A-15-T-R-1	1	-	93342947	93343005
chr1	93925985	93926044	583-Col-15-T-R-25	25	-	93925985	93926044
chr1	93972930	93972963	360-Duo-15-N-R-4	4	+	93972930	93972963
chr1	94054253	94054312	633-Jej-15-N-R-1	1	-	94054253	94054312
chr1	94527364	94527394	556-Duo-15-T-R-7	7	+	94527364	94527394
chr1	94739761	94739820	633-Jej-15-N-R-3	3	-	94739761	94739820
chr1	95066350	95066409	360-Jej-D-15-T-R-6	6	+	95066350	95066409
chr1	95347937	95347996	358-Duo-D-15-T-R-2	2	-	95347937	95347996
chr1	95621558	95621617	470-Col-1-T-R-1	1	+	95621558	95621617
chr1	95701513	95701546	583-Col-15-T-R-7	7	+	95701513	95701546
chr1	95701515	95701548	583-Col-15-T-R-1	1	+	95701515	95701548
chr1	96572673	96572732	360-Duo-A-15-T-R-3	3	+	96572673	96572732
chr1	96870942	96871001	358-Duo-C-15-T-R-13	13	-	96870942	96871001
chr1	97014306	97014365	360-Duo-A-15-T-R-5	5	-	97014306	97014365
chr1	97372927	97372986	299-Duo-A-1-T-R-4	4	+	97372927	97372986
chr1	97407290	97407349	360-Col-15-T-R-2	2	-	97407290	97407349
chr1	98397931	98397990	952-Jej-A-4-T-R-1	1	-	98397931	98397990
chr1	98530690	98530723	550-Col-15-T-R-1	1	+	98530690	98530723
chr1	98938803	98938862	360-Duo-15-N-R-1	1	-	98938803	98938862
chr1	99128975	99129034	633-Jej-15-N-R-1	1	+	99128975	99129034
chr1	99235883	99235942	360-Col-15-N-R-1	1	+	99235883	99235942
chr1	99542577	99542636	358-Duo-C-15-T-R-8	8	+	99542577	99542636
chr1	99628147	99628206	888-Col-4-T-R-2	2	-	99628147	99628206
chr1	99665560	99665619	358-Duo-C-15-T-R-4	4	+	99665560	99665619
chr1	99797778	99797811	556-Duo-15-T-R-2	2	-	99797778	99797811
chr1	99893121	99893180	357-Int-A-15-T-R-5	5	-	99893121	99893180
chr1	99972651	99972710	360-Duo-A-15-T-R-2	2	+	99972651	99972710
chr1	99972651	99972684	360-Duo-A-15-T-R-1	1	+	99972651	99972684
chr1	99980769	99980802	299-Duo-A-1-T-R-2	2	-	99980769	99980802
chr1	100071178	100071237	633-Duo-B-15-T-R-14	14	+	100071178	100071237
chr1	100388325	100388358	299-Duo-C-1-T-R-10	10	+	100388325	100388358
chr1	100870831	100870864	360-Duo-D-15-T-R-12	12	-	100870831	100870864
chr1	100945639	100945698	633-Jej-15-N-R-3	3	-	100945639	100945698
chr1	100952112	100952171	360-Col-15-N-R-1	1	-	100952112	100952171
chr1	101545279	101545338	550-Ile-A-15-T-R-2	2	-	101545279	101545338
chr1	101545305	101545338	550-Ile-A-15-T-R-1	1	-	101545305	101545338
chr1	101770352	101770408	633-Jej-15-N-R-5	5	+	101770352	101770408
chr1	102150692	102150725	360-Col-15-N-R-15	15	+	102150692	102150725
chr1	102284525	102284549	633-Duo-A-15-T-R-1	1	+	102284525	102284549
chr1	102284525	102284584	633-Duo-A-15-T-R-2	2	+	102284525	102284584
chr1	102377063	102377091	360-Jej-D-15-T-R-2	2	+	102377063	102377091
chr1	102423212	102423271	550-Duo-L-15-T-R-1	1	+	102423212	102423271
chr1	102423212	102423245	550-Duo-L-15-T-R-1	1	+	102423212	102423245
chr1	103160462	103160521	556-Duo-15-T-R-1	1	-	103160462	103160521
chr1	103304404	103304437	944-Duo-4-T-R-1	1	+	103304404	103304437
chr1	103326037	103326096	556-Duo-15-T-R-1	1	-	103326037	103326096
chr1	103589506	103589539	360-Duo-A-15-T-R-2	2	+	103589506	103589539
chr1	103589506	103589565	360-Duo-A-15-T-R-12	12	+	103589506	103589565
chr1	103661900	103661957	299-Duo-A-1-T-R-1	1	+	103661900	103661957
chr1	103661900	103661955	299-Duo-A-1-T-R-1	1	+	103661900	103661955
chr1	104016475	104016508	633-Jej-15-N-R-5	5	-	104016475	104016508
chr1	104032892	104032951	358-Duo-D-15-T-R-2	2	-	104032892	104032951
chr1	104388856	104388915	360-Jej-D-15-T-R-11	11	+	104388856	104388915
chr1	105512835	105512868	550-Duo-J-15-T-R-3	3	+	105512835	105512868
chr1	105512835	105512894	550-Duo-J-15-T-R-49	49	+	105512835	105512894
chr1	105799573	105799606	633-Duo-B-15-T-R-8	8	-	105799573	105799606
chr1	106560573	106560603	633-Col-15-T-R-12	12	-	106560573	106560603
chr1	106769776	106769835	292-Jej-1-T-R-1	1	+	106769776	106769835
chr1	107014267	107014300	944-Duo-4-T-R-1	1	-	107014267	107014300
chr1	107242104	107242157	360-Duo-15-N-R-2	2	-	107242104	107242157
chr1	107441968	107442027	556-Duo-15-T-R-5	5	+	107441968	107442027
chr1	107630760	107630819	633-Jej-15-N-R-1	1	+	107630760	107630819
chr1	107700483	107700516	292-Jej-1-T-R-1	1	-	107700483	107700516
chr1	107708209	107708242	633-Jej-B-15-T-R-4	4	+	107708209	107708242
chr1	107708209	107708268	633-Jej-B-15-T-R-3	3	+	107708209	107708268
chr1	107708211	107708244	633-Jej-B-15-T-R-1	1	+	107708211	107708244
chr1	107736675	107736734	583-Col-15-T-R-1	1	+	107736675	107736734
chr1	107736675	107736733	583-Col-15-T-R-1	1	+	107736675	107736733
chr1	107736675	107736708	583-Col-15-T-R-1	1	+	107736675	107736708
chr1	107885157	107885216	360-Jej-D-15-T-R-2	2	+	107885157	107885216
chr1	107892152	107892211	360-Col-15-N-R-2	2	+	107892152	107892211
chr1	107990343	107990402	633-Jej-D-15-T-R-2	2	+	107990343	107990402
chr1	108094977	108095036	360-Jej-D-15-T-R-1	1	-	108094977	108095036
chr1	108100651	108100710	633-Duo-A-15-T-R-4	4	-	108100651	108100710
chr1	108100652	108100710	633-Duo-A-15-T-R-3	3	-	108100652	108100710
chr1	108100654	108100710	633-Duo-A-15-T-R-1	1	-	108100654	108100710
chr1	108110364	108110423	550-Duo-L-15-T-R-5	5	-	108110364	108110423
chr1	108166908	108166967	633-Jej-B-15-T-R-1	1	-	108166908	108166967
chr1	108175694	108175753	556-Duo-15-T-R-1	1	-	108175694	108175753
chr1	108187767	108187800	360-Duo-A-15-T-R-1	1	-	108187767	108187800
chr1	108481740	108481799	1007-Ile-E-4-T-R-6	6	+	108481740	108481799
chr1	108672491	108672550	360-Duo-15-N-R-2	2	+	108672491	108672550
chr1	109122849	109122908	583-Col-15-T-R-1	1	-	109122849	109122908
chr1	109150724	109150757	299-Duo-C-1-T-R-14	14	+	109150724	109150757
chr1	109596999	109597058	550-Duo-J-15-T-R-14	14	+	109596999	109597058
chr1	109596999	109597032	550-Duo-J-15-T-R-1	1	+	109596999	109597032
chr1	109620325	109620384	899-Duo-A-4-T-R-7	7	-	109620325	109620384
chr1	109620329	109620384	899-Duo-A-4-T-R-1	1	-	109620329	109620384
chr1	109989122	109989181	550-Duo-L-15-T-R-3	3	-	109989122	109989181
chr1	110029210	110029269	633-Jej-D-15-T-R-8	8	+	110029210	110029269
chr1	110128222	110128255	633-Jej-15-N-R-7	7	-	110128222	110128255
chr1	110149883	110149942	633-Jej-15-N-R-3	3	-	110149883	110149942
chr1	110424657	110424706	550-Ile-B-15-T-R-1	1	-	110424657	110424706
chr1	111210872	111210931	633-Col-15-T-R-51	51	+	111210872	111210931
chr1	111600488	111600547	633-Jej-D-15-T-R-3	3	+	111600488	111600547
chr1	111728786	111728845	360-Col-15-N-R-3	3	+	111728786	111728845
chr1	111919380	111919408	550-Duo-L-15-T-R-2	2	+	111919380	111919408
chr1	111919380	111919410	550-Duo-L-15-T-R-3	3	+	111919380	111919410
chr1	112172481	112172540	360-Duo-15-N-R-1	1	+	112172481	112172540
chr1	112547099	112547158	633-Jej-15-N-R-2	2	-	112547099	112547158
chr1	112555990	112556023	360-Col-15-T-R-20	20	+	112555990	112556023
chr1	112661192	112661251	556-Duo-15-T-R-1	1	+	112661192	112661251
chr1	112725900	112725959	556-Duo-15-T-R-1	1	+	112725900	112725959
chr1	112815938	112815997	944-Duo-4-T-R-1	1	+	112815938	112815997
chr1	112949118	112949177	550-Ile-B-15-T-R-1	1	-	112949118	112949177
chr1	113255715	113255774	633-Duo-B-15-T-R-2	2	+	113255715	113255774
chr1	113464597	113464653	358-Duo-C-15-T-R-1	1	+	113464597	113464653
chr1	113464597	113464630	358-Duo-C-15-T-R-1	1	+	113464597	113464630
chr1	113536548	113536581	633-Jej-D-15-T-R-10	10	-	113536548	113536581
chr1	113827363	113827422	360-Duo-D-15-T-R-2	2	-	113827363	113827422
chr1	113982635	113982694	633-Jej-15-N-R-4	4	+	113982635	113982694
chr1	114532963	114533013	358-Duo-C-15-T-R-3	3	-	114532963	114533013
chr1	114616954	114616987	556-Duo-15-T-R-6	6	+	114616954	114616987
chr1	114808994	114809053	952-Jej-A-4-T-R-1	1	-	114808994	114809053
chr1	115340002	115340035	556-Duo-15-T-R-1	1	+	115340002	115340035
chr1	115619552	115619611	633-Jej-15-N-R-2	2	+	115619552	115619611
chr1	115752258	115752314	556-Duo-15-T-R-2	2	+	115752258	115752314
chr1	115911239	115911298	633-Duo-B-15-T-R-4	4	-	115911239	115911298
chr1	116422426	116422478	633-Jej-D-15-T-R-2	2	+	116422426	116422478
chr1	116812983	116813042	550-Ile-B-15-T-R-2	2	-	116812983	116813042
chr1	116823893	116823952	1004-Duo-B-4-T-R-1	1	+	116823893	116823952
chr1	117262421	117262480	360-Jej-D-15-T-R-2	2	+	117262421	117262480
chr1	118133219	118133278	583-Col-15-T-R-10	10	-	118133219	118133278
chr1	118160278	118160337	550-Duo-L-15-T-R-4	4	+	118160278	118160337
chr1	118352695	118352754	633-Duo-A-15-T-R-2	2	-	118352695	118352754
chr1	119189552	119189607	299-Duo-A-1-T-R-1	1	-	119189552	119189607
chr1	119501285	119501344	1004-Duo-4-N-R-2	2	-	119501285	119501344
chr1	120107647	120107706	360-Col-15-N-R-6	6	-	120107647	120107706
chr1	120152589	120152648	633-Duo-B-15-T-R-6	6	+	120152589	120152648
chr1	120152589	120152622	633-Duo-B-15-T-R-1	1	+	120152589	120152622
chr1	120355116	120355175	360-Duo-15-N-R-1	1	-	120355116	120355175
chr1	120541433	120541466	1004-Jej-C-4-T-R-1	1	-	120541433	120541466
chr1	120571173	120571232	633-Col-15-T-R-15	15	+	120571173	120571232
chr1	121019414	121019447	550-Duo-K-15-T-R-37	37	-	121019414	121019447
chr1	121024861	121024894	633-Jej-D-15-T-R-5	5	-	121024861	121024894
chr1	121652657	121652716	633-Jej-15-N-R-4	4	+	121652657	121652716
chr1	121682607	121682666	633-Jej-B-15-T-R-4	4	+	121682607	121682666
chr1	121688307	121688366	633-Jej-B-15-T-R-1	1	-	121688307	121688366
chr1	121688663	121688696	633-Duo-B-15-T-R-1	1	+	121688663	121688696
chr1	121688663	121688722	633-Duo-B-15-T-R-2	2	+	121688663	121688722
chr1	121727470	121727529	360-Jej-D-15-T-R-1	1	+	121727470	121727529
chr1	122036746	122036805	299-Duo-A-1-T-R-1	1	-	122036746	122036805
chr1	122182121	122182154	556-Duo-15-T-R-3	3	-	122182121	122182154
chr1	122367755	122367788	633-Col-15-T-R-10	10	-	122367755	122367788
chr1	122507007	122507066	633-Col-15-T-R-5	5	+	122507007	122507066
chr1	122507007	122507037	633-Col-15-T-R-1	1	+	122507007	122507037
chr1	123153704	123153763	360-Duo-15-N-R-5	5	+	123153704	123153763
chr1	123153704	123153737	360-Duo-15-N-R-1	1	+	123153704	123153737
chr1	123374628	123374661	1004-Duo-A-4-T-R-11	11	-	123374628	123374661
chr1	123374631	123374661	1004-Jej-B-4-T-R-75	75	-	123374631	123374661
chr1	123374631	123374661	1004-Duo-B-4-T-R-57	57	-	123374631	123374661
chr1	123374631	123374661	1004-Jej-C-4-T-R-46	46	-	123374631	123374661
chr1	123374631	123374661	1004-Duo-4-N-R-42	42	-	123374631	123374661
chr1	123374631	123374661	1004-Duo-A-4-T-R-62	62	-	123374631	123374661
chr1	123374637	123374661	1004-Duo-4-N-R-1	1	-	123374637	123374661
chr1	123374637	123374661	1004-Jej-C-4-T-R-15	15	-	123374637	123374661
chr1	123442049	123442108	944-Col-B-4-T-R-1	1	+	123442049	123442108
chr1	123665894	123665953	583-Col-15-T-R-2	2	+	123665894	123665953
chr1	123811836	123811895	556-Duo-15-T-R-4	4	-	123811836	123811895
chr1	124314508	124314532	360-Duo-15-N-R-1	1	-	124314508	124314532
chr1	124382138	124382197	299-Duo-C-1-T-R-8	8	-	124382138	124382197
chr1	124382164	124382197	299-Duo-C-1-T-R-1	1	-	124382164	124382197
chr1	124425514	124425573	550-Ile-B-15-T-R-1	1	+	124425514	124425573
chr1	124427059	124427092	633-Jej-15-N-R-13	13	-	124427059	124427092
chr1	124430186	124430245	633-Jej-15-N-R-9	9	-	124430186	124430245
chr1	124466316	124466340	556-Duo-15-T-R-14	14	+	124466316	124466340
chr1	124801799	124801858	556-Duo-15-T-R-1	1	-	124801799	124801858
chr1	124810632	124810686	360-Duo-15-N-R-3	3	+	124810632	124810686
chr1	124810632	124810690	360-Duo-15-N-R-2	2	+	124810632	124810690
chr1	124860943	124861002	633-Jej-15-N-R-1	1	-	124860943	124861002
chr1	125658104	125658137	633-Duo-A-15-T-R-13	13	-	125658104	125658137
chr1	125902789	125902848	633-Jej-15-N-R-1	1	-	125902789	125902848
chr1	125902905	125902938	633-Duo-B-15-T-R-10	10	-	125902905	125902938
chr1	125902908	125902938	633-Duo-B-15-T-R-2	2	-	125902908	125902938
chr1	125975981	125976040	633-Jej-B-15-T-R-11	11	+	125975981	125976040
chr1	126633816	126633875	360-Duo-D-15-T-R-1	1	-	126633816	126633875
chr1	126637326	126637385	358-Duo-D-15-T-R-25	25	+	126637326	126637385
chr1	126637326	126637359	358-Duo-D-15-T-R-1	1	+	126637326	126637359
chr1	127183556	127183589	360-Col-15-N-R-25	25	+	127183556	127183589
chr1	127198399	127198458	360-Duo-15-N-R-3	3	+	127198399	127198458
chr1	127361960	127362014	556-Duo-15-T-R-1	1	-	127361960	127362014
chr1	127444573	127444606	1004-Duo-A-4-T-R-14	14	+	127444573	127444606
chr1	127466327	127466386	358-Duo-D-15-T-R-1	1	+	127466327	127466386
chr1	127537715	127537774	944-Col-4-N-R-1	1	+	127537715	127537774
chr1	127577439	127577472	556-Duo-15-T-R-8	8	+	127577439	127577472
chr1	127580950	127580983	299-Duo-A-1-T-R-3	3	+	127580950	127580983
chr1	127644883	127644916	1004-Jej-B-4-T-R-1	1	+	127644883	127644916
chr1	127662689	127662748	633-Duo-B-15-T-R-3	3	-	127662689	127662748
chr1	127674910	127674967	550-Ile-A-15-T-R-7	7	-	127674910	127674967
chr1	127674917	127674967	550-Ile-A-15-T-R-5	5	-	127674917	127674967
chr1	127898978	127899037	556-Duo-15-T-R-1	1	+	127898978	127899037
chr1	128150382	128150441	299-Duo-C-1-T-R-3	3	-	128150382	128150441
chr1	128150408	128150441	299-Duo-C-1-T-R-1	1	-	128150408	128150441
chr1	128246652	128246711	358-Duo-C-15-T-R-1	1	-	128246652	128246711
chr1	128332178	128332237	944-Col-B-4-T-R-1	1	+	128332178	128332237
chr1	128505965	128506024	360-Col-15-T-R-1	1	+	128505965	128506024
chr1	128642863	128642916	952-Jej-B-4-T-R-1	1	-	128642863	128642916
chr1	128918995	128919028	633-Jej-D-15-T-R-13	13	-	128918995	128919028
chr1	129133023	129133082	360-Duo-A-15-T-R-3	3	+	129133023	129133082
chr1	129218188	129218245	556-Duo-15-T-R-2	2	-	129218188	129218245
chr1	129233069	129233099	633-Duo-A-15-T-R-1	1	+	129233069	129233099
chr1	129233069	129233102	633-Duo-A-15-T-R-29	29	+	129233069	129233102
chr1	129247538	129247597	550-Duo-L-15-T-R-1	1	-	129247538	129247597
chr1	129260752	129260811	299-Duo-C-1-T-R-8	8	+	129260752	129260811
chr1	129260752	129260776	299-Duo-C-1-T-R-1	1	+	129260752	129260776
chr1	129273216	129273275	360-Duo-15-N-R-2	2	+	129273216	129273275
chr1	129350689	129350744	360-Jej-A-15-T-R-6	6	-	129350689	129350744
chr1	129672088	129672147	556-Duo-15-T-R-2	2	+	129672088	129672147
chr1	129782247	129782280	550-Ile-B-15-T-R-11	11	+	129782247	129782280
chr1	129818851	129818910	633-Duo-A-15-T-R-2	2	-	129818851	129818910
chr1	129908681	129908736	583-Col-15-T-R-16	16	+	129908681	129908736
chr1	130005462	130005521	550-Duo-J-15-T-R-28	28	-	130005462	130005521
chr1	130005488	130005521	550-Duo-J-15-T-R-4	4	-	130005488	130005521
chr1	130098692	130098751	360-Duo-15-N-R-1	1	-	130098692	130098751
chr1	130262449	130262507	358-Duo-C-15-T-R-8	8	-	130262449	130262507
chr1	130394541	130394600	888-Duo-4-T-R-1	1	-	130394541	130394600
chr1	130544688	130544747	360-Jej-D-15-T-R-1	1	-	130544688	130544747
chr1	130959591	130959650	633-Col-15-T-R-39	39	+	130959591	130959650
chr1	130959591	130959624	633-Col-15-T-R-3	3	+	130959591	130959624
chr1	131187211	131187270	944-Col-B-4-T-R-1	1	-	131187211	131187270
chr1	131694548	131694581	633-Jej-D-15-T-R-21	21	+	131694548	131694581
chr1	131867207	131867266	633-Col-15-T-R-32	32	-	131867207	131867266
chr1	131867233	131867266	633-Col-15-T-R-1	1	-	131867233	131867266
chr1	131967218	131967277	888-Duo-4-T-R-4	4	+	131967218	131967277
chr1	132012116	132012174	358-Duo-D-15-T-R-5	5	+	132012116	132012174
chr1	132088770	132088825	556-Duo-15-T-R-6	6	+	132088770	132088825
chr1	132982895	132982954	360-Col-15-T-R-2	2	+	132982895	132982954
chr1	133172943	133173002	583-Col-15-T-R-5	5	-	133172943	133173002
chr1	133241188	133241247	556-Duo-15-T-R-6	6	+	133241188	133241247
chr1	133332046	133332104	358-Duo-C-15-T-R-1	1	+	133332046	133332104
chr1	133394457	133394490	357-Int-A-15-T-R-1	1	-	133394457	133394490
chr1	133923132	133923191	357-Int-A-15-T-R-1	1	+	133923132	133923191
chr1	133973614	133973673	556-Duo-15-T-R-2	2	-	133973614	133973673
chr1	134021041	134021097	550-Duo-L-15-T-R-2	2	-	134021041	134021097
chr1	134084887	134084946	633-Duo-B-15-T-R-5	5	+	134084887	134084946
chr1	134190810	134190863	360-Col-15-T-R-11	11	+	134190810	134190863
chr1	134221801	134221860	357-Int-D-15-T-R-1	1	-	134221801	134221860
chr1	134268963	134269022	633-Jej-15-N-R-7	7	-	134268963	134269022
chr1	134433788	134433821	1004-Duo-B-4-T-R-1	1	+	134433788	134433821
chr1	134550852	134550911	952-Jej-A-4-T-R-10	10	-	134550852	134550911
chr1	134550875	134550911	952-Jej-A-4-T-R-1	1	-	134550875	134550911
chr1	134659404	134659463	292-Jej-1-T-R-8	8	+	134659404	134659463
chr1	134739453	134739512	360-Jej-A-15-T-R-3	3	+	134739453	134739512
chr1	134999066	134999125	357-Int-D-15-T-R-16	16	-	134999066	134999125
chr1	135030122	135030165	888-Duo-4-T-R-1	1	+	135030122	135030165
chr1	135030122	135030181	888-Duo-4-T-R-1	1	+	135030122	135030181
chr1	135050588	135050647	633-Duo-A-15-T-R-7	7	+	135050588	135050647
chr1	135088057	135088116	633-Duo-A-15-T-R-12	12	+	135088057	135088116
chr1	135134049	135134108	360-Duo-15-N-R-1	1	+	135134049	135134108
chr1	135189266	135189320	360-Col-15-N-R-2	2	+	135189266	135189320
chr1	135379419	135379478	633-Jej-D-15-T-R-6	6	-	135379419	135379478
chr1	135520509	135520568	357-Int-D-15-T-R-2	2	+	135520509	135520568
chr1	135539198	135539231	358-Duo-D-15-T-R-4	4	-	135539198	135539231
chr1	136315190	136315249	633-Duo-B-15-T-R-5	5	-	136315190	136315249
chr1	136315216	136315249	633-Duo-B-15-T-R-1	1	-	136315216	136315249
chr1	136401551	136401605	633-Jej-D-15-T-R-30	30	+	136401551	136401605
chr1	136401551	136401607	633-Jej-D-15-T-R-1	1	+	136401551	136401607
chr1	136516677	136516736	888-Duo-4-T-R-7	7	+	136516677	136516736
chr1	136604090	136604149	360-Duo-15-N-R-3	3	-	136604090	136604149
chr1	136613451	136613510	360-Duo-15-N-R-1	1	-	136613451	136613510
chr1	136681707	136681766	550-Ile-B-15-T-R-1	1	-	136681707	136681766
chr1	136714542	136714601	360-Duo-15-N-R-2	2	+	136714542	136714601
chr1	137257906	137257965	633-Duo-B-15-T-R-11	11	-	137257906	137257965
chr1	137634763	137634822	633-Duo-A-15-T-R-10	10	+	137634763	137634822
chr1	137719914	137719973	1004-Duo-A-4-T-R-5	5	-	137719914	137719973
chr1	138312703	138312762	360-Duo-15-N-R-1	1	-	138312703	138312762
chr1	138361027	138361086	633-Jej-B-15-T-R-14	14	-	138361027	138361086
chr1	138361053	138361086	633-Jej-B-15-T-R-1	1	-	138361053	138361086
chr1	138361062	138361086	633-Jej-B-15-T-R-1	1	-	138361062	138361086
chr1	138766343	138766402	360-Col-15-N-R-6	6	+	138766343	138766402
chr1	138766343	138766376	360-Col-15-N-R-2	2	+	138766343	138766376
chr1	138766343	138766377	360-Col-15-N-R-1	1	+	138766343	138766377
chr1	138786522	138786581	633-Duo-B-15-T-R-3	3	-	138786522	138786581
chr1	138841688	138841712	360-Duo-15-N-R-1	1	-	138841688	138841712
chr1	139039617	139039667	583-Col-15-T-R-1	1	-	139039617	139039667
chr1	139039620	139039667	583-Col-15-T-R-1	1	-	139039620	139039667
chr1	139219160	139219219	360-Jej-D-15-T-R-11	11	-	139219160	139219219
chr1	139219186	139219219	360-Jej-D-15-T-R-1	1	-	139219186	139219219
chr1	139270511	139270570	944-Duo-4-T-R-2	2	+	139270511	139270570
chr1	139338445	139338504	556-Duo-15-T-R-2	2	+	139338445	139338504
chr1	139467590	139467649	550-Duo-L-15-T-R-1	1	-	139467590	139467649
chr1	139467591	139467649	550-Duo-L-15-T-R-1	1	-	139467591	139467649
chr1	139589527	139589560	633-Jej-15-N-R-7	7	+	139589527	139589560
chr1	139841338	139841397	1004-Jej-C-4-T-R-7	7	-	139841338	139841397
chr1	139841338	139841397	1004-Duo-A-4-T-R-13	13	-	139841338	139841397
chr1	139841338	139841397	1004-Duo-4-N-R-4	4	-	139841338	139841397
chr1	139841364	139841397	1004-Duo-A-4-T-R-2	2	-	139841364	139841397
chr1	140025931	140025961	944-Ile-4-T-R-1	1	-	140025931	140025961
chr1	140452335	140452394	556-Duo-15-T-R-1	1	-	140452335	140452394
chr1	140482826	140482885	292-Ile-A-1-T-R-1	1	-	140482826	140482885
chr1	140482826	140482885	633-Jej-B-15-T-R-2	2	-	140482826	140482885
chr1	140488006	140488039	944-Col-A-4-T-R-3	3	-	140488006	140488039
chr1	140515499	140515558	360-Col-15-N-R-1	1	-	140515499	140515558
chr1	140595660	140595715	299-Duo-A-1-T-R-1	1	+	140595660	140595715
chr1	140635466	140635525	633-Jej-15-N-R-5	5	-	140635466	140635525
chr1	140868857	140868908	556-Duo-15-T-R-1	1	+	140868857	140868908
chr1	140868857	140868881	556-Duo-15-T-R-1	1	+	140868857	140868881
chr1	140880091	140880150	360-Duo-15-N-R-1	1	-	140880091	140880150
chr1	140948905	140948938	556-Duo-15-T-R-3	3	-	140948905	140948938
chr1	140999477	140999510	550-Duo-L-15-T-R-1	1	+	140999477	140999510
chr1	140999477	140999536	550-Duo-L-15-T-R-3	3	+	140999477	140999536
chr1	141105148	141105207	633-Jej-B-15-T-R-4	4	+	141105148	141105207
chr1	141248901	141248960	556-Duo-15-T-R-1	1	-	141248901	141248960
chr1	141453302	141453355	556-Duo-15-T-R-6	6	+	141453302	141453355
chr1	141453302	141453359	556-Duo-15-T-R-1	1	+	141453302	141453359
chr1	141453302	141453358	556-Duo-15-T-R-1	1	+	141453302	141453358
chr1	141453302	141453356	556-Duo-15-T-R-1	1	+	141453302	141453356
chr1	141518283	141518342	633-Duo-A-15-T-R-6	6	-	141518283	141518342
chr1	141518309	141518342	633-Duo-A-15-T-R-1	1	-	141518309	141518342
chr1	142056330	142056389	556-Duo-15-T-R-7	7	+	142056330	142056389
chr1	142060278	142060337	556-Duo-15-T-R-6	6	+	142060278	142060337
chr1	142269738	142269771	357-Int-A-15-T-R-3	3	-	142269738	142269771
chr1	142294982	142295037	358-Duo-C-15-T-R-9	9	-	142294982	142295037
chr1	142301522	142301581	633-Jej-15-N-R-2	2	-	142301522	142301581
chr1	142339796	142339855	633-Jej-15-N-R-2	2	-	142339796	142339855
chr1	142354100	142354156	360-Duo-15-N-R-3	3	+	142354100	142354156
chr1	142499486	142499545	360-Col-15-N-R-9	9	-	142499486	142499545
chr1	142513943	142514002	360-Duo-15-N-R-1	1	-	142513943	142514002
chr1	142645854	142645887	299-Duo-A-1-T-R-10	10	-	142645854	142645887
chr1	142682938	142682997	556-Duo-15-T-R-1	1	+	142682938	142682997
chr1	142709025	142709084	1004-Duo-A-4-T-R-2	2	-	142709025	142709084
chr1	143136512	143136571	944-Duo-4-T-R-1	1	+	143136512	143136571
chr1	143233377	143233436	299-Duo-A-1-T-R-1	1	-	143233377	143233436
chr1	143468217	143468276	633-Duo-B-15-T-R-1	1	+	143468217	143468276
chr1	143567074	143567133	292-Ile-A-1-T-R-1	1	-	143567074	143567133
chr1	144086769	144086828	633-Jej-15-N-R-5	5	+	144086769	144086828
chr1	144271799	144271851	556-Duo-15-T-R-2	2	-	144271799	144271851
chr1	144522085	144522144	633-Jej-D-15-T-R-1	1	-	144522085	144522144
chr1	144580194	144580253	550-Duo-K-15-T-R-2	2	-	144580194	144580253
chr1	144580220	144580253	550-Duo-K-15-T-R-1	1	-	144580220	144580253
chr1	144663051	144663084	360-Jej-A-15-T-R-16	16	+	144663051	144663084
chr1	144889976	144890009	556-Duo-15-T-R-1	1	+	144889976	144890009
chr1	144926018	144926051	360-Duo-15-N-R-1	1	-	144926018	144926051
chr1	145017153	145017212	360-Jej-A-15-T-R-3	3	+	145017153	145017212
chr1	145307254	145307287	556-Duo-15-T-R-1	1	-	145307254	145307287
chr1	145449458	145449517	550-Col-15-T-R-2	2	-	145449458	145449517
chr1	145453005	145453064	633-Jej-B-15-T-R-7	7	+	145453005	145453064
chr1	145458977	145459036	888-Col-4-T-R-1	1	-	145458977	145459036
chr1	145459587	145459646	360-Col-15-N-R-1	1	-	145459587	145459646
chr1	145462176	145462235	888-Col-4-T-R-11	11	+	145462176	145462235
chr1	145462176	145462233	888-Col-4-T-R-1	1	+	145462176	145462233
chr1	145494389	145494448	360-Jej-A-15-T-R-3	3	-	145494389	145494448
chr1	145543908	145543967	633-Jej-15-N-R-1	1	-	145543908	145543967
chr1	146053894	146053953	550-Ile-B-15-T-R-2	2	-	146053894	146053953
chr1	146161307	146161366	633-Jej-15-N-R-2	2	-	146161307	146161366
chr1	146327410	146327469	357-Int-D-15-T-R-1	1	+	146327410	146327469
chr1	146453895	146453954	633-Jej-D-15-T-R-8	8	-	146453895	146453954
chr1	146605335	146605368	633-Jej-15-N-R-6	6	+	146605335	146605368
chr1	146923828	146923886	1004-Jej-B-4-T-R-1	1	-	146923828	146923886
chr1	147313141	147313174	633-Duo-A-15-T-R-19	19	+	147313141	147313174
chr1	147354293	147354352	360-Jej-D-15-T-R-3	3	-	147354293	147354352
chr1	147733998	147734057	360-Jej-D-15-T-R-5	5	-	147733998	147734057
chr1	147771380	147771439	550-Ile-B-15-T-R-1	1	-	147771380	147771439
chr1	148231700	148231759	556-Duo-15-T-R-3	3	-	148231700	148231759
chr1	148280153	148280212	633-Jej-15-N-R-1	1	-	148280153	148280212
chr1	148328542	148328601	470-Col-1-T-R-5	5	-	148328542	148328601
chr1	148328568	148328601	470-Col-1-T-R-1	1	-	148328568	148328601
chr1	148513956	148513989	360-Col-15-N-R-9	9	+	148513956	148513989
chr1	148658725	148658784	360-Duo-15-N-R-4	4	+	148658725	148658784
chr1	148682259	148682316	360-Duo-15-N-R-1	1	+	148682259	148682316
chr1	148682259	148682313	360-Duo-15-N-R-1	1	+	148682259	148682313
chr1	148897737	148897770	360-Duo-15-N-R-4	4	-	148897737	148897770
chr1	148916157	148916216	556-Duo-15-T-R-4	4	-	148916157	148916216
chr1	148916183	148916216	556-Duo-15-T-R-1	1	-	148916183	148916216
chr1	148946749	148946808	357-Int-A-15-T-R-1	1	-	148946749	148946808
chr1	149032552	149032611	1007-Ile-E-4-T-R-1	1	+	149032552	149032611
chr1	149138721	149138754	1007-Ile-E-4-T-R-4	4	-	149138721	149138754
chr1	149498552	149498585	550-Ile-B-15-T-R-6	6	+	149498552	149498585
chr1	149724075	149724134	944-Col-A-4-T-R-1	1	+	149724075	149724134
chr1	149777486	149777545	952-Jej-B-4-T-R-2	2	-	149777486	149777545
chr1	149860755	149860814	633-Jej-15-N-R-4	4	-	149860755	149860814
chr1	150090265	150090324	360-Duo-A-15-T-R-3	3	-	150090265	150090324
chr1	150090291	150090324	360-Duo-A-15-T-R-1	1	-	150090291	150090324
chr1	150468948	150468981	360-Col-15-N-R-1	1	+	150468948	150468981
chr1	150631572	150631631	1004-Duo-4-N-R-1	1	+	150631572	150631631
chr1	150761735	150761794	633-Duo-A-15-T-R-5	5	+	150761735	150761794
chr1	151120057	151120116	299-Duo-A-1-T-R-1	1	-	151120057	151120116
chr1	151162366	151162425	633-Col-15-T-R-8	8	-	151162366	151162425
chr1	151162392	151162425	633-Col-15-T-R-1	1	-	151162392	151162425
chr1	151327799	151327858	360-Col-15-N-R-5	5	+	151327799	151327858
chr1	151426258	151426317	633-Jej-15-N-R-6	6	+	151426258	151426317
chr1	151462554	151462606	888-Col-4-T-R-2	2	+	151462554	151462606
chr1	151499585	151499609	633-Duo-A-15-T-R-1	1	-	151499585	151499609
chr1	151682617	151682676	550-Col-15-T-R-27	27	-	151682617	151682676
chr1	151682643	151682676	550-Col-15-T-R-2	2	-	151682643	151682676
chr1	151834674	151834707	556-Duo-15-T-R-1	1	-	151834674	151834707
chr1	151898885	151898909	556-Duo-15-T-R-1	1	-	151898885	151898909
chr1	152063099	152063158	358-Duo-D-15-T-R-2	2	-	152063099	152063158
chr1	152226575	152226603	633-Jej-D-15-T-R-1	1	+	152226575	152226603
chr1	152267835	152267868	633-Jej-15-N-R-5	5	-	152267835	152267868
chr1	152268481	152268509	633-Duo-A-15-T-R-13	13	-	152268481	152268509
chr1	152431353	152431412	299-Duo-A-1-T-R-4	4	+	152431353	152431412
chr1	152450627	152450660	888-Col-4-T-R-1	1	+	152450627	152450660
chr1	152609690	152609749	633-Jej-D-15-T-R-5	5	-	152609690	152609749
chr1	152609719	152609749	633-Jej-D-15-T-R-1	1	-	152609719	152609749
chr1	152675189	152675248	360-Jej-A-15-T-R-6	6	-	152675189	152675248
chr1	152751544	152751603	633-Duo-A-15-T-R-3	3	+	152751544	152751603
chr1	152785903	152785962	550-Col-15-T-R-4	4	+	152785903	152785962
chr1	152976699	152976729	556-Duo-15-T-R-3	3	-	152976699	152976729
chr1	153011755	153011814	952-Jej-A-4-T-R-1	1	-	153011755	153011814
chr1	153114444	153114477	952-Jej-A-4-T-R-1	1	+	153114444	153114477
chr1	153217080	153217113	360-Duo-15-N-R-5	5	-	153217080	153217113
chr1	153302221	153302280	556-Duo-15-T-R-2	2	+	153302221	153302280
chr1	153611251	153611284	360-Duo-15-N-R-1	1	+	153611251	153611284
chr1	153744002	153744061	556-Duo-15-T-R-4	4	+	153744002	153744061
chr1	153953416	153953474	357-Int-A-15-T-R-1	1	-	153953416	153953474
chr1	154034224	154034252	1004-Jej-C-4-T-R-1	1	-	154034224	154034252
chr1	154225367	154225426	360-Jej-D-15-T-R-10	10	+	154225367	154225426
chr1	154271426	154271485	360-Jej-A-15-T-R-1	1	+	154271426	154271485
chr1	154433865	154433924	944-Duo-4-T-R-1	1	-	154433865	154433924
chr1	154707442	154707501	299-Duo-C-1-T-R-15	15	-	154707442	154707501
chr1	154707638	154707694	633-Duo-B-15-T-R-9	9	-	154707638	154707694
chr1	154707661	154707694	633-Duo-B-15-T-R-3	3	-	154707661	154707694
chr1	154721474	154721507	299-Duo-A-1-T-R-13	13	+	154721474	154721507
chr1	155121136	155121195	550-Ile-B-15-T-R-5	5	-	155121136	155121195
chr1	155308404	155308463	360-Jej-D-15-T-R-7	7	-	155308404	155308463
chr1	155308428	155308463	360-Jej-D-15-T-R-2	2	-	155308428	155308463
chr1	155438958	155439017	1004-Duo-A-4-T-R-3	3	+	155438958	155439017
chr1	155457270	155457303	550-Ile-B-15-T-R-8	8	-	155457270	155457303
chr1	155521178	155521235	633-Duo-B-15-T-R-4	4	+	155521178	155521235
chr1	155521178	155521237	633-Duo-B-15-T-R-1	1	+	155521178	155521237
chr1	155608523	155608551	292-Jej-1-T-R-11	11	+	155608523	155608551
chr1	155967766	155967825	633-Jej-B-15-T-R-7	7	+	155967766	155967825
chr1	155967766	155967799	633-Jej-B-15-T-R-1	1	+	155967766	155967799
chr1	155968757	155968816	556-Duo-15-T-R-1	1	+	155968757	155968816
chr1	156151568	156151601	633-Jej-B-15-T-R-1	1	+	156151568	156151601
chr1	156151570	156151603	633-Jej-B-15-T-R-1	1	+	156151570	156151603
chr1	156193038	156193097	550-Ile-B-15-T-R-3	3	+	156193038	156193097
chr1	157159326	157159371	633-Jej-D-15-T-R-4	4	+	157159326	157159371
chr1	157354514	157354573	633-Jej-D-15-T-R-4	4	-	157354514	157354573
chr1	157354518	157354577	633-Jej-D-15-T-R-1	1	-	157354518	157354577
chr1	157463368	157463426	360-Duo-A-15-T-R-1	1	-	157463368	157463426
chr1	157855515	157855574	292-Ile-A-1-T-R-19	19	+	157855515	157855574
chr1	158191481	158191540	633-Jej-15-N-R-2	2	+	158191481	158191540
chr1	158247487	158247546	550-Ile-B-15-T-R-2	2	-	158247487	158247546
chr1	158474867	158474917	944-Duo-4-T-R-1	1	+	158474867	158474917
chr1	158506592	158506625	633-Jej-15-N-R-6	6	+	158506592	158506625
chr1	158531579	158531623	556-Duo-15-T-R-1	1	-	158531579	158531623
chr1	158545628	158545687	358-Duo-D-15-T-R-1	1	+	158545628	158545687
chr1	158867866	158867921	550-Duo-L-15-T-R-1	1	-	158867866	158867921
chr1	159046658	159046717	556-Duo-15-T-R-1	1	+	159046658	159046717
chr1	159085249	159085308	556-Duo-15-T-R-1	1	-	159085249	159085308
chr1	159138387	159138446	556-Duo-15-T-R-2	2	-	159138387	159138446
chr1	159233047	159233104	550-Col-15-T-R-3	3	+	159233047	159233104
chr1	159611415	159611474	556-Duo-15-T-R-3	3	-	159611415	159611474
chr1	159656791	159656850	633-Duo-A-15-T-R-3	3	-	159656791	159656850
chr1	159865254	159865313	556-Duo-15-T-R-1	1	+	159865254	159865313
chr1	160022967	160023000	556-Duo-15-T-R-2	2	+	160022967	160023000
chr1	160022967	160023026	556-Duo-15-T-R-3	3	+	160022967	160023026
chr1	160028657	160028716	360-Jej-A-15-T-R-1	1	+	160028657	160028716
chr1	160029939	160029998	633-Jej-D-15-T-R-6	6	+	160029939	160029998
chr1	160295926	160295959	633-Jej-15-N-R-1	1	-	160295926	160295959
chr1	160374816	160374849	360-Jej-D-15-T-R-2	2	+	160374816	160374849
chr1	160493935	160493968	360-Jej-A-15-T-R-10	10	+	160493935	160493968
chr1	160944288	160944347	360-Col-15-N-R-1	1	-	160944288	160944347
chr1	160944314	160944347	360-Col-15-N-R-1	1	-	160944314	160944347
chr1	161112661	161112720	952-Jej-A-4-T-R-1	1	-	161112661	161112720
chr1	161131868	161131927	633-Duo-B-15-T-R-4	4	-	161131868	161131927
chr1	161131894	161131927	633-Duo-B-15-T-R-3	3	-	161131894	161131927
chr1	161171622	161171681	556-Duo-15-T-R-1	1	+	161171622	161171681
chr1	161178883	161178916	360-Col-15-N-R-3	3	-	161178883	161178916
chr1	161192503	161192562	360-Duo-D-15-T-R-2	2	-	161192503	161192562
chr1	161204639	161204672	556-Duo-15-T-R-1	1	+	161204639	161204672
chr1	161237068	161237127	952-Jej-A-4-T-R-1	1	-	161237068	161237127
chr1	161239478	161239511	360-Col-15-N-R-1	1	-	161239478	161239511
chr1	161261058	161261117	633-Col-15-T-R-2	2	-	161261058	161261117
chr1	161261946	161261979	633-Jej-15-N-R-2	2	-	161261946	161261979
chr1	161265119	161265178	360-Duo-15-N-R-1	1	-	161265119	161265178
chr1	161265154	161265178	360-Duo-15-N-R-1	1	-	161265154	161265178
chr1	161301143	161301197	360-Duo-15-N-R-1	1	-	161301143	161301197
chr1	161327705	161327764	633-Jej-15-N-R-1	1	-	161327705	161327764
chr1	161350775	161350834	944-Duo-4-T-R-1	1	+	161350775	161350834
chr1	161432699	161432758	556-Duo-15-T-R-2	2	+	161432699	161432758
chr1	161455393	161455452	899-Duo-D-4-T-R-1	1	-	161455393	161455452
chr1	161495939	161495998	360-Col-15-N-R-1	1	-	161495939	161495998
chr1	161567456	161567489	550-Duo-K-15-T-R-1	1	-	161567456	161567489
chr1	161611957	161612016	470-Col-1-T-R-9	9	-	161611957	161612016
chr1	161611983	161612016	470-Col-1-T-R-1	1	-	161611983	161612016
chr1	161611992	161612016	470-Col-1-T-R-1	1	-	161611992	161612016
chr1	161613660	161613719	633-Jej-15-N-R-6	6	-	161613660	161613719
chr1	161720866	161720925	633-Duo-A-15-T-R-1	1	+	161720866	161720925
chr1	161750619	161750678	360-Duo-15-N-R-3	3	-	161750619	161750678
chr1	161750620	161750678	360-Duo-15-N-R-1	1	-	161750620	161750678
chr1	161885785	161885844	633-Duo-A-15-T-R-2	2	-	161885785	161885844
chr1	161907415	161907474	550-Ile-B-15-T-R-9	9	+	161907415	161907474
chr1	162049714	162049772	944-Col-4-N-R-1	1	-	162049714	162049772
chr1	162136121	162136180	487-Int-A-15-T-R-2	2	+	162136121	162136180
chr1	162173899	162173923	1007-Ile-E-4-T-R-1	1	+	162173899	162173923
chr1	162196443	162196502	360-Duo-15-N-R-2	2	+	162196443	162196502
chr1	162208455	162208479	292-Jej-1-T-R-1	1	+	162208455	162208479
chr1	162221664	162221721	299-Duo-C-1-T-R-3	3	+	162221664	162221721
chr1	162233926	162233985	633-Duo-B-15-T-R-6	6	+	162233926	162233985
chr1	162271344	162271377	556-Duo-15-T-R-4	4	-	162271344	162271377
chr1	162280193	162280252	556-Duo-15-T-R-4	4	-	162280193	162280252
chr1	162322252	162322311	550-Duo-K-15-T-R-72	72	-	162322252	162322311
chr1	162322278	162322311	550-Duo-K-15-T-R-5	5	-	162322278	162322311
chr1	162332936	162332995	556-Duo-15-T-R-1	1	-	162332936	162332995
chr1	162370667	162370726	633-Jej-D-15-T-R-1	1	-	162370667	162370726
chr1	162371049	162371108	556-Duo-15-T-R-1	1	+	162371049	162371108
chr1	162371988	162372044	556-Duo-15-T-R-1	1	-	162371988	162372044
chr1	162379045	162379078	944-Col-4-N-R-1	1	+	162379045	162379078
chr1	162399914	162399947	358-Duo-C-15-T-R-19	19	-	162399914	162399947
chr1	162401734	162401793	633-Jej-15-N-R-4	4	-	162401734	162401793
chr1	162420772	162420831	633-Duo-A-15-T-R-2	2	-	162420772	162420831
chr1	162420798	162420831	633-Duo-A-15-T-R-1	1	-	162420798	162420831
chr1	162452892	162452925	633-Duo-A-15-T-R-7	7	+	162452892	162452925
chr1	162456524	162456583	633-Duo-A-15-T-R-6	6	+	162456524	162456583
chr1	162476027	162476060	944-Duo-4-T-R-1	1	-	162476027	162476060
chr1	162492717	162492750	360-Jej-D-15-T-R-19	19	+	162492717	162492750
chr1	162506747	162506803	556-Duo-15-T-R-2	2	+	162506747	162506803
chr1	162511586	162511619	1004-Jej-B-4-T-R-1	1	+	162511586	162511619
chr1	162512076	162512133	556-Duo-15-T-R-2	2	-	162512076	162512133
chr1	162538974	162539007	633-Jej-D-15-T-R-1	1	+	162538974	162539007
chr1	162644481	162644540	299-Duo-C-1-T-R-11	11	-	162644481	162644540
chr1	162649879	162649938	299-Duo-C-1-T-R-8	8	+	162649879	162649938
chr1	162655476	162655535	888-Duo-4-T-R-1	1	+	162655476	162655535
chr1	162663968	162664001	633-Duo-B-15-T-R-2	2	-	162663968	162664001
chr1	162673822	162673881	358-Duo-C-15-T-R-3	3	-	162673822	162673881
chr1	162768902	162768961	360-Duo-15-N-R-1	1	-	162768902	162768961
chr1	162813370	162813398	633-Duo-B-15-T-R-1	1	+	162813370	162813398
chr1	162813370	162813403	633-Duo-B-15-T-R-10	10	+	162813370	162813403
chr1	162828663	162828696	633-Duo-B-15-T-R-1	1	+	162828663	162828696
chr1	162839689	162839748	556-Duo-15-T-R-1	1	+	162839689	162839748
chr1	162840133	162840192	633-Jej-15-N-R-3	3	+	162840133	162840192
chr1	162844099	162844158	358-Duo-D-15-T-R-1	1	-	162844099	162844158
chr1	162850160	162850184	556-Duo-15-T-R-1	1	+	162850160	162850184
chr1	162860586	162860645	360-Duo-15-N-R-1	1	+	162860586	162860645
chr1	162873803	162873862	633-Duo-B-15-T-R-9	9	+	162873803	162873862
chr1	162875009	162875042	888-Col-4-T-R-1	1	+	162875009	162875042
chr1	162879824	162879854	556-Duo-15-T-R-2	2	+	162879824	162879854
chr1	162884803	162884836	556-Duo-15-T-R-4	4	+	162884803	162884836
chr1	162888520	162888553	556-Duo-15-T-R-2	2	+	162888520	162888553
chr1	162888845	162888878	299-Duo-A-1-T-R-1	1	+	162888845	162888878
chr1	162893929	162893988	360-Jej-D-15-T-R-9	9	-	162893929	162893988
chr1	162893931	162893988	360-Jej-D-15-T-R-2	2	-	162893931	162893988
chr1	162893955	162893988	360-Jej-D-15-T-R-1	1	-	162893955	162893988
chr1	162894799	162894851	633-Jej-B-15-T-R-4	4	+	162894799	162894851
chr1	162899971	162900004	360-Jej-D-15-T-R-6	6	+	162899971	162900004
chr1	162908012	162908071	360-Duo-A-15-T-R-1	1	+	162908012	162908071
chr1	162917607	162917666	360-Duo-D-15-T-R-1	1	+	162917607	162917666
chr1	162967056	162967086	888-Col-4-T-R-6	6	-	162967056	162967086
chr1	162987194	162987253	360-Duo-15-N-R-1	1	+	162987194	162987253
chr1	163014783	163014842	633-Jej-D-15-T-R-5	5	+	163014783	163014842
chr1	163021806	163021839	556-Duo-15-T-R-2	2	+	163021806	163021839
chr1	163030534	163030593	556-Duo-15-T-R-3	3	+	163030534	163030593
chr1	163030632	163030662	633-Jej-15-N-R-1	1	+	163030632	163030662
chr1	163130637	163130696	360-Col-15-N-R-2	2	+	163130637	163130696
chr1	163316139	163316172	633-Jej-D-15-T-R-9	9	-	163316139	163316172
chr1	163316724	163316773	556-Duo-15-T-R-1	1	-	163316724	163316773
chr1	163438806	163438865	633-Jej-15-N-R-2	2	-	163438806	163438865
chr1	163536661	163536720	556-Duo-15-T-R-2	2	-	163536661	163536720
chr1	163684329	163684388	1007-Ile-D-4-T-R-2	2	-	163684329	163684388
chr1	163762204	163762263	292-Ile-A-1-T-R-16	16	+	163762204	163762263
chr1	163772331	163772364	556-Duo-15-T-R-5	5	+	163772331	163772364
chr1	163794041	163794100	358-Duo-C-15-T-R-4	4	+	163794041	163794100
chr1	163794042	163794101	358-Duo-C-15-T-R-1	1	+	163794042	163794101
chr1	163836695	163836754	633-Duo-B-15-T-R-1	1	+	163836695	163836754
chr1	163862771	163862830	556-Duo-15-T-R-2	2	-	163862771	163862830
chr1	163878150	163878183	360-Duo-15-N-R-7	7	+	163878150	163878183
chr1	163915114	163915172	360-Col-15-N-R-1	1	+	163915114	163915172
chr1	163927614	163927673	292-Jej-1-T-R-3	3	-	163927614	163927673
chr1	163942850	163942883	633-Duo-B-15-T-R-2	2	+	163942850	163942883
chr1	163942850	163942909	633-Duo-B-15-T-R-12	12	+	163942850	163942909
chr1	164034891	164034950	360-Duo-15-N-R-2	2	+	164034891	164034950
chr1	164034891	164034924	360-Duo-15-N-R-1	1	+	164034891	164034924
chr1	164141059	164141083	360-Jej-A-15-T-R-1	1	+	164141059	164141083
chr1	164152898	164152957	550-Col-15-T-R-1	1	-	164152898	164152957
chr1	164209877	164209936	360-Col-15-N-R-7	7	+	164209877	164209936
chr1	164209877	164209933	360-Col-15-N-R-2	2	+	164209877	164209933
chr1	164212660	164212693	550-Duo-J-15-T-R-1	1	-	164212660	164212693
chr1	164214214	164214247	633-Jej-15-N-R-1	1	+	164214214	164214247
chr1	164345116	164345175	633-Jej-15-N-R-9	9	+	164345116	164345175
chr1	164387372	164387431	633-Duo-A-15-T-R-10	10	+	164387372	164387431
chr1	164397094	164397153	633-Duo-A-15-T-R-14	14	+	164397094	164397153
chr1	164413894	164413953	944-Col-B-4-T-R-8	8	+	164413894	164413953
chr1	164413894	164413927	944-Col-B-4-T-R-14	14	+	164413894	164413927
chr1	164442289	164442333	556-Duo-15-T-R-3	3	+	164442289	164442333
chr1	164532807	164532866	633-Jej-15-N-R-1	1	-	164532807	164532866
chr1	164587350	164587403	633-Duo-A-15-T-R-2	2	-	164587350	164587403
chr1	164587359	164587403	633-Duo-A-15-T-R-26	26	-	164587359	164587403
chr1	164587370	164587403	633-Duo-A-15-T-R-1	1	-	164587370	164587403
chr1	164587373	164587403	633-Duo-A-15-T-R-1	1	-	164587373	164587403
chr1	164632541	164632600	550-Col-15-T-R-1	1	-	164632541	164632600
chr1	164633565	164633624	358-Duo-C-15-T-R-2	2	-	164633565	164633624
chr1	164645056	164645112	633-Duo-A-15-T-R-1	1	+	164645056	164645112
chr1	164645056	164645089	633-Duo-A-15-T-R-1	1	+	164645056	164645089
chr1	164645056	164645113	633-Duo-A-15-T-R-7	7	+	164645056	164645113
chr1	164654001	164654060	556-Duo-15-T-R-1	1	-	164654001	164654060
chr1	164655325	164655376	633-Duo-B-15-T-R-2	2	+	164655325	164655376
chr1	164655325	164655378	633-Duo-B-15-T-R-2	2	+	164655325	164655378
chr1	164667745	164667804	358-Duo-D-15-T-R-2	2	-	164667745	164667804
chr1	164734342	164734375	944-Col-B-4-T-R-1	1	-	164734342	164734375
chr1	164937708	164937741	360-Col-15-N-R-9	9	-	164937708	164937741
chr1	164937717	164937741	360-Col-15-N-R-1	1	-	164937717	164937741
chr1	164971460	164971519	360-Duo-15-N-R-1	1	+	164971460	164971519
chr1	165016999	165017032	299-Duo-A-1-T-R-4	4	+	165016999	165017032
chr1	165024841	165024871	358-Duo-D-15-T-R-1	1	+	165024841	165024871
chr1	165055828	165055861	550-Duo-K-15-T-R-16	16	-	165055828	165055861
chr1	165161087	165161146	633-Duo-B-15-T-R-3	3	-	165161087	165161146
chr1	165241079	165241138	1004-Jej-C-4-T-R-3	3	+	165241079	165241138
chr1	165538393	165538452	633-Jej-D-15-T-R-4	4	+	165538393	165538452
chr1	165545064	165545094	556-Duo-15-T-R-6	6	+	165545064	165545094
chr1	165712030	165712089	360-Col-15-N-R-1	1	-	165712030	165712089
chr1	165762988	165763046	550-Duo-J-15-T-R-7	7	+	165762988	165763046
chr1	165873162	165873221	360-Duo-15-N-R-1	1	-	165873162	165873221
chr1	165878303	165878336	360-Col-15-T-R-11	11	-	165878303	165878336
chr1	166047279	166047338	556-Duo-15-T-R-3	3	+	166047279	166047338
chr1	166312300	166312359	633-Jej-B-15-T-R-10	10	-	166312300	166312359
chr1	166378685	166378718	888-Duo-4-T-R-4	4	+	166378685	166378718
chr1	166445185	166445244	556-Duo-15-T-R-1	1	+	166445185	166445244
chr1	166643299	166643358	556-Duo-15-T-R-3	3	-	166643299	166643358
chr1	166665711	166665770	358-Duo-D-15-T-R-2	2	-	166665711	166665770
chr1	166791493	166791526	633-Duo-A-15-T-R-9	9	-	166791493	166791526
chr1	166865449	166865508	292-Jej-1-T-R-29	29	+	166865449	166865508
chr1	166865449	166865482	292-Jej-1-T-R-3	3	+	166865449	166865482
chr1	166996543	166996602	487-Int-A-15-T-R-7	7	+	166996543	166996602
chr1	167540130	167540189	358-Duo-C-15-T-R-3	3	+	167540130	167540189
chr1	167630420	167630479	888-Col-4-T-R-1	1	+	167630420	167630479
chr1	167958537	167958596	358-Duo-D-15-T-R-3	3	-	167958537	167958596
chr1	168064280	168064339	299-Duo-A-1-T-R-1	1	+	168064280	168064339
chr1	168455453	168455486	556-Duo-15-T-R-2	2	+	168455453	168455486
chr1	168602742	168602801	944-Col-A-4-T-R-2	2	+	168602742	168602801
chr1	168653119	168653178	633-Jej-15-N-R-1	1	+	168653119	168653178
chr1	169211266	169211325	550-Duo-L-15-T-R-1	1	-	169211266	169211325
chr1	169243187	169243246	888-Col-4-T-R-1	1	+	169243187	169243246
chr1	169309928	169309961	360-Col-15-N-R-9	9	-	169309928	169309961
chr1	169313241	169313297	556-Duo-15-T-R-1	1	-	169313241	169313297
chr1	169350377	169350436	888-Col-4-T-R-1	1	-	169350377	169350436
chr1	169412009	169412068	357-Int-A-15-T-R-1	1	+	169412009	169412068
chr1	169653418	169653473	550-Ile-B-15-T-R-1	1	-	169653418	169653473
chr1	169714586	169714619	292-Jej-1-T-R-3	3	+	169714586	169714619
chr1	169714586	169714645	292-Jej-1-T-R-22	22	+	169714586	169714645
chr1	170118161	170118220	360-Duo-D-15-T-R-6	6	+	170118161	170118220
chr1	170118161	170118194	360-Duo-D-15-T-R-1	1	+	170118161	170118194
chr1	170155806	170155865	633-Col-15-T-R-47	47	-	170155806	170155865
chr1	170456069	170456128	358-Duo-D-15-T-R-5	5	+	170456069	170456128
chr1	170598089	170598148	633-Duo-A-15-T-R-1	1	+	170598089	170598148
chr1	170709992	170710051	556-Duo-15-T-R-1	1	+	170709992	170710051
chr1	171069571	171069595	550-Ile-B-15-T-R-9	9	+	171069571	171069595
chr1	171125238	171125271	358-Duo-C-15-T-R-28	28	+	171125238	171125271
chr1	171256150	171256204	633-Jej-15-N-R-3	3	+	171256150	171256204
chr1	171490847	171490904	633-Duo-A-15-T-R-2	2	+	171490847	171490904
chr1	171490847	171490880	633-Duo-A-15-T-R-1	1	+	171490847	171490880
chr1	171570943	171570976	556-Duo-15-T-R-8	8	+	171570943	171570976
chr1	171570943	171570973	556-Duo-15-T-R-1	1	+	171570943	171570973
chr1	172215999	172216032	360-Duo-15-N-R-2	2	+	172215999	172216032
chr1	172215999	172216058	360-Duo-15-N-R-1	1	+	172215999	172216058
chr1	172421084	172421117	633-Duo-B-15-T-R-1	1	-	172421084	172421117
chr1	172708606	172708665	550-Duo-J-15-T-R-1	1	-	172708606	172708665
chr1	173254272	173254331	550-Duo-J-15-T-R-11	11	-	173254272	173254331
chr1	173254298	173254331	550-Duo-J-15-T-R-7	7	-	173254298	173254331
chr1	173301687	173301746	358-Duo-D-15-T-R-1	1	-	173301687	173301746
chr1	173474142	173474201	360-Duo-A-15-T-R-1	1	+	173474142	173474201
chr1	173474142	173474200	360-Duo-A-15-T-R-21	21	+	173474142	173474200
chr1	173871999	173872058	550-Duo-K-15-T-R-1	1	+	173871999	173872058
chr1	173930439	173930498	299-Duo-C-1-T-R-5	5	-	173930439	173930498
chr1	173971920	173971953	1004-Duo-B-4-T-R-5	5	+	173971920	173971953
chr1	174020935	174020994	1007-Ile-E-4-T-R-1	1	+	174020935	174020994
chr1	174020935	174020968	1007-Ile-E-4-T-R-1	1	+	174020935	174020968
chr1	174088022	174088081	633-Jej-D-15-T-R-11	11	+	174088022	174088081
chr1	174094053	174094112	360-Col-15-T-R-1	1	-	174094053	174094112
chr1	174156715	174156774	360-Col-15-T-R-12	12	-	174156715	174156774
chr1	174281003	174281060	633-Jej-B-15-T-R-1	1	-	174281003	174281060
chr1	174743594	174743627	1007-Ile-E-4-T-R-3	3	-	174743594	174743627
chr1	174951108	174951167	1004-Duo-4-N-R-2	2	+	174951108	174951167
chr1	175210530	175210558	550-Ile-B-15-T-R-2	2	-	175210530	175210558
chr1	175223634	175223667	633-Duo-B-15-T-R-2	2	-	175223634	175223667
chr1	175293610	175293643	550-Duo-J-15-T-R-3	3	-	175293610	175293643
chr1	175365887	175365946	556-Duo-15-T-R-2	2	-	175365887	175365946
chr1	175384779	175384838	360-Duo-15-N-R-1	1	+	175384779	175384838
chr1	175745699	175745729	550-Col-15-T-R-6	6	+	175745699	175745729
chr1	176166036	176166095	633-Jej-B-15-T-R-3	3	-	176166036	176166095
chr1	176510670	176510729	550-Col-15-T-R-14	14	+	176510670	176510729
chr1	176699457	176699516	1004-Jej-B-4-T-R-1	1	-	176699457	176699516
chr1	177186495	177186554	556-Duo-15-T-R-1	1	+	177186495	177186554
chr1	177348289	177348348	360-Col-15-N-R-1	1	-	177348289	177348348
chr1	177348315	177348348	360-Col-15-N-R-1	1	-	177348315	177348348
chr1	177539404	177539463	299-Duo-A-1-T-R-7	7	+	177539404	177539463
chr1	177539404	177539437	299-Duo-A-1-T-R-2	2	+	177539404	177539437
chr1	177567191	177567250	550-Duo-K-15-T-R-1	1	+	177567191	177567250
chr1	177567192	177567225	550-Duo-K-15-T-R-2	2	+	177567192	177567225
chr1	177567192	177567251	550-Duo-K-15-T-R-15	15	+	177567192	177567251
chr1	177685058	177685091	360-Duo-A-15-T-R-14	14	-	177685058	177685091
chr1	177966023	177966082	556-Duo-15-T-R-1	1	-	177966023	177966082
chr1	178269156	178269209	470-Col-1-T-R-1	1	-	178269156	178269209
chr1	178270094	178270153	633-Duo-A-15-T-R-11	11	-	178270094	178270153
chr1	178270120	178270153	633-Duo-A-15-T-R-2	2	-	178270120	178270153
chr1	178554685	178554737	952-Jej-A-4-T-R-1	1	+	178554685	178554737
chr1	178723929	178723962	550-Duo-L-15-T-R-1	1	+	178723929	178723962
chr1	178723930	178723963	550-Duo-L-15-T-R-6	6	+	178723930	178723963
chr1	178723930	178723960	550-Duo-L-15-T-R-1	1	+	178723930	178723960
chr1	178723930	178723989	550-Duo-L-15-T-R-13	13	+	178723930	178723989
chr1	178926397	178926456	550-Col-15-T-R-1	1	-	178926397	178926456
chr1	178959426	178959485	470-Col-1-T-R-25	25	+	178959426	178959485
chr1	178967410	178967469	360-Duo-A-15-T-R-1	1	+	178967410	178967469
chr1	179161667	179161700	633-Col-15-T-R-1	1	+	179161667	179161700
chr1	179253119	179253178	550-Duo-K-15-T-R-17	17	-	179253119	179253178
chr1	179266020	179266079	633-Jej-D-15-T-R-14	14	-	179266020	179266079
chr1	179396908	179396941	633-Jej-B-15-T-R-1	1	+	179396908	179396941
chr1	179396908	179396963	633-Jej-B-15-T-R-1	1	+	179396908	179396963
chr1	179396908	179396967	633-Jej-B-15-T-R-1	1	+	179396908	179396967
chr1	179425739	179425798	888-Duo-4-T-R-2	2	-	179425739	179425798
chr1	179532542	179532575	550-Duo-L-15-T-R-31	31	+	179532542	179532575
chr1	179532542	179532570	550-Duo-L-15-T-R-1	1	+	179532542	179532570
chr1	179688232	179688291	360-Jej-D-15-T-R-9	9	-	179688232	179688291
chr1	179723597	179723649	633-Duo-A-15-T-R-22	22	+	179723597	179723649
chr1	179723597	179723630	633-Duo-A-15-T-R-1	1	+	179723597	179723630
chr1	179790775	179790834	550-Ile-A-15-T-R-9	9	-	179790775	179790834
chr1	180258857	180258916	358-Duo-C-15-T-R-2	2	+	180258857	180258916
chr1	180263747	180263780	358-Duo-D-15-T-R-1	1	+	180263747	180263780
chr1	180558821	180558854	888-Col-4-T-R-3	3	+	180558821	180558854
chr1	180993895	180993928	556-Duo-15-T-R-5	5	+	180993895	180993928
chr1	181317859	181317892	299-Duo-A-1-T-R-1	1	+	181317859	181317892
chr1	181317859	181317918	299-Duo-A-1-T-R-2	2	+	181317859	181317918
chr1	181608726	181608785	360-Duo-A-15-T-R-1	1	-	181608726	181608785
chr1	181673874	181673927	556-Duo-15-T-R-10	10	-	181673874	181673927
chr1	181673897	181673927	556-Duo-15-T-R-1	1	-	181673897	181673927
chr1	181706692	181706751	360-Jej-A-15-T-R-2	2	+	181706692	181706751
chr1	181779515	181779574	360-Duo-15-N-R-3	3	-	181779515	181779574
chr1	182192167	182192226	633-Duo-B-15-T-R-7	7	-	182192167	182192226
chr1	182634478	182634537	633-Jej-15-N-R-2	2	+	182634478	182634537
chr1	182871193	182871252	633-Jej-15-N-R-2	2	+	182871193	182871252
chr1	182877686	182877745	360-Duo-15-N-R-5	5	-	182877686	182877745
chr1	182889092	182889116	358-Duo-C-15-T-R-8	8	+	182889092	182889116
chr1	182949015	182949069	556-Duo-15-T-R-2	2	-	182949015	182949069
chr1	182949016	182949069	556-Duo-15-T-R-1	1	-	182949016	182949069
chr1	183118022	183118081	487-Int-A-15-T-R-22	22	-	183118022	183118081
chr1	183130888	183130943	550-Ile-B-15-T-R-4	4	+	183130888	183130943
chr1	183468853	183468912	556-Duo-15-T-R-1	1	-	183468853	183468912
chr1	183948088	183948147	358-Duo-C-15-T-R-2	2	-	183948088	183948147
chr1	184710097	184710156	583-Col-15-T-R-16	16	-	184710097	184710156
chr1	184710123	184710156	583-Col-15-T-R-1	1	-	184710123	184710156
chr1	185487840	185487873	357-Int-A-15-T-R-1	1	+	185487840	185487873
chr1	185487840	185487899	357-Int-A-15-T-R-2	2	+	185487840	185487899
chr1	186058910	186058965	360-Duo-D-15-T-R-6	6	-	186058910	186058965
chr1	186759455	186759485	360-Jej-D-15-T-R-5	5	-	186759455	186759485
chr1	187078336	187078369	292-Ile-A-1-T-R-1	1	-	187078336	187078369
chr1	187231747	187231806	633-Jej-15-N-R-3	3	+	187231747	187231806
chr1	187404750	187404809	633-Duo-B-15-T-R-10	10	-	187404750	187404809
chr1	187420465	187420498	944-Col-A-4-T-R-1	1	-	187420465	187420498
chr1	187506806	187506839	556-Duo-15-T-R-2	2	+	187506806	187506839
chr1	187561994	187562053	360-Col-15-T-R-1	1	-	187561994	187562053
chr1	187562020	187562053	360-Col-15-T-R-2	2	-	187562020	187562053
chr1	187972551	187972610	633-Duo-A-15-T-R-11	11	+	187972551	187972610
chr1	188132104	188132163	633-Jej-15-N-R-5	5	+	188132104	188132163
chr1	188601267	188601326	292-Jej-1-T-R-2	2	+	188601267	188601326
chr1	189777468	189777501	583-Col-15-T-R-26	26	-	189777468	189777501
chr1	189788119	189788178	633-Duo-B-15-T-R-5	5	-	189788119	189788178
chr1	190594589	190594648	633-Jej-B-15-T-R-1	1	-	190594589	190594648
chr1	190708166	190708225	556-Duo-15-T-R-2	2	+	190708166	190708225
chr1	190819595	190819654	899-Duo-D-4-T-R-9	9	-	190819595	190819654
chr1	191421396	191421455	299-Duo-A-1-T-R-1	1	-	191421396	191421455
chr1	191556035	191556094	299-Duo-C-1-T-R-1	1	+	191556035	191556094
chr1	191566612	191566671	358-Duo-D-15-T-R-8	8	-	191566612	191566671
chr1	191659698	191659757	944-Col-B-4-T-R-1	1	-	191659698	191659757
chr1	192389553	192389607	299-Duo-C-1-T-R-5	5	+	192389553	192389607
chr1	192516547	192516596	299-Duo-C-1-T-R-1	1	+	192516547	192516596
chr1	192828908	192828967	633-Jej-15-N-R-3	3	+	192828908	192828967
chr1	192918667	192918726	583-Col-15-T-R-15	15	-	192918667	192918726
chr1	193202143	193202176	360-Col-15-N-R-1	1	+	193202143	193202176
chr1	193202143	193202202	360-Col-15-N-R-5	5	+	193202143	193202202
chr1	193569545	193569604	358-Duo-D-15-T-R-2	2	+	193569545	193569604
chr1	194910388	194910447	633-Jej-D-15-T-R-5	5	-	194910388	194910447
chr1	194910423	194910447	633-Jej-D-15-T-R-5	5	-	194910423	194910447
chr1	195005478	195005511	550-Ile-B-15-T-R-6	6	-	195005478	195005511
chr1	195088526	195088585	633-Duo-B-15-T-R-6	6	-	195088526	195088585
chr1	195135922	195135979	633-Duo-B-15-T-R-2	2	+	195135922	195135979
chr1	195135922	195135978	633-Duo-B-15-T-R-1	1	+	195135922	195135978
chr1	195152439	195152498	633-Duo-B-15-T-R-3	3	-	195152439	195152498
chr1	195168534	195168591	633-Duo-B-15-T-R-2	2	+	195168534	195168591
chr1	195482785	195482815	556-Duo-15-T-R-19	19	-	195482785	195482815
chr1	195578376	195578435	633-Jej-D-15-T-R-25	25	-	195578376	195578435
chr1	195809038	195809071	633-Duo-B-15-T-R-1	1	+	195809038	195809071
chr1	196137993	196138052	633-Jej-15-N-R-7	7	+	196137993	196138052
chr1	196457576	196457635	1004-Duo-B-4-T-R-1	1	+	196457576	196457635
chr1	196462485	196462544	360-Duo-15-N-R-1	1	+	196462485	196462544
chr1	196496449	196496508	556-Duo-15-T-R-1	1	+	196496449	196496508
chr1	196562787	196562840	556-Duo-15-T-R-6	6	-	196562787	196562840
chr1	196562816	196562840	556-Duo-15-T-R-1	1	-	196562816	196562840
chr1	196685666	196685723	556-Duo-15-T-R-1	1	-	196685666	196685723
chr1	196728834	196728893	633-Jej-15-N-R-3	3	-	196728834	196728893
chr1	196941247	196941280	357-Int-A-15-T-R-6	6	+	196941247	196941280
chr1	196955536	196955595	556-Duo-15-T-R-2	2	+	196955536	196955595
chr1	197051751	197051810	550-Ile-B-15-T-R-7	7	-	197051751	197051810
chr1	197051777	197051810	550-Ile-B-15-T-R-1	1	-	197051777	197051810
chr10	5947670	5947719	633-Jej-B-15-T-R-1	1	+	5947670	5947719
chr10	5947670	5947722	633-Jej-B-15-T-R-6	6	+	5947670	5947722
chr10	5949110	5949169	357-Int-A-15-T-R-4	4	+	5949110	5949169
chr10	7404598	7404652	299-Duo-A-1-T-R-2	2	-	7404598	7404652
chr10	7404600	7404652	299-Duo-A-1-T-R-1	1	-	7404600	7404652
chr10	7404619	7404652	299-Duo-A-1-T-R-1	1	-	7404619	7404652
chr10	8763250	8763308	357-Int-A-15-T-R-4	4	-	8763250	8763308
chr10	9251248	9251281	1004-Duo-B-4-T-R-1	1	+	9251248	9251281
chr10	9267229	9267288	550-Ile-B-15-T-R-7	7	+	9267229	9267288
chr10	9961640	9961699	1004-Duo-4-N-R-2	2	-	9961640	9961699
chr10	10067208	10067267	888-Col-4-T-R-2	2	-	10067208	10067267
chr10	10151543	10151571	944-Duo-4-T-R-1	1	-	10151543	10151571
chr10	10385640	10385699	299-Duo-A-1-T-R-1	1	+	10385640	10385699
chr10	10674671	10674723	360-Duo-15-N-R-2	2	+	10674671	10674723
chr10	12287506	12287565	299-Duo-A-1-T-R-1	1	+	12287506	12287565
chr10	12693417	12693476	1007-Ile-E-4-T-R-1	1	-	12693417	12693476
chr10	12951119	12951178	487-Int-B-15-T-R-1	1	-	12951119	12951178
chr10	13460304	13460363	360-Jej-D-15-T-R-5	5	-	13460304	13460363
chr10	13460330	13460363	360-Jej-D-15-T-R-1	1	-	13460330	13460363
chr10	13551203	13551262	556-Duo-15-T-R-4	4	+	13551203	13551262
chr10	15155256	15155315	357-Int-D-15-T-R-1	1	-	15155256	15155315
chr10	15585880	15585910	360-Col-15-N-R-11	11	-	15585880	15585910
chr10	15813045	15813078	550-Ile-B-15-T-R-2	2	+	15813045	15813078
chr10	15883547	15883606	633-Jej-15-N-R-1	1	+	15883547	15883606
chr10	16255607	16255666	550-Ile-B-15-T-R-4	4	-	16255607	16255666
chr10	16273296	16273355	360-Jej-A-15-T-R-1	1	-	16273296	16273355
chr10	16474353	16474412	633-Jej-15-N-R-4	4	-	16474353	16474412
chr10	17632944	17632998	888-Col-4-T-R-5	5	-	17632944	17632998
chr10	17632965	17632998	888-Col-4-T-R-2	2	-	17632965	17632998
chr10	18414197	18414256	888-Col-4-T-R-8	8	-	18414197	18414256
chr10	18573861	18573894	952-Jej-B-4-T-R-1	1	-	18573861	18573894
chr10	19117049	19117108	633-Jej-B-15-T-R-1	1	+	19117049	19117108
chr10	19137423	19137456	1004-Duo-A-4-T-R-1	1	-	19137423	19137456
chr10	20419317	20419350	888-Col-4-T-R-1	1	+	20419317	20419350
chr10	20484275	20484308	360-Duo-15-N-R-6	6	-	20484275	20484308
chr10	20505181	20505240	360-Col-15-T-R-13	13	+	20505181	20505240
chr10	20534098	20534157	360-Jej-D-15-T-R-1	1	-	20534098	20534157
chr10	20743926	20743972	299-Duo-A-1-T-R-1	1	+	20743926	20743972
chr10	20874774	20874833	360-Duo-15-N-R-1	1	+	20874774	20874833
chr10	21792108	21792167	633-Duo-A-15-T-R-3	3	-	21792108	21792167
chr10	22173093	22173152	633-Duo-A-15-T-R-10	10	+	22173093	22173152
chr10	22618644	22618703	583-Col-15-T-R-7	7	+	22618644	22618703
chr10	23236136	23236195	360-Col-15-N-R-6	6	-	23236136	23236195
chr10	23808499	23808558	357-Int-A-15-T-R-1	1	-	23808499	23808558
chr10	23874103	23874162	360-Jej-A-15-T-R-3	3	-	23874103	23874162
chr10	23874129	23874162	360-Jej-A-15-T-R-1	1	-	23874129	23874162
chr10	23886535	23886594	360-Jej-A-15-T-R-4	4	+	23886535	23886594
chr10	24177282	24177341	888-Col-4-T-R-1	1	+	24177282	24177341
chr10	24307445	24307504	899-Duo-D-4-T-R-2	2	+	24307445	24307504
chr10	26826095	26826154	299-Duo-A-1-T-R-1	1	-	26826095	26826154
chr10	26922668	26922727	292-Ile-A-1-T-R-16	16	+	26922668	26922727
chr10	26922668	26922701	292-Ile-A-1-T-R-3	3	+	26922668	26922701
chr10	26991116	26991175	888-Duo-4-T-R-3	3	-	26991116	26991175
chr10	27855121	27855180	633-Duo-A-15-T-R-3	3	-	27855121	27855180
chr10	27855136	27855180	633-Duo-A-15-T-R-2	2	-	27855136	27855180
chr10	27867181	27867240	633-Jej-15-N-R-4	4	-	27867181	27867240
chr10	27885532	27885565	633-Duo-B-15-T-R-2	2	-	27885532	27885565
chr10	27961055	27961114	633-Duo-A-15-T-R-2	2	+	27961055	27961114
chr10	28310781	28310840	1004-Duo-B-4-T-R-1	1	-	28310781	28310840
chr10	28769741	28769800	360-Col-15-N-R-1	1	-	28769741	28769800
chr10	29473905	29473964	360-Duo-D-15-T-R-2	2	+	29473905	29473964
chr10	31542587	31542620	360-Duo-A-15-T-R-18	18	-	31542587	31542620
chr10	31542596	31542620	360-Duo-A-15-T-R-2	2	-	31542596	31542620
chr10	32624802	32624861	360-Col-15-N-R-3	3	+	32624802	32624861
chr10	33375060	33375111	888-Col-4-T-R-2	2	+	33375060	33375111
chr10	34257824	34257883	556-Duo-15-T-R-1	1	-	34257824	34257883
chr10	34257825	34257883	556-Duo-15-T-R-1	1	-	34257825	34257883
chr10	34676985	34677044	888-Col-4-T-R-1	1	-	34676985	34677044
chr10	34752684	34752743	360-Duo-15-N-R-9	9	-	34752684	34752743
chr10	34864217	34864274	899-Duo-D-4-T-R-24	24	-	34864217	34864274
chr10	34864241	34864274	899-Duo-D-4-T-R-3	3	-	34864241	34864274
chr10	34902406	34902465	633-Duo-A-15-T-R-1	1	-	34902406	34902465
chr10	34902432	34902465	633-Duo-A-15-T-R-2	2	-	34902432	34902465
chr10	35545946	35546005	1007-Ile-E-4-T-R-2	2	+	35545946	35546005
chr10	36235602	36235661	550-Ile-B-15-T-R-3	3	+	36235602	36235661
chr10	37303068	37303127	550-Duo-L-15-T-R-4	4	+	37303068	37303127
chr10	37370285	37370344	1007-Ile-E-4-T-R-1	1	+	37370285	37370344
chr10	37568486	37568545	360-Jej-D-15-T-R-2	2	+	37568486	37568545
chr10	38337878	38337911	888-Col-4-T-R-4	4	+	38337878	38337911
chr10	38867183	38867242	1004-Duo-B-4-T-R-3	3	+	38867183	38867242
chr10	38869832	38869891	1004-Jej-C-4-T-R-14	14	-	38869832	38869891
chr10	38869832	38869891	1004-Duo-A-4-T-R-22	22	-	38869832	38869891
chr10	38869832	38869891	1004-Duo-B-4-T-R-8	8	-	38869832	38869891
chr10	38869832	38869891	1004-Duo-4-N-R-2	2	-	38869832	38869891
chr10	38869832	38869891	1004-Jej-B-4-T-R-7	7	-	38869832	38869891
chr10	38869858	38869891	1004-Jej-C-4-T-R-1	1	-	38869858	38869891
chr10	38871267	38871326	1004-Duo-B-4-T-R-1	1	-	38871267	38871326
chr10	38871293	38871326	1004-Duo-B-4-T-R-1	1	-	38871293	38871326
chr10	38872900	38872959	1004-Duo-A-4-T-R-2	2	+	38872900	38872959
chr10	39107727	39107786	1004-Duo-B-4-T-R-1	1	+	39107727	39107786
chr10	39366745	39366801	633-Duo-B-15-T-R-5	5	+	39366745	39366801
chr10	39518475	39518534	633-Jej-B-15-T-R-4	4	-	39518475	39518534
chr10	39518501	39518534	633-Jej-B-15-T-R-1	1	-	39518501	39518534
chr10	39945792	39945851	357-Int-A-15-T-R-1	1	+	39945792	39945851
chr10	39945792	39945825	357-Int-A-15-T-R-1	1	+	39945792	39945825
chr10	40016328	40016361	360-Jej-A-15-T-R-17	17	+	40016328	40016361
chr10	40510947	40510980	1004-Duo-B-4-T-R-3	3	-	40510947	40510980
chr10	40563550	40563609	1007-Ile-E-4-T-R-8	8	+	40563550	40563609
chr10	41014388	41014447	633-Jej-15-N-R-4	4	+	41014388	41014447
chr10	41014388	41014421	633-Jej-15-N-R-1	1	+	41014388	41014421
chr10	41166108	41166167	556-Duo-15-T-R-1	1	+	41166108	41166167
chr10	41976145	41976204	299-Duo-A-1-T-R-5	5	-	41976145	41976204
chr10	41976171	41976204	299-Duo-A-1-T-R-2	2	-	41976171	41976204
chr10	41983377	41983436	952-Jej-B-4-T-R-22	22	+	41983377	41983436
chr10	41983377	41983410	952-Jej-A-4-T-R-1	1	+	41983377	41983410
chr10	41983377	41983410	952-Jej-B-4-T-R-2	2	+	41983377	41983410
chr10	41983377	41983436	952-Jej-A-4-T-R-17	17	+	41983377	41983436
chr10	42533250	42533309	633-Jej-B-15-T-R-6	6	-	42533250	42533309
chr10	42533276	42533309	633-Jej-B-15-T-R-2	2	-	42533276	42533309
chr10	42667418	42667451	292-Jej-1-T-R-96	96	-	42667418	42667451
chr10	44011245	44011304	360-Duo-15-N-R-2	2	-	44011245	44011304
chr10	44179149	44179182	358-Duo-D-15-T-R-10	10	+	44179149	44179182
chr10	44194756	44194812	888-Col-4-T-R-1	1	+	44194756	44194812
chr10	44813792	44813851	360-Jej-D-15-T-R-1	1	-	44813792	44813851
chr10	45259566	45259599	550-Duo-K-15-T-R-16	16	-	45259566	45259599
chr10	45963310	45963334	888-Duo-4-T-R-1	1	-	45963310	45963334
chr10	46665581	46665614	944-Col-4-N-R-14	14	-	46665581	46665614
chr10	46845888	46845947	888-Duo-4-T-R-1	1	+	46845888	46845947
chr10	47714604	47714628	360-Duo-15-N-R-1	1	+	47714604	47714628
chr10	48207977	48208010	1004-Jej-B-4-T-R-8	8	+	48207977	48208010
chr10	49113602	49113661	633-Col-15-T-R-1	1	+	49113602	49113661
chr10	49950217	49950276	360-Jej-D-15-T-R-2	2	-	49950217	49950276
chr10	50098672	50098731	944-Duo-4-T-R-1	1	+	50098672	50098731
chr10	50179372	50179431	1004-Duo-A-4-T-R-1	1	+	50179372	50179431
chr10	50371919	50371978	357-Int-D-15-T-R-2	2	-	50371919	50371978
chr10	50377230	50377288	1004-Jej-B-4-T-R-7	7	+	50377230	50377288
chr10	50658934	50658964	952-Jej-B-4-T-R-1	1	-	50658934	50658964
chr10	51320846	51320905	944-Duo-4-T-R-1	1	-	51320846	51320905
chr10	51899762	51899821	550-Col-15-T-R-1	1	-	51899762	51899821
chr10	52721989	52722048	358-Duo-D-15-T-R-1	1	-	52721989	52722048
chr10	53094013	53094065	888-Col-4-T-R-2	2	-	53094013	53094065
chr10	53327904	53327963	360-Duo-15-N-R-8	8	-	53327904	53327963
chr10	53327939	53327963	360-Duo-15-N-R-1	1	-	53327939	53327963
chr10	53398110	53398169	1004-Duo-B-4-T-R-6	6	-	53398110	53398169
chr10	53641248	53641307	633-Jej-15-N-R-4	4	-	53641248	53641307
chr10	54568914	54568947	556-Duo-15-T-R-1	1	-	54568914	54568947
chr10	55364265	55364324	899-Duo-D-4-T-R-21	21	-	55364265	55364324
chr10	55738406	55738465	550-Duo-K-15-T-R-1	1	+	55738406	55738465
chr10	57143410	57143443	1004-Duo-4-N-R-9	9	+	57143410	57143443
chr10	57188808	57188841	1004-Jej-B-4-T-R-10	10	-	57188808	57188841
chr10	57238963	57239016	299-Duo-A-1-T-R-1	1	-	57238963	57239016
chr10	57871079	57871131	550-Duo-L-15-T-R-5	5	-	57871079	57871131
chr10	57915266	57915325	550-Col-15-T-R-15	15	-	57915266	57915325
chr10	57915292	57915325	550-Col-15-T-R-2	2	-	57915292	57915325
chr10	58174631	58174690	952-Jej-B-4-T-R-1	1	-	58174631	58174690
chr10	58174657	58174690	952-Jej-B-4-T-R-5	5	-	58174657	58174690
chr10	58453523	58453582	360-Duo-15-N-R-1	1	+	58453523	58453582
chr10	59068085	59068144	360-Duo-15-N-R-2	2	+	59068085	59068144
chr10	60900422	60900481	360-Duo-15-N-R-2	2	+	60900422	60900481
chr10	61069428	61069487	952-Jej-B-4-T-R-15	15	-	61069428	61069487
chr10	61069428	61069487	952-Jej-A-4-T-R-25	25	-	61069428	61069487
chr10	61069454	61069487	952-Jej-A-4-T-R-1	1	-	61069454	61069487
chr10	61180817	61180876	888-Duo-4-T-R-1	1	-	61180817	61180876
chr10	61904021	61904080	299-Duo-A-1-T-R-1	1	+	61904021	61904080
chr10	61938146	61938179	550-Ile-B-15-T-R-1	1	+	61938146	61938179
chr10	62328774	62328831	357-Int-D-15-T-R-1	1	-	62328774	62328831
chr10	63018275	63018334	487-Int-A-15-T-R-21	21	-	63018275	63018334
chr10	63112911	63112944	360-Duo-15-N-R-3	3	+	63112911	63112944
chr10	63195511	63195570	1004-Duo-A-4-T-R-3	3	-	63195511	63195570
chr10	64643903	64643962	952-Jej-A-4-T-R-8	8	+	64643903	64643962
chr10	64906945	64907003	360-Jej-A-15-T-R-8	8	+	64906945	64907003
chr10	64906945	64907000	360-Jej-A-15-T-R-3	3	+	64906945	64907000
chr10	64906945	64906996	360-Jej-A-15-T-R-8	8	+	64906945	64906996
chr10	64906945	64906999	360-Jej-A-15-T-R-1	1	+	64906945	64906999
chr10	64906945	64906978	360-Jej-A-15-T-R-1	1	+	64906945	64906978
chr10	65156884	65156943	360-Duo-D-15-T-R-1	1	+	65156884	65156943
chr10	65569961	65570020	952-Jej-B-4-T-R-1	1	+	65569961	65570020
chr10	67352254	67352313	358-Duo-D-15-T-R-1	1	-	67352254	67352313
chr10	67705239	67705298	952-Jej-B-4-T-R-4	4	+	67705239	67705298
chr10	67917844	67917903	1004-Duo-4-N-R-1	1	+	67917844	67917903
chr10	69429131	69429164	299-Duo-A-1-T-R-1	1	-	69429131	69429164
chr10	69503335	69503368	556-Duo-15-T-R-1	1	-	69503335	69503368
chr10	69566384	69566443	357-Int-A-15-T-R-2	2	-	69566384	69566443
chr10	70614492	70614520	299-Duo-A-1-T-R-3	3	+	70614492	70614520
chr10	71792781	71792840	360-Duo-15-N-R-2	2	+	71792781	71792840
chr10	71848499	71848553	952-Jej-A-4-T-R-1	1	-	71848499	71848553
chr10	72037879	72037938	360-Duo-15-N-R-1	1	+	72037879	72037938
chr10	72209792	72209825	360-Jej-A-15-T-R-1	1	+	72209792	72209825
chr10	73181505	73181564	360-Duo-15-N-R-2	2	+	73181505	73181564
chr10	73502907	73502940	360-Duo-15-N-R-1	1	-	73502907	73502940
chr10	74320121	74320178	550-Col-15-T-R-17	17	-	74320121	74320178
chr10	74320130	74320178	550-Col-15-T-R-3	3	-	74320130	74320178
chr10	74978079	74978112	360-Duo-15-N-R-1	1	-	74978079	74978112
chr10	75159978	75160037	1007-Ile-E-4-T-R-5	5	-	75159978	75160037
chr10	78313125	78313184	952-Jej-B-4-T-R-1	1	+	78313125	78313184
chr10	78943601	78943660	888-Col-4-T-R-1	1	-	78943601	78943660
chr10	79178115	79178174	357-Int-A-15-T-R-5	5	-	79178115	79178174
chr10	79423878	79423937	633-Duo-A-15-T-R-4	4	+	79423878	79423937
chr10	79449215	79449274	633-Duo-A-15-T-R-3	3	+	79449215	79449274
chr10	79721358	79721382	633-Jej-15-N-R-8	8	+	79721358	79721382
chr10	80186968	80187027	360-Duo-15-N-R-4	4	+	80186968	80187027
chr10	80578347	80578406	1004-Duo-A-4-T-R-2	2	+	80578347	80578406
chr10	80677253	80677312	550-Ile-B-15-T-R-3	3	-	80677253	80677312
chr10	80906875	80906934	360-Jej-D-15-T-R-6	6	+	80906875	80906934
chr10	81750534	81750593	550-Ile-B-15-T-R-7	7	+	81750534	81750593
chr10	82097676	82097735	556-Duo-15-T-R-6	6	+	82097676	82097735
chr10	82372816	82372872	944-Col-A-4-T-R-15	15	-	82372816	82372872
chr10	82372818	82372872	944-Col-A-4-T-R-1	1	-	82372818	82372872
chr10	82372818	82372872	944-Duo-4-T-R-4	4	-	82372818	82372872
chr10	82432831	82432859	358-Duo-C-15-T-R-1	1	-	82432831	82432859
chr10	83500096	83500129	358-Duo-D-15-T-R-1	1	-	83500096	83500129
chr10	84411914	84411973	1007-Ile-E-4-T-R-3	3	+	84411914	84411973
chr10	84411914	84411973	1007-Ile-D-4-T-R-1	1	+	84411914	84411973
chr10	84873723	84873782	952-Jej-A-4-T-R-6	6	+	84873723	84873782
chr10	85225394	85225427	944-Duo-4-T-R-1	1	+	85225394	85225427
chr10	85372899	85372958	360-Col-15-N-R-2	2	-	85372899	85372958
chr10	85372925	85372958	360-Col-15-N-R-1	1	-	85372925	85372958
chr10	85885740	85885799	360-Duo-15-N-R-4	4	+	85885740	85885799
chr10	86116944	86117003	899-Duo-D-4-T-R-1	1	+	86116944	86117003
chr10	86119654	86119713	633-Duo-B-15-T-R-11	11	-	86119654	86119713
chr10	87046626	87046683	888-Col-4-T-R-1	1	-	87046626	87046683
chr10	87046650	87046683	888-Col-4-T-R-1	1	-	87046650	87046683
chr10	87498228	87498287	633-Jej-15-N-R-10	10	+	87498228	87498287
chr10	87738619	87738652	357-Int-A-15-T-R-8	8	+	87738619	87738652
chr10	87854287	87854320	360-Col-15-N-R-7	7	+	87854287	87854320
chr10	87900091	87900124	633-Jej-15-N-R-1	1	+	87900091	87900124
chr10	87900091	87900150	633-Jej-15-N-R-8	8	+	87900091	87900150
chr10	88305880	88305939	358-Duo-D-15-T-R-1	1	+	88305880	88305939
chr10	88691948	88691995	952-Jej-A-4-T-R-1	1	+	88691948	88691995
chr10	88973557	88973616	1004-Duo-B-4-T-R-2	2	+	88973557	88973616
chr10	89176539	89176598	944-Col-A-4-T-R-2	2	+	89176539	89176598
chr10	89176539	89176598	944-Duo-4-T-R-3	3	+	89176539	89176598
chr10	89176539	89176572	944-Col-A-4-T-R-1	1	+	89176539	89176572
chr10	89176539	89176572	944-Duo-4-T-R-6	6	+	89176539	89176572
chr10	89210258	89210317	292-Jej-1-T-R-5	5	-	89210258	89210317
chr10	89294371	89294430	299-Duo-A-1-T-R-4	4	-	89294371	89294430
chr10	89803025	89803084	360-Duo-D-15-T-R-13	13	-	89803025	89803084
chr10	90512749	90512808	888-Col-4-T-R-3	3	+	90512749	90512808
chr10	93336159	93336218	888-Duo-4-T-R-3	3	+	93336159	93336218
chr10	93481987	93482046	556-Duo-15-T-R-1	1	-	93481987	93482046
chr10	93597577	93597610	360-Duo-15-N-R-2	2	+	93597577	93597610
chr10	94228668	94228727	360-Duo-15-N-R-1	1	+	94228668	94228727
chr10	94767624	94767683	633-Jej-15-N-R-2	2	-	94767624	94767683
chr10	94997311	94997344	1007-Ile-E-4-T-R-7	7	-	94997311	94997344
chr10	94997947	94998006	633-Jej-D-15-T-R-5	5	-	94997947	94998006
chr10	94997973	94998006	633-Jej-D-15-T-R-1	1	-	94997973	94998006
chr10	94998257	94998316	888-Duo-4-T-R-2	2	+	94998257	94998316
chr10	95279877	95279925	556-Duo-15-T-R-1	1	+	95279877	95279925
chr10	95279877	95279927	556-Duo-15-T-R-1	1	+	95279877	95279927
chr10	95374785	95374815	888-Col-4-T-R-1	1	+	95374785	95374815
chr10	95374785	95374844	888-Col-4-T-R-3	3	+	95374785	95374844
chr10	96159905	96159929	360-Duo-A-15-T-R-7	7	+	96159905	96159929
chr10	97355211	97355244	550-Duo-L-15-T-R-3	3	+	97355211	97355244
chr10	97858857	97858916	360-Duo-15-N-R-3	3	-	97858857	97858916
chr10	98432527	98432586	633-Jej-15-N-R-1	1	+	98432527	98432586
chr10	98442165	98442224	360-Col-15-T-R-19	19	-	98442165	98442224
chr10	98442191	98442224	360-Col-15-T-R-3	3	-	98442191	98442224
chr10	98442194	98442224	360-Col-15-T-R-2	2	-	98442194	98442224
chr10	98461787	98461846	1007-Ile-E-4-T-R-2	2	-	98461787	98461846
chr10	98785172	98785231	556-Duo-15-T-R-2	2	+	98785172	98785231
chr10	99494111	99494170	1004-Duo-4-N-R-1	1	-	99494111	99494170
chr10	100423702	100423761	952-Jej-A-4-T-R-2	2	-	100423702	100423761
chr10	100841676	100841735	357-Int-A-15-T-R-2	2	+	100841676	100841735
chr10	101716400	101716459	952-Jej-B-4-T-R-1	1	+	101716400	101716459
chr10	104165743	104165802	360-Duo-15-N-R-1	1	-	104165743	104165802
chr10	104441905	104441964	944-Col-4-N-R-1	1	-	104441905	104441964
chr10	104952723	104952782	952-Jej-B-4-T-R-5	5	-	104952723	104952782
chr10	105561143	105561202	360-Col-15-N-R-6	6	+	105561143	105561202
chr10	106689287	106689346	358-Duo-C-15-T-R-8	8	+	106689287	106689346
chr10	106689287	106689320	358-Duo-C-15-T-R-2	2	+	106689287	106689320
chr10	106836971	106837030	357-Int-A-15-T-R-5	5	-	106836971	106837030
chr10	107496446	107496505	633-Jej-15-N-R-2	2	+	107496446	107496505
chr10	107624645	107624704	888-Col-4-T-R-5	5	+	107624645	107624704
chr10	107625681	107625740	360-Duo-15-N-R-1	1	-	107625681	107625740
chr10	107827228	107827287	944-Col-4-N-R-1	1	+	107827228	107827287
chr10	109423767	109423826	952-Jej-B-4-T-R-1	1	-	109423767	109423826
chr10	110886776	110886835	360-Duo-15-N-R-2	2	-	110886776	110886835
chr10	114221537	114221596	1004-Duo-B-4-T-R-1	1	+	114221537	114221596
chr10	114814819	114814878	944-Duo-4-T-R-26	26	-	114814819	114814878
chr10	114814819	114814878	944-Ile-4-T-R-28	28	-	114814819	114814878
chr10	114814819	114814878	944-Col-A-4-T-R-28	28	-	114814819	114814878
chr10	114814845	114814878	944-Ile-4-T-R-2	2	-	114814845	114814878
chr10	114953684	114953742	360-Duo-D-15-T-R-1	1	-	114953684	114953742
chr10	114953687	114953742	360-Duo-D-15-T-R-7	7	-	114953687	114953742
chr10	115690757	115690816	550-Duo-L-15-T-R-3	3	-	115690757	115690816
chr10	115823617	115823676	550-Ile-B-15-T-R-2	2	-	115823617	115823676
chr10	116539226	116539285	1004-Duo-B-4-T-R-6	6	-	116539226	116539285
chr10	116795224	116795257	888-Col-4-T-R-1	1	+	116795224	116795257
chr10	116796545	116796575	888-Duo-4-T-R-5	5	-	116796545	116796575
chr10	116885043	116885102	888-Col-4-T-R-2	2	-	116885043	116885102
chr10	116938296	116938355	899-Duo-D-4-T-R-51	51	+	116938296	116938355
chr10	117150553	117150612	888-Col-4-T-R-1	1	-	117150553	117150612
chr10	117193344	117193377	1007-Ile-D-4-T-R-1	1	+	117193344	117193377
chr10	117193344	117193403	1007-Ile-D-4-T-R-3	3	+	117193344	117193403
chr10	117216308	117216367	1007-Ile-D-4-T-R-2	2	-	117216308	117216367
chr10	117939943	117939995	299-Duo-A-1-T-R-3	3	+	117939943	117939995
chr10	118255152	118255211	1004-Duo-4-N-R-1	1	-	118255152	118255211
chr10	118354743	118354802	633-Jej-D-15-T-R-9	9	-	118354743	118354802
chr10	118640394	118640453	633-Jej-15-N-R-2	2	-	118640394	118640453
chr10	118671914	118671968	633-Duo-B-15-T-R-3	3	-	118671914	118671968
chr10	118671915	118671968	633-Duo-B-15-T-R-2	2	-	118671915	118671968
chr10	119875302	119875361	888-Col-4-T-R-2	2	+	119875302	119875361
chr10	121760806	121760860	952-Jej-B-4-T-R-1	1	-	121760806	121760860
chr10	121760807	121760858	952-Jej-B-4-T-R-1	1	-	121760807	121760858
chr10	121760809	121760860	952-Jej-B-4-T-R-1	1	-	121760809	121760860
chr10	122122359	122122392	550-Duo-L-15-T-R-3	3	+	122122359	122122392
chr10	122195778	122195837	1007-Ile-E-4-T-R-2	2	-	122195778	122195837
chr10	122599591	122599624	556-Duo-15-T-R-4	4	-	122599591	122599624
chr10	122620134	122620193	633-Jej-15-N-R-1	1	+	122620134	122620193
chr10	122811883	122811942	944-Col-4-N-R-2	2	+	122811883	122811942
chr10	123220127	123220183	360-Duo-A-15-T-R-1	1	+	123220127	123220183
chr10	124252525	124252549	556-Duo-15-T-R-5	5	-	124252525	124252549
chr10	124943884	124943917	299-Duo-C-1-T-R-10	10	+	124943884	124943917
chr10	125416140	125416173	550-Col-15-T-R-1	1	+	125416140	125416173
chr10	126724985	126725044	360-Jej-D-15-T-R-3	3	+	126724985	126725044
chr10	127747573	127747632	360-Duo-15-N-R-6	6	+	127747573	127747632
chr10	127778146	127778205	360-Col-15-N-R-1	1	-	127778146	127778205
chr10	127791519	127791568	633-Jej-15-N-R-1	1	+	127791519	127791568
chr10	128137196	128137255	358-Duo-C-15-T-R-11	11	-	128137196	128137255
chr10	128269492	128269551	360-Duo-15-N-R-1	1	+	128269492	128269551
chr10	128306029	128306062	358-Duo-D-15-T-R-17	17	+	128306029	128306062
chr10	129226761	129226820	899-Duo-D-4-T-R-17	17	-	129226761	129226820
chr10	129226787	129226820	899-Duo-D-4-T-R-1	1	-	129226787	129226820
chr11	3002050	3002083	360-Duo-15-N-R-2	2	+	3002050	3002083
chr11	3037375	3037428	556-Duo-15-T-R-1	1	-	3037375	3037428
chr11	3054080	3054104	888-Col-4-T-R-3	3	+	3054080	3054104
chr11	3075328	3075356	550-Ile-B-15-T-R-10	10	+	3075328	3075356
chr11	3538976	3539035	952-Jej-B-4-T-R-8	8	-	3538976	3539035
chr11	3539002	3539035	952-Jej-B-4-T-R-1	1	-	3539002	3539035
chr11	4374073	4374130	952-Jej-B-4-T-R-4	4	+	4374073	4374130
chr11	4374073	4374131	952-Jej-A-4-T-R-1	1	+	4374073	4374131
chr11	4374073	4374130	952-Jej-A-4-T-R-8	8	+	4374073	4374130
chr11	4461293	4461352	360-Duo-15-N-R-1	1	+	4461293	4461352
chr11	5144184	5144243	633-Jej-B-15-T-R-6	6	-	5144184	5144243
chr11	5198971	5199030	633-Duo-B-15-T-R-2	2	-	5198971	5199030
chr11	5236887	5236920	360-Col-15-T-R-12	12	+	5236887	5236920
chr11	5236887	5236917	360-Col-15-T-R-1	1	+	5236887	5236917
chr11	5325231	5325290	360-Duo-15-N-R-2	2	+	5325231	5325290
chr11	5425545	5425578	633-Jej-B-15-T-R-1	1	+	5425545	5425578
chr11	5425545	5425604	633-Jej-B-15-T-R-5	5	+	5425545	5425604
chr11	5435339	5435398	899-Duo-D-4-T-R-1	1	+	5435339	5435398
chr11	5563904	5563963	550-Col-15-T-R-7	7	+	5563904	5563963
chr11	7794824	7794883	1004-Duo-4-N-R-1	1	+	7794824	7794883
chr11	7893727	7893786	360-Duo-15-N-R-3	3	-	7893727	7893786
chr11	8605971	8606030	888-Col-4-T-R-1	1	+	8605971	8606030
chr11	9202137	9202196	633-Duo-B-15-T-R-4	4	-	9202137	9202196
chr11	9333731	9333790	556-Duo-15-T-R-2	2	-	9333731	9333790
chr11	9333757	9333790	556-Duo-15-T-R-2	2	-	9333757	9333790
chr11	9448015	9448074	1004-Duo-4-N-R-3	3	-	9448015	9448074
chr11	9929048	9929107	1007-Ile-D-4-T-R-4	4	-	9929048	9929107
chr11	9929074	9929107	1007-Ile-D-4-T-R-1	1	-	9929074	9929107
chr11	10923377	10923436	357-Int-D-15-T-R-1	1	-	10923377	10923436
chr11	11489407	11489466	358-Duo-C-15-T-R-1	1	+	11489407	11489466
chr11	11598929	11598962	357-Int-D-15-T-R-1	1	-	11598929	11598962
chr11	11598932	11598962	357-Int-D-15-T-R-1	1	-	11598932	11598962
chr11	11660029	11660053	550-Duo-J-15-T-R-1	1	+	11660029	11660053
chr11	11863507	11863566	360-Duo-15-N-R-1	1	-	11863507	11863566
chr11	12204638	12204671	360-Duo-D-15-T-R-15	15	-	12204638	12204671
chr11	12937530	12937570	550-Ile-B-15-T-R-1	1	-	12937530	12937570
chr11	12937537	12937570	550-Ile-B-15-T-R-7	7	-	12937537	12937570
chr11	13453788	13453821	1004-Duo-B-4-T-R-2	2	-	13453788	13453821
chr11	13885910	13885969	358-Duo-C-15-T-R-1	1	-	13885910	13885969
chr11	14281233	14281292	1004-Jej-C-4-T-R-5	5	-	14281233	14281292
chr11	14613960	14614014	633-Jej-B-15-T-R-2	2	-	14613960	14614014
chr11	14613960	14614016	633-Jej-B-15-T-R-1	1	-	14613960	14614016
chr11	14613961	14614016	633-Jej-B-15-T-R-2	2	-	14613961	14614016
chr11	14613963	14614016	633-Jej-B-15-T-R-2	2	-	14613963	14614016
chr11	14613964	14614016	633-Jej-B-15-T-R-1	1	-	14613964	14614016
chr11	15009619	15009677	360-Duo-15-N-R-2	2	-	15009619	15009677
chr11	15265954	15266013	360-Jej-D-15-T-R-3	3	-	15265954	15266013
chr11	16661561	16661620	633-Jej-B-15-T-R-3	3	-	16661561	16661620
chr11	17168815	17168874	360-Col-15-N-R-4	4	-	17168815	17168874
chr11	17168841	17168874	360-Col-15-N-R-1	1	-	17168841	17168874
chr11	17263271	17263330	888-Col-4-T-R-1	1	-	17263271	17263330
chr11	17688895	17688954	1007-Ile-E-4-T-R-1	1	-	17688895	17688954
chr11	18629932	18629991	1004-Duo-4-N-R-2	2	-	18629932	18629991
chr11	18724047	18724106	357-Int-A-15-T-R-14	14	-	18724047	18724106
chr11	19975588	19975647	888-Duo-4-T-R-10	10	-	19975588	19975647
chr11	19989274	19989333	888-Col-4-T-R-9	9	-	19989274	19989333
chr11	20200726	20200759	556-Duo-15-T-R-3	3	-	20200726	20200759
chr11	20443983	20444042	888-Col-4-T-R-1	1	+	20443983	20444042
chr11	20604279	20604338	888-Col-4-T-R-1	1	-	20604279	20604338
chr11	20620898	20620957	360-Col-15-T-R-1	1	+	20620898	20620957
chr11	20637555	20637588	888-Col-4-T-R-1	1	+	20637555	20637588
chr11	20723024	20723083	1007-Ile-E-4-T-R-1	1	+	20723024	20723083
chr11	20995312	20995371	556-Duo-15-T-R-4	4	+	20995312	20995371
chr11	21066680	21066739	952-Jej-B-4-T-R-3	3	-	21066680	21066739
chr11	21170301	21170360	1007-Ile-E-4-T-R-4	4	-	21170301	21170360
chr11	21939409	21939468	487-Int-A-15-T-R-4	4	-	21939409	21939468
chr11	22263442	22263501	1004-Duo-A-4-T-R-4	4	-	22263442	22263501
chr11	22809772	22809802	360-Duo-15-N-R-2	2	+	22809772	22809802
chr11	23135180	23135239	888-Col-4-T-R-4	4	-	23135180	23135239
chr11	23164579	23164638	1004-Jej-C-4-T-R-11	11	-	23164579	23164638
chr11	23164605	23164638	1004-Jej-C-4-T-R-5	5	-	23164605	23164638
chr11	23994904	23994963	360-Jej-D-15-T-R-5	5	-	23994904	23994963
chr11	24637153	24637186	360-Jej-D-15-T-R-1	1	+	24637153	24637186
chr11	24864657	24864716	550-Ile-B-15-T-R-7	7	+	24864657	24864716
chr11	26728791	26728850	360-Jej-D-15-T-R-2	2	+	26728791	26728850
chr11	26756667	26756726	360-Col-15-T-R-4	4	-	26756667	26756726
chr11	26756693	26756726	360-Col-15-T-R-1	1	-	26756693	26756726
chr11	28433481	28433539	357-Int-D-15-T-R-2	2	+	28433481	28433539
chr11	28905835	28905894	299-Duo-C-1-T-R-3	3	-	28905835	28905894
chr11	29196056	29196109	1004-Duo-4-N-R-2	2	-	29196056	29196109
chr11	30062668	30062727	888-Duo-4-T-R-2	2	+	30062668	30062727
chr11	30075501	30075560	550-Col-15-T-R-1	1	-	30075501	30075560
chr11	30304160	30304219	1004-Duo-A-4-T-R-1	1	+	30304160	30304219
chr11	30716507	30716535	357-Int-D-15-T-R-3	3	-	30716507	30716535
chr11	30906567	30906626	944-Col-B-4-T-R-1	1	+	30906567	30906626
chr11	32117252	32117307	358-Duo-D-15-T-R-5	5	+	32117252	32117307
chr11	32627423	32627456	550-Col-15-T-R-6	6	-	32627423	32627456
chr11	33375889	33375922	633-Col-15-T-R-1	1	-	33375889	33375922
chr11	34089887	34089920	360-Duo-15-N-R-1	1	-	34089887	34089920
chr11	35834826	35834885	888-Duo-4-T-R-10	10	+	35834826	35834885
chr11	35935311	35935370	360-Duo-D-15-T-R-4	4	+	35935311	35935370
chr11	36723553	36723612	1004-Duo-4-N-R-1	1	-	36723553	36723612
chr11	37730744	37730803	360-Duo-15-N-R-2	2	+	37730744	37730803
chr11	37931860	37931919	360-Duo-D-15-T-R-3	3	-	37931860	37931919
chr11	37931886	37931919	360-Duo-D-15-T-R-1	1	-	37931886	37931919
chr11	38130704	38130763	360-Duo-15-N-R-4	4	+	38130704	38130763
chr11	38562808	38562867	888-Duo-4-T-R-5	5	+	38562808	38562867
chr11	38673577	38673605	1004-Duo-B-4-T-R-3	3	+	38673577	38673605
chr11	39327653	39327686	360-Jej-D-15-T-R-11	11	+	39327653	39327686
chr11	39394408	39394467	470-Col-1-T-R-2	2	+	39394408	39394467
chr11	39394408	39394441	470-Col-1-T-R-2	2	+	39394408	39394441
chr11	39511767	39511800	358-Duo-C-15-T-R-17	17	+	39511767	39511800
chr11	39703536	39703595	633-Duo-B-15-T-R-2	2	-	39703536	39703595
chr11	41932686	41932745	556-Duo-15-T-R-1	1	+	41932686	41932745
chr11	42097342	42097375	633-Duo-B-15-T-R-9	9	-	42097342	42097375
chr11	42994367	42994419	888-Col-4-T-R-2	2	+	42994367	42994419
chr11	43318389	43318448	550-Duo-L-15-T-R-6	6	+	43318389	43318448
chr11	43578651	43578703	952-Jej-B-4-T-R-1	1	-	43578651	43578703
chr11	44269206	44269265	888-Col-4-T-R-2	2	-	44269206	44269265
chr11	44269232	44269265	888-Col-4-T-R-1	1	-	44269232	44269265
chr11	44545940	44545973	550-Ile-A-15-T-R-2	2	+	44545940	44545973
chr11	44545940	44545999	550-Ile-A-15-T-R-2	2	+	44545940	44545999
chr11	44545940	44545997	550-Ile-A-15-T-R-58	58	+	44545940	44545997
chr11	47661204	47661263	360-Jej-D-15-T-R-1	1	+	47661204	47661263
chr11	48016303	48016362	357-Int-D-15-T-R-2	2	+	48016303	48016362
chr11	49612675	49612734	357-Int-D-15-T-R-10	10	-	49612675	49612734
chr11	50113465	50113524	1004-Jej-B-4-T-R-1	1	-	50113465	50113524
chr11	50966445	50966504	888-Col-4-T-R-2	2	+	50966445	50966504
chr11	50985921	50985980	487-Int-A-15-T-R-2	2	+	50985921	50985980
chr11	51053912	51053971	1007-Ile-E-4-T-R-2	2	+	51053912	51053971
chr11	51092794	51092853	1004-Duo-4-N-R-1	1	+	51092794	51092853
chr11	51092794	51092853	1004-Duo-B-4-T-R-3	3	+	51092794	51092853
chr11	51092794	51092853	1004-Duo-A-4-T-R-3	3	+	51092794	51092853
chr11	51092794	51092827	1004-Duo-A-4-T-R-1	1	+	51092794	51092827
chr11	51092794	51092853	1004-Jej-B-4-T-R-22	22	+	51092794	51092853
chr11	51092794	51092827	1004-Jej-B-4-T-R-3	3	+	51092794	51092827
chr11	51092794	51092853	1004-Jej-C-4-T-R-13	13	+	51092794	51092853
chr11	51092794	51092827	1004-Duo-B-4-T-R-2	2	+	51092794	51092827
chr11	51092794	51092827	1004-Jej-C-4-T-R-2	2	+	51092794	51092827
chr11	51144877	51144910	470-Col-1-T-R-1	1	+	51144877	51144910
chr11	51509273	51509297	1004-Duo-A-4-T-R-1	1	+	51509273	51509297
chr11	51511570	51511622	358-Duo-C-15-T-R-11	11	-	51511570	51511622
chr11	51511573	51511622	358-Duo-C-15-T-R-1	1	-	51511573	51511622
chr11	51511826	51511885	1004-Jej-C-4-T-R-5	5	-	51511826	51511885
chr11	51562942	51563001	550-Col-15-T-R-1	1	+	51562942	51563001
chr11	51562971	51563004	1004-Duo-A-4-T-R-2	2	+	51562971	51563004
chr11	51653525	51653584	1004-Jej-C-4-T-R-1	1	-	51653525	51653584
chr11	52180415	52180474	1004-Jej-B-4-T-R-1	1	-	52180415	52180474
chr11	52180441	52180474	1004-Jej-B-4-T-R-1	1	-	52180441	52180474
chr11	52185149	52185208	358-Duo-D-15-T-R-1	1	-	52185149	52185208
chr11	52437387	52437420	360-Duo-15-N-R-1	1	+	52437387	52437420
chr11	53294643	53294702	888-Col-4-T-R-4	4	+	53294643	53294702
chr11	53564366	53564399	360-Duo-D-15-T-R-1	1	+	53564366	53564399
chr11	53625822	53625881	1004-Duo-B-4-T-R-1	1	-	53625822	53625881
chr11	54063116	54063175	952-Jej-A-4-T-R-3	3	-	54063116	54063175
chr11	54063116	54063175	952-Jej-B-4-T-R-14	14	-	54063116	54063175
chr11	54063209	54063268	1007-Ile-D-4-T-R-11	11	-	54063209	54063268
chr11	54064449	54064482	1004-Duo-4-N-R-23	23	-	54064449	54064482
chr11	54064449	54064482	1004-Duo-B-4-T-R-73	73	-	54064449	54064482
chr11	54064449	54064482	1004-Jej-C-4-T-R-21	21	-	54064449	54064482
chr11	54064449	54064482	1004-Duo-A-4-T-R-63	63	-	54064449	54064482
chr11	54064449	54064482	1004-Jej-B-4-T-R-82	82	-	54064449	54064482
chr11	54064458	54064482	1004-Duo-A-4-T-R-1	1	-	54064458	54064482
chr11	54064458	54064482	1004-Jej-B-4-T-R-1	1	-	54064458	54064482
chr11	54065706	54065765	944-Col-A-4-T-R-1	1	-	54065706	54065765
chr11	54065706	54065765	944-Duo-4-T-R-1	1	-	54065706	54065765
chr11	54065710	54065765	944-Col-4-N-R-1	1	-	54065710	54065765
chr11	54065711	54065765	944-Col-4-N-R-5	5	-	54065711	54065765
chr11	54075593	54075652	899-Duo-D-4-T-R-108	108	-	54075593	54075652
chr11	54075593	54075652	899-Duo-A-4-T-R-81	81	-	54075593	54075652
chr11	54075624	54075652	899-Duo-D-4-T-R-1	1	-	54075624	54075652
chr11	55310650	55310708	550-Duo-J-15-T-R-1	1	-	55310650	55310708
chr11	55310652	55310708	550-Duo-J-15-T-R-5	5	-	55310652	55310708
chr11	55310655	55310708	550-Duo-J-15-T-R-1	1	-	55310655	55310708
chr11	55310659	55310708	550-Duo-J-15-T-R-1	1	-	55310659	55310708
chr11	55427354	55427413	1004-Duo-4-N-R-1	1	+	55427354	55427413
chr11	55671037	55671070	633-Jej-D-15-T-R-2	2	-	55671037	55671070
chr11	55700007	55700066	1007-Ile-D-4-T-R-2	2	+	55700007	55700066
chr11	55793640	55793699	1004-Duo-B-4-T-R-2	2	+	55793640	55793699
chr11	56655372	56655431	299-Duo-C-1-T-R-2	2	-	56655372	56655431
chr11	57838770	57838829	358-Duo-C-15-T-R-5	5	+	57838770	57838829
chr11	58744798	58744853	633-Jej-15-N-R-4	4	+	58744798	58744853
chr11	59311475	59311534	487-Int-A-15-T-R-29	29	+	59311475	59311534
chr11	59311475	59311533	487-Int-A-15-T-R-6	6	+	59311475	59311533
chr11	59563533	59563592	487-Int-A-15-T-R-11	11	+	59563533	59563592
chr11	59585716	59585774	944-Col-A-4-T-R-2	2	+	59585716	59585774
chr11	59958060	59958119	550-Ile-B-15-T-R-1	1	+	59958060	59958119
chr11	60331806	60331865	299-Duo-A-1-T-R-1	1	+	60331806	60331865
chr11	60683595	60683654	583-Col-15-T-R-1	1	-	60683595	60683654
chr11	60683621	60683654	583-Col-15-T-R-1	1	-	60683621	60683654
chr11	60969109	60969168	357-Int-A-15-T-R-1	1	+	60969109	60969168
chr11	61541935	61541994	633-Jej-15-N-R-6	6	-	61541935	61541994
chr11	61651459	61651518	1004-Duo-A-4-T-R-3	3	+	61651459	61651518
chr11	61652595	61652654	550-Duo-K-15-T-R-27	27	-	61652595	61652654
chr11	61652595	61652654	550-Duo-L-15-T-R-6	6	-	61652595	61652654
chr11	61652621	61652654	550-Duo-K-15-T-R-2	2	-	61652621	61652654
chr11	61652621	61652654	550-Duo-L-15-T-R-1	1	-	61652621	61652654
chr11	61947748	61947807	358-Duo-D-15-T-R-3	3	+	61947748	61947807
chr11	61963474	61963533	358-Duo-D-15-T-R-1	1	+	61963474	61963533
chr11	62179958	62180017	357-Int-D-15-T-R-1	1	+	62179958	62180017
chr11	62331097	62331156	952-Jej-B-4-T-R-1	1	+	62331097	62331156
chr11	62500083	62500142	1004-Duo-A-4-T-R-2	2	+	62500083	62500142
chr11	62775545	62775604	550-Duo-L-15-T-R-5	5	-	62775545	62775604
chr11	62806350	62806409	470-Col-1-T-R-1	1	+	62806350	62806409
chr11	63511400	63511433	360-Jej-D-15-T-R-1	1	-	63511400	63511433
chr11	63511403	63511433	360-Jej-D-15-T-R-1	1	-	63511403	63511433
chr11	64703688	64703747	1007-Ile-E-4-T-R-1	1	+	64703688	64703747
chr11	65377627	65377660	1004-Jej-B-4-T-R-1	1	-	65377627	65377660
chr11	65545967	65545991	1004-Duo-4-N-R-4	4	+	65545967	65545991
chr11	65600007	65600040	888-Duo-4-T-R-3	3	-	65600007	65600040
chr11	65600007	65600040	1007-Ile-E-4-T-R-6	6	-	65600007	65600040
chr11	66881689	66881748	556-Duo-15-T-R-2	2	+	66881689	66881748
chr11	67460428	67460487	888-Duo-4-T-R-4	4	+	67460428	67460487
chr11	67743252	67743311	633-Duo-B-15-T-R-8	8	-	67743252	67743311
chr11	68123902	68123961	360-Duo-15-N-R-1	1	-	68123902	68123961
chr11	68332772	68332831	357-Int-A-15-T-R-3	3	+	68332772	68332831
chr11	68482596	68482629	360-Duo-15-N-R-4	4	-	68482596	68482629
chr11	68890855	68890914	360-Jej-D-15-T-R-1	1	+	68890855	68890914
chr11	69402686	69402745	944-Duo-4-T-R-1	1	+	69402686	69402745
chr11	69402686	69402745	944-Ile-4-T-R-1	1	+	69402686	69402745
chr11	69402686	69402719	944-Ile-4-T-R-1	1	+	69402686	69402719
chr11	69402686	69402738	944-Duo-4-T-R-6	6	+	69402686	69402738
chr11	69402686	69402738	944-Ile-4-T-R-16	16	+	69402686	69402738
chr11	70219310	70219343	888-Col-4-T-R-1	1	+	70219310	70219343
chr11	70219310	70219369	888-Col-4-T-R-4	4	+	70219310	70219369
chr11	70305545	70305604	888-Col-4-T-R-1	1	+	70305545	70305604
chr11	70528398	70528457	550-Ile-A-15-T-R-13	13	-	70528398	70528457
chr11	70528404	70528457	550-Ile-A-15-T-R-11	11	-	70528404	70528457
chr11	71950658	71950691	888-Duo-4-T-R-2	2	+	71950658	71950691
chr11	71950658	71950717	888-Duo-4-T-R-1	1	+	71950658	71950717
chr11	72074736	72074795	360-Duo-15-N-R-11	11	-	72074736	72074795
chr11	72465764	72465797	360-Duo-15-N-R-2	2	-	72465764	72465797
chr11	72484504	72484534	360-Col-15-N-R-4	4	+	72484504	72484534
chr11	72493320	72493353	360-Duo-15-N-R-2	2	+	72493320	72493353
chr11	72688227	72688283	888-Col-4-T-R-3	3	+	72688227	72688283
chr11	72989887	72989920	556-Duo-15-T-R-1	1	-	72989887	72989920
chr11	73498233	73498292	633-Duo-B-15-T-R-2	2	-	73498233	73498292
chr11	74004864	74004923	1004-Duo-4-N-R-4	4	-	74004864	74004923
chr11	74004890	74004923	1004-Duo-4-N-R-3	3	-	74004890	74004923
chr11	74218389	74218448	360-Duo-15-N-R-1	1	+	74218389	74218448
chr11	74225091	74225150	360-Jej-D-15-T-R-5	5	+	74225091	74225150
chr11	74489119	74489178	360-Jej-A-15-T-R-8	8	-	74489119	74489178
chr11	74531761	74531820	360-Duo-15-N-R-1	1	-	74531761	74531820
chr11	74539100	74539133	899-Duo-D-4-T-R-1	1	+	74539100	74539133
chr11	74637519	74637578	556-Duo-15-T-R-1	1	-	74637519	74637578
chr11	74903434	74903493	360-Jej-D-15-T-R-5	5	+	74903434	74903493
chr11	75553750	75553807	292-Jej-1-T-R-51	51	-	75553750	75553807
chr11	75576083	75576142	550-Duo-L-15-T-R-4	4	+	75576083	75576142
chr11	75729150	75729209	1007-Ile-E-4-T-R-3	3	-	75729150	75729209
chr11	76118667	76118726	633-Jej-D-15-T-R-6	6	-	76118667	76118726
chr11	76150205	76150264	360-Col-15-N-R-1	1	+	76150205	76150264
chr11	76251563	76251622	944-Col-4-N-R-8	8	-	76251563	76251622
chr11	76867321	76867380	550-Ile-B-15-T-R-8	8	-	76867321	76867380
chr11	77004360	77004419	633-Duo-B-15-T-R-2	2	+	77004360	77004419
chr11	77031810	77031869	1007-Ile-E-4-T-R-1	1	-	77031810	77031869
chr11	77165142	77165201	1004-Jej-C-4-T-R-1	1	+	77165142	77165201
chr11	77191329	77191388	633-Jej-15-N-R-2	2	-	77191329	77191388
chr11	77191355	77191388	633-Jej-15-N-R-1	1	-	77191355	77191388
chr11	77361721	77361780	583-Col-15-T-R-7	7	+	77361721	77361780
chr11	78033977	78034036	1004-Duo-B-4-T-R-2	2	+	78033977	78034036
chr11	78587379	78587412	633-Duo-B-15-T-R-3	3	+	78587379	78587412
chr11	79173609	79173668	1004-Duo-A-4-T-R-2	2	-	79173609	79173668
chr11	79742933	79742991	292-Jej-1-T-R-5	5	-	79742933	79742991
chr11	79758536	79758594	633-Jej-15-N-R-1	1	+	79758536	79758594
chr11	79844111	79844170	360-Duo-A-15-T-R-4	4	-	79844111	79844170
chr11	80032943	80033002	556-Duo-15-T-R-1	1	+	80032943	80033002
chr11	80199715	80199774	487-Int-A-15-T-R-10	10	-	80199715	80199774
chr11	80305367	80305426	360-Col-15-N-R-2	2	+	80305367	80305426
chr11	80375560	80375619	633-Jej-15-N-R-2	2	-	80375560	80375619
chr11	80375586	80375619	633-Jej-15-N-R-3	3	-	80375586	80375619
chr11	80400791	80400850	360-Jej-A-15-T-R-1	1	+	80400791	80400850
chr11	80494611	80494670	487-Int-A-15-T-R-14	14	-	80494611	80494670
chr11	80527592	80527622	358-Duo-D-15-T-R-1	1	+	80527592	80527622
chr11	80541996	80542047	299-Duo-A-1-T-R-1	1	+	80541996	80542047
chr11	80582591	80582650	360-Col-15-N-R-9	9	-	80582591	80582650
chr11	82027764	82027823	357-Int-A-15-T-R-11	11	-	82027764	82027823
chr11	82027793	82027823	357-Int-A-15-T-R-1	1	-	82027793	82027823
chr11	83045202	83045261	358-Duo-D-15-T-R-1	1	+	83045202	83045261
chr11	83107695	83107728	633-Jej-D-15-T-R-18	18	+	83107695	83107728
chr11	83288374	83288407	1007-Ile-D-4-T-R-1	1	+	83288374	83288407
chr11	83288374	83288433	1007-Ile-D-4-T-R-2	2	+	83288374	83288433
chr11	83624223	83624282	633-Jej-15-N-R-6	6	-	83624223	83624282
chr11	83674223	83674280	1007-Ile-E-4-T-R-3	3	+	83674223	83674280
chr11	83988561	83988594	899-Duo-A-4-T-R-2	2	+	83988561	83988594
chr11	84108833	84108881	556-Duo-15-T-R-1	1	-	84108833	84108881
chr11	84640509	84640568	550-Ile-B-15-T-R-1	1	-	84640509	84640568
chr11	84696958	84697017	1007-Ile-E-4-T-R-1	1	-	84696958	84697017
chr11	84837615	84837648	1007-Ile-E-4-T-R-2	2	-	84837615	84837648
chr11	85034469	85034502	1007-Ile-E-4-T-R-1	1	-	85034469	85034502
chr11	85830554	85830613	633-Col-15-T-R-5	5	+	85830554	85830613
chr11	85969830	85969889	360-Col-15-N-R-1	1	+	85969830	85969889
chr11	86435363	86435396	899-Duo-A-4-T-R-72	72	-	86435363	86435396
chr11	86501304	86501363	1007-Ile-E-4-T-R-1	1	+	86501304	86501363
chr11	86526022	86526081	633-Duo-B-15-T-R-3	3	-	86526022	86526081
chr11	86562524	86562557	360-Duo-A-15-T-R-4	4	+	86562524	86562557
chr11	86562524	86562583	360-Duo-A-15-T-R-11	11	+	86562524	86562583
chr11	86578473	86578532	358-Duo-C-15-T-R-1	1	-	86578473	86578532
chr11	86964403	86964460	899-Duo-A-4-T-R-1	1	+	86964403	86964460
chr11	86964404	86964460	899-Duo-A-4-T-R-18	18	+	86964404	86964460
chr11	87484067	87484100	360-Jej-D-15-T-R-1	1	-	87484067	87484100
chr11	87487017	87487050	358-Duo-C-15-T-R-7	7	+	87487017	87487050
chr11	87537447	87537480	360-Col-15-N-R-6	6	+	87537447	87537480
chr11	87901975	87902034	633-Jej-D-15-T-R-17	17	-	87901975	87902034
chr11	87960851	87960884	633-Duo-A-15-T-R-11	11	-	87960851	87960884
chr11	88676741	88676800	888-Col-4-T-R-1	1	+	88676741	88676800
chr11	88838903	88838962	360-Col-15-T-R-10	10	-	88838903	88838962
chr11	90202993	90203052	952-Jej-B-4-T-R-1	1	-	90202993	90203052
chr11	90392337	90392396	487-Int-B-15-T-R-1	1	+	90392337	90392396
chr11	91682874	91682933	633-Jej-15-N-R-9	9	-	91682874	91682933
chr11	92402475	92402508	952-Jej-B-4-T-R-2	2	-	92402475	92402508
chr11	93797158	93797191	550-Duo-L-15-T-R-6	6	-	93797158	93797191
chr11	94069978	94070037	1007-Ile-D-4-T-R-1	1	-	94069978	94070037
chr11	95151404	95151463	888-Duo-4-T-R-11	11	+	95151404	95151463
chr11	95189649	95189682	360-Duo-15-N-R-1	1	+	95189649	95189682
chr11	95189649	95189708	360-Duo-15-N-R-1	1	+	95189649	95189708
chr11	95613542	95613575	360-Jej-A-15-T-R-7	7	-	95613542	95613575
chr11	95654945	95655004	888-Col-4-T-R-1	1	+	95654945	95655004
chr11	95743862	95743921	487-Int-A-15-T-R-24	24	-	95743862	95743921
chr11	95743888	95743921	487-Int-A-15-T-R-1	1	-	95743888	95743921
chr11	96750124	96750183	1004-Duo-A-4-T-R-1	1	+	96750124	96750183
chr11	97039192	97039251	633-Jej-15-N-R-1	1	-	97039192	97039251
chr11	98004327	98004386	888-Col-4-T-R-3	3	-	98004327	98004386
chr11	99074947	99075006	888-Col-4-T-R-1	1	+	99074947	99075006
chr11	100313006	100313036	360-Jej-D-15-T-R-3	3	-	100313006	100313036
chr11	100744870	100744929	888-Col-4-T-R-1	1	+	100744870	100744929
chr11	100966559	100966592	583-Col-15-T-R-3	3	-	100966559	100966592
chr11	101059292	101059351	357-Int-D-15-T-R-1	1	-	101059292	101059351
chr11	101406644	101406703	357-Int-D-15-T-R-3	3	+	101406644	101406703
chr11	101417195	101417254	888-Col-4-T-R-1	1	-	101417195	101417254
chr11	101439677	101439736	1004-Duo-4-N-R-3	3	-	101439677	101439736
chr11	101712280	101712330	556-Duo-15-T-R-1	1	+	101712280	101712330
chr11	102035167	102035200	360-Duo-15-N-R-3	3	-	102035167	102035200
chr11	102365610	102365643	487-Int-B-15-T-R-1	1	-	102365610	102365643
chr11	102897769	102897828	360-Col-15-N-R-1	1	+	102897769	102897828
chr11	103021360	103021390	633-Jej-15-N-R-1	1	-	103021360	103021390
chr11	104033590	104033649	633-Duo-A-15-T-R-3	3	-	104033590	104033649
chr11	104317547	104317606	944-Col-4-N-R-6	6	-	104317547	104317606
chr11	104321719	104321778	556-Duo-15-T-R-1	1	+	104321719	104321778
chr11	104816783	104816833	299-Duo-A-1-T-R-1	1	-	104816783	104816833
chr11	104886561	104886620	357-Int-D-15-T-R-1	1	-	104886561	104886620
chr11	104932360	104932419	360-Duo-A-15-T-R-2	2	-	104932360	104932419
chr11	105066158	105066217	1007-Ile-E-4-T-R-1	1	-	105066158	105066217
chr11	105099577	105099636	633-Jej-15-N-R-3	3	-	105099577	105099636
chr11	106327235	106327294	360-Jej-D-15-T-R-7	7	+	106327235	106327294
chr11	106772128	106772187	360-Duo-D-15-T-R-2	2	-	106772128	106772187
chr11	106772154	106772187	360-Duo-D-15-T-R-1	1	-	106772154	106772187
chr11	107929717	107929776	1007-Ile-E-4-T-R-1	1	-	107929717	107929776
chr11	108073289	108073345	358-Duo-C-15-T-R-2	2	+	108073289	108073345
chr11	108107491	108107550	550-Duo-L-15-T-R-4	4	-	108107491	108107550
chr11	108268105	108268164	944-Col-4-N-R-1	1	-	108268105	108268164
chr11	108402043	108402102	358-Duo-D-15-T-R-3	3	-	108402043	108402102
chr11	108508343	108508402	633-Duo-B-15-T-R-6	6	-	108508343	108508402
chr11	108706002	108706061	550-Ile-B-15-T-R-2	2	-	108706002	108706061
chr11	109126230	109126288	944-Ile-4-T-R-1	1	+	109126230	109126288
chr11	109199558	109199617	556-Duo-15-T-R-2	2	+	109199558	109199617
chr11	109244331	109244390	888-Col-4-T-R-1	1	+	109244331	109244390
chr11	109254481	109254540	360-Duo-A-15-T-R-2	2	+	109254481	109254540
chr11	109844832	109844891	556-Duo-15-T-R-6	6	-	109844832	109844891
chr11	110064488	110064521	360-Jej-D-15-T-R-6	6	-	110064488	110064521
chr11	110703905	110703964	888-Col-4-T-R-1	1	-	110703905	110703964
chr11	110704683	110704742	888-Col-4-T-R-1	1	-	110704683	110704742
chr11	110963639	110963698	633-Jej-D-15-T-R-5	5	-	110963639	110963698
chr11	110972856	110972884	944-Col-4-N-R-1	1	+	110972856	110972884
chr11	110972856	110972889	944-Col-4-N-R-1	1	+	110972856	110972889
chr11	110972856	110972914	944-Col-4-N-R-13	13	+	110972856	110972914
chr11	111222737	111222796	360-Duo-15-N-R-1	1	-	111222737	111222796
chr11	111256992	111257051	360-Col-15-T-R-3	3	+	111256992	111257051
chr11	111672794	111672853	1004-Duo-A-4-T-R-2	2	-	111672794	111672853
chr11	112816881	112816940	944-Duo-4-T-R-1	1	+	112816881	112816940
chr11	113000765	113000798	556-Duo-15-T-R-4	4	+	113000765	113000798
chr11	113062037	113062096	888-Duo-4-T-R-5	5	+	113062037	113062096
chr11	114361405	114361464	360-Duo-15-N-R-6	6	-	114361405	114361464
chr11	114438354	114438378	633-Jej-15-N-R-1	1	+	114438354	114438378
chr11	114438354	114438413	633-Jej-15-N-R-2	2	+	114438354	114438413
chr11	114852231	114852285	888-Col-4-T-R-1	1	-	114852231	114852285
chr11	114983777	114983810	556-Duo-15-T-R-6	6	-	114983777	114983810
chr11	115273189	115273222	1007-Ile-D-4-T-R-7	7	+	115273189	115273222
chr11	115534658	115534717	550-Ile-B-15-T-R-1	1	+	115534658	115534717
chr11	115535473	115535506	1004-Duo-4-N-R-15	15	-	115535473	115535506
chr11	115698696	115698755	360-Jej-D-15-T-R-2	2	-	115698696	115698755
chr11	116844716	116844771	360-Col-15-T-R-1	1	-	116844716	116844771
chr11	117162046	117162105	944-Col-A-4-T-R-1	1	-	117162046	117162105
chr11	118020347	118020377	360-Duo-D-15-T-R-1	1	+	118020347	118020377
chr11	118020347	118020406	360-Duo-D-15-T-R-2	2	+	118020347	118020406
chr11	118020347	118020380	360-Duo-D-15-T-R-1	1	+	118020347	118020380
chr11	119530771	119530825	360-Duo-15-N-R-1	1	+	119530771	119530825
chr11	119705124	119705183	360-Jej-D-15-T-R-6	6	-	119705124	119705183
chr11	120349936	120349995	1007-Ile-E-4-T-R-1	1	-	120349936	120349995
chr11	120451930	120451989	1007-Ile-E-4-T-R-1	1	+	120451930	120451989
chr11	120836652	120836711	888-Col-4-T-R-1	1	+	120836652	120836711
chr11	120869381	120869414	358-Duo-C-15-T-R-1	1	+	120869381	120869414
chr11	120869381	120869440	358-Duo-C-15-T-R-1	1	+	120869381	120869440
chr11	121139526	121139559	357-Int-A-15-T-R-8	8	+	121139526	121139559
chr12	3303869	3303928	360-Jej-D-15-T-R-2	2	+	3303869	3303928
chr12	3303869	3303893	360-Jej-D-15-T-R-1	1	+	3303869	3303893
chr12	3431735	3431794	360-Col-15-N-R-5	5	-	3431735	3431794
chr12	3431737	3431794	360-Col-15-N-R-1	1	-	3431737	3431794
chr12	5157592	5157651	633-Duo-B-15-T-R-1	1	+	5157592	5157651
chr12	5437649	5437682	1004-Jej-C-4-T-R-1	1	+	5437649	5437682
chr12	6541100	6541159	1007-Ile-E-4-T-R-3	3	+	6541100	6541159
chr12	7231238	7231296	360-Duo-15-N-R-2	2	-	7231238	7231296
chr12	7231263	7231296	360-Duo-15-N-R-1	1	-	7231263	7231296
chr12	7481022	7481055	633-Duo-B-15-T-R-9	9	+	7481022	7481055
chr12	7481022	7481081	633-Duo-B-15-T-R-1	1	+	7481022	7481081
chr12	8779923	8779956	1007-Ile-D-4-T-R-1	1	+	8779923	8779956
chr12	9103909	9103968	360-Jej-D-15-T-R-10	10	+	9103909	9103968
chr12	9415882	9415941	360-Duo-15-N-R-8	8	+	9415882	9415941
chr12	10017510	10017543	633-Jej-15-N-R-6	6	-	10017510	10017543
chr12	11180038	11180097	550-Duo-L-15-T-R-4	4	-	11180038	11180097
chr12	12056780	12056839	1004-Jej-B-4-T-R-2	2	+	12056780	12056839
chr12	12280101	12280160	633-Jej-D-15-T-R-1	1	-	12280101	12280160
chr12	12785701	12785760	556-Duo-15-T-R-1	1	-	12785701	12785760
chr12	14247787	14247820	1007-Ile-E-4-T-R-5	5	+	14247787	14247820
chr12	14280504	14280563	299-Duo-A-1-T-R-18	18	+	14280504	14280563
chr12	14292780	14292839	550-Col-15-T-R-13	13	-	14292780	14292839
chr12	15455452	15455511	1007-Ile-E-4-T-R-3	3	-	15455452	15455511
chr12	15973718	15973777	550-Col-15-T-R-1	1	-	15973718	15973777
chr12	16709649	16709708	556-Duo-15-T-R-3	3	-	16709649	16709708
chr12	16986387	16986446	633-Jej-D-15-T-R-1	1	-	16986387	16986446
chr12	20911031	20911090	952-Jej-A-4-T-R-6	6	-	20911031	20911090
chr12	21120413	21120472	633-Jej-D-15-T-R-2	2	+	21120413	21120472
chr12	21260324	21260383	358-Duo-C-15-T-R-1	1	-	21260324	21260383
chr12	21417727	21417786	299-Duo-A-1-T-R-3	3	+	21417727	21417786
chr12	25704359	25704418	633-Jej-15-N-R-5	5	-	25704359	25704418
chr12	25719864	25719923	633-Jej-15-N-R-1	1	-	25719864	25719923
chr12	26248929	26248982	556-Duo-15-T-R-2	2	-	26248929	26248982
chr12	26248937	26248982	556-Duo-15-T-R-1	1	-	26248937	26248982
chr12	27386936	27386993	360-Duo-15-N-R-1	1	+	27386936	27386993
chr12	27908079	27908138	360-Jej-D-15-T-R-10	10	-	27908079	27908138
chr12	27908083	27908138	360-Jej-D-15-T-R-1	1	-	27908083	27908138
chr12	28743402	28743435	550-Duo-K-15-T-R-17	17	-	28743402	28743435
chr12	30212952	30213011	944-Duo-4-T-R-2	2	+	30212952	30213011
chr12	30480421	30480480	633-Jej-B-15-T-R-1	1	+	30480421	30480480
chr12	32242710	32242760	360-Duo-A-15-T-R-1	1	-	32242710	32242760
chr12	32414184	32414243	633-Jej-15-N-R-1	1	+	32414184	32414243
chr12	32490519	32490578	360-Duo-15-N-R-1	1	-	32490519	32490578
chr12	33300170	33300229	360-Col-15-N-R-3	3	-	33300170	33300229
chr12	33661144	33661203	360-Col-15-T-R-7	7	-	33661144	33661203
chr12	33661179	33661203	360-Col-15-T-R-1	1	-	33661179	33661203
chr12	34263029	34263088	360-Duo-A-15-T-R-26	26	+	34263029	34263088
chr12	35249320	35249379	1004-Duo-4-N-R-1	1	-	35249320	35249379
chr12	36949134	36949193	360-Duo-A-15-T-R-1	1	-	36949134	36949193
chr12	37374953	37375012	556-Duo-15-T-R-3	3	+	37374953	37375012
chr12	37374953	37374986	556-Duo-15-T-R-1	1	+	37374953	37374986
chr12	38675140	38675180	550-Duo-J-15-T-R-3	3	-	38675140	38675180
chr12	39462696	39462745	360-Duo-15-N-R-1	1	+	39462696	39462745
chr12	40211686	40211745	888-Duo-4-T-R-1	1	-	40211686	40211745
chr12	41044204	41044263	888-Col-4-T-R-12	12	+	41044204	41044263
chr12	41044204	41044262	888-Col-4-T-R-2	2	+	41044204	41044262
chr12	41110087	41110120	888-Duo-4-T-R-6	6	+	41110087	41110120
chr12	41811464	41811516	633-Duo-B-15-T-R-2	2	-	41811464	41811516
chr12	43394177	43394210	1007-Ile-E-4-T-R-2	2	-	43394177	43394210
chr12	43646406	43646465	1007-Ile-E-4-T-R-1	1	+	43646406	43646465
chr12	44253079	44253138	360-Duo-15-N-R-4	4	+	44253079	44253138
chr12	44353587	44353646	1004-Duo-A-4-T-R-1	1	+	44353587	44353646
chr12	44480172	44480231	357-Int-D-15-T-R-12	12	+	44480172	44480231
chr12	44500854	44500911	556-Duo-15-T-R-1	1	+	44500854	44500911
chr12	44500854	44500912	556-Duo-15-T-R-1	1	+	44500854	44500912
chr12	44503765	44503798	358-Duo-D-15-T-R-5	5	+	44503765	44503798
chr12	46004477	46004510	357-Int-A-15-T-R-10	10	+	46004477	46004510
chr12	46376738	46376766	1004-Duo-B-4-T-R-1	1	-	46376738	46376766
chr12	50899716	50899775	550-Col-15-T-R-1	1	+	50899716	50899775
chr12	51923822	51923855	360-Col-15-T-R-1	1	-	51923822	51923855
chr12	52720422	52720481	299-Duo-A-1-T-R-3	3	-	52720422	52720481
chr12	52720423	52720481	299-Duo-A-1-T-R-1	1	-	52720423	52720481
chr12	52720448	52720481	299-Duo-A-1-T-R-2	2	-	52720448	52720481
chr12	52738210	52738269	299-Duo-A-1-T-R-1	1	+	52738210	52738269
chr12	52775288	52775347	556-Duo-15-T-R-3	3	+	52775288	52775347
chr12	52786128	52786187	360-Col-15-T-R-3	3	-	52786128	52786187
chr12	53608075	53608134	360-Duo-15-N-R-1	1	-	53608075	53608134
chr12	53624732	53624791	358-Duo-D-15-T-R-2	2	-	53624732	53624791
chr12	53625637	53625696	358-Duo-D-15-T-R-10	10	-	53625637	53625696
chr12	53660648	53660707	550-Duo-L-15-T-R-7	7	+	53660648	53660707
chr12	54407788	54407847	1007-Ile-D-4-T-R-3	3	-	54407788	54407847
chr12	56055631	56055690	550-Duo-L-15-T-R-18	18	+	56055631	56055690
chr12	56557914	56557973	360-Duo-15-N-R-1	1	-	56557914	56557973
[truncated: 5,725 more rows]
