# Supplementary material for: TAPDANCE: An automated tool to identify and annotate transposon insertion CISs and associations between CISs from next generation sequence data
Source: BMC Bioinformatics. 2012 Jun 29;13:154. doi: 10.1186/1471-2105-13-154 (PMC3461456; doi:10.1186/1471-2105-13-154)
Supplement: Additional file 2 — Example data. We have included a zipped up archive.zip which contains 4 data files in the data directory, as well as the results obtained after running the scripts. [file 1471-2105-13-154-S2.zip › colon1/results/summary_CIS_colon1.txt]

all-nr-colon1-0.0001
Excluded chromosomes and chromo != 'chr1' and chromo != 'chr15' 
Total number of NR regions 4898
CIS analyses calculate window sizes based on NR count
0.046139946806326	19000	3
0.0495407350376258	63000	4
0.0498036274655969	135000	5
0.049594501112914	233000	6


all_0.0001
number	pos	#inserts	pvalueinsert#	#library	pvaluelibrary#	#regions	pvalueregion#	gene_name	library_name	+strand	
15	chr18:34380100-34515100	26	2.73945030950335e-38	15	1.18228906750769e-17	23	2.02746659179942e-32	Apc, Gm10548, Srp19, Reep5, 	::633-Duo-B-15-T::633-Col-15-T::360-Col-15-T::358-Duo-C-15-T::550-Col-15-T::299-Duo-A-1-T::888-Duo-4-T::299-Duo-C-1-T::1004-Duo-B-4-T::470-Col-1-T::292-Jej-1-T::358-Duo-D-15-T::944-Ile-4-T::944-Col-A-4-T::944-Duo-4-T::	5		
9	chr18:7882900-7945900	9	1.16636664375941e-10	9	1.16636664375941e-10	9	1.16636664375941e-10	Wac, Gm9993, 	::633-Duo-B-15-T::633-Jej-D-15-T::550-Col-15-T::1004-Jej-B-4-T::360-Jej-A-15-T::299-Duo-A-1-T::556-Duo-15-T::1004-Duo-B-4-T::358-Duo-D-15-T::	5		
9	chr17:47716100-47735100	10	1.02412007238139e-17	9	2.63422543914506e-15	6	2.25938197496506e-08	Ccnd3, Bysl, Med20, 	::888-Col-4-T::944-Ile-4-T::1004-Duo-B-4-T::1004-Duo-A-4-T::1004-Jej-C-4-T::1004-Duo-4-N::1004-Jej-B-4-T::952-Jej-A-4-T::944-Col-A-4-T::	8		
5	chr10:38867200-38886200	8	6.09814167912268e-13	5	3.48692793103403e-06	4	0.000448451041440705	AC153958.1, Tube1, 1700025K23Rik, 	::1004-Duo-B-4-T::1004-Jej-C-4-T::1004-Duo-A-4-T::1004-Duo-4-N::1004-Jej-B-4-T::	2		
4	chr13:115096900-115159900	5	0.00127725416883581	4	0.0495407350376258	5	0.00127725416883581	Ndufs4, 	::1007-Ile-E-4-T::888-Col-4-T::357-Int-D-15-T::633-Jej-D-15-T::	3		
4	chr13:31019400-31082400	5	0.00127725416883581	4	0.0495407350376258	5	0.00127725416883581	Hus1b, Gm5447, Exoc2, RP23-451K23.1, 	::360-Duo-A-15-T::360-Jej-D-15-T::357-Int-A-15-T::633-Jej-15-N::	4		
5	chr2:48673200-48808200	6	0.00229291434741484	5	0.0498036274655969	6	0.00229291434741484	Orc4l, Mbd5, Acvr2a, RP23-139F8.1, 	::360-Duo-15-N::299-Duo-A-1-T::360-Col-15-T::888-Col-4-T::1004-Duo-B-4-T::	2		
7	chr2:68742200-68975200	7	0.00337781410372784	7	0.00337781410372784	7	0.00337781410372784	Nostrin, Lass6, 	::944-Col-4-N::888-Duo-4-T::360-Col-15-N::1007-Ile-D-4-T::556-Duo-15-T::583-Col-15-T::633-Jej-15-N::	2		
3	chr6:37886200-37905200	3	0.046139946806326	3	0.046139946806326	3	0.046139946806326	Trim24, 	::357-Int-A-15-T::1004-Duo-B-4-T::1004-Jej-C-4-T::	1		
3	chr5:47724500-47743500	3	0.046139946806326	3	0.046139946806326	3	0.046139946806326	No results within 20000 bp window	::292-Ile-A-1-T::888-Col-4-T::299-Duo-A-1-T::	3		
4	chr4:88924100-88943100	5	3.48692793103403e-06	4	0.000448451041440705	3	0.046139946806326	Cdkn2a, RP23-166I8.4, Cdkn2b, 	::1007-Ile-D-4-T::1007-Ile-E-4-T::899-Duo-D-4-T::899-Duo-A-4-T::	4		
3	chr4:55364400-55383400	3	0.046139946806326	3	0.046139946806326	3	0.046139946806326	Rad23b, AL683890.2, 	::1004-Jej-C-4-T::888-Duo-4-T::1004-Duo-4-N::	2		
3	chr3:125995800-126014800	3	0.046139946806326	3	0.046139946806326	3	0.046139946806326	No results within 20000 bp window	::556-Duo-15-T::360-Duo-D-15-T::1004-Jej-B-4-T::	2		
3	chr19:41592100-41611100	3	0.046139946806326	3	0.046139946806326	3	0.046139946806326	Lcor, 	::550-Duo-L-15-T::360-Col-15-T::633-Jej-15-N::	1		
3	chr18:73820800-73839800	3	0.046139946806326	3	0.046139946806326	3	0.046139946806326	Smad4, 	::550-Duo-L-15-T::550-Duo-J-15-T::550-Ile-A-15-T::	1		
3	chr11:51509300-51528300	3	0.046139946806326	3	0.046139946806326	3	0.046139946806326	Sec24a, 0610009B22Rik, 	::1004-Duo-A-4-T::358-Duo-C-15-T::1004-Jej-C-4-T::	1		
3	chr10:94997300-95016300	3	0.046139946806326	3	0.046139946806326	3	0.046139946806326	Ube2n, Nudt4, 	::1007-Ile-E-4-T::633-Jej-D-15-T::888-Duo-4-T::	1		
3	chr6:47430700-47449700	3	0.046139946806326	3	0.046139946806326	3	0.046139946806326	Cul1, 	::633-Jej-15-N::299-Duo-C-1-T::888-Col-4-T::	1		
3	chr7:56570600-56589600	3	0.046139946806326	3	0.046139946806326	3	0.046139946806326	Nav2, 	::888-Col-4-T::360-Duo-15-N::358-Duo-C-15-T::	2		
3	chr8:35994100-36013100	3	0.046139946806326	3	0.046139946806326	3	0.046139946806326	Tnks, AC121592.1, 	::888-Duo-4-T::633-Duo-B-15-T::360-Jej-D-15-T::	3		
3	chr8:46075100-46094100	3	0.046139946806326	3	0.046139946806326	3	0.046139946806326	Fat1, 	::1004-Duo-4-N::360-Jej-D-15-T::360-Col-15-N::	1		
3	chr9:71909400-71928400	3	0.046139946806326	3	0.046139946806326	3	0.046139946806326	Tcf12, AC159001.2, AC159001.1, 	::633-Jej-15-N::633-Duo-A-15-T::550-Col-15-T::	2		
4	chr2:20846000-20909000	4	0.0495407350376258	4	0.0495407350376258	4	0.0495407350376258	RP23-177L19.1, RP23-105O21.1, Arhgap21, 	::357-Int-D-15-T::358-Duo-D-15-T::358-Duo-C-15-T::357-Int-A-15-T::	2		
4	chr16:95611900-95674900	4	0.0495407350376258	4	0.0495407350376258	4	0.0495407350376258	Erg, 	::360-Duo-A-15-T::487-Int-B-15-T::360-Jej-A-15-T::550-Col-15-T::	1		
4	chr13:102457100-102520100	4	0.0495407350376258	4	0.0495407350376258	4	0.0495407350376258	Pik3r1, AC107663.1, 	::952-Jej-B-4-T::633-Duo-A-15-T::633-Jej-15-N::1007-Ile-E-4-T::	3		
4	chr13:12048500-12111500	4	0.0495407350376258	4	0.0495407350376258	4	0.0495407350376258	Ryr2, 	::944-Col-4-N::360-Jej-D-15-T::1007-Ile-D-4-T::952-Jej-A-4-T::	4		
4	chr7:108258900-108321900	4	0.0495407350376258	4	0.0495407350376258	4	0.0495407350376258	Fchsd2, AC150313.1, 	::1004-Duo-4-N::550-Col-15-T::1007-Ile-E-4-T::357-Int-D-15-T::	2		
4	chr9:100376500-100439500	4	0.0495407350376258	4	0.0495407350376258	4	0.0495407350376258	Nck1, AC134590.1, Il20rb, AC129223.1, 	::360-Col-15-N::550-Duo-L-15-T::888-Col-4-T::360-Col-15-T::	2		
6	chr11:80375600-80608600	6	0.049594501112914	6	0.049594501112914	6	0.049594501112914	Myo1d, Tmem98, 	::633-Jej-15-N::360-Jej-A-15-T::487-Int-A-15-T::358-Duo-D-15-T::299-Duo-A-1-T::360-Col-15-N::	3		
5	chr4:109366200-109501200	5	0.0498036274655969	5	0.0498036274655969	5	0.0498036274655969	Faf1, RP23-185I12.1, 	::1004-Duo-B-4-T::888-Duo-4-T::1007-Ile-E-4-T::299-Duo-A-1-T::360-Duo-15-N::	2		
