# Supplementary material for: TAPDANCE: An automated tool to identify and annotate transposon insertion CISs and associations between CISs from next generation sequence data
Source: BMC Bioinformatics. 2012 Jun 29;13:154. doi: 10.1186/1471-2105-13-154 (PMC3461456; doi:10.1186/1471-2105-13-154)
Supplement: Additional file 2 — Example data. We have included a zipped up archive.zip which contains 4 data files in the data directory, as well as the results obtained after running the scripts. [file 1471-2105-13-154-S2.zip › colon1/results/summary_colon1.txt]

Summary of project colon1

A.Report of project based counts 
70268   Total number of Seqeunces
69684   Total number of Sequences that map to a barcode
63142   Total number of Sequences with a barcode that also have an IRDR
20873   Total number of Ideal Right linker sequences
50   Total number of Ideal left linkersequences
37975   Total number of good sequences
3269   Total number of Bamh1 sequence Artifact (removed)
496   Total number of sequences removed because of lack of TA sequence)
479   Total number of sequences removed because of sequence length < 24)
15184   Total number of unique seqeunces pryor to mapping
40932   Total SUM  of seqeunces that mapped
10948   Number of unique sequences that mapped
7724   Number of distinct locations mapped
6488   Number of distinct regions mapped


B. Library counts associated with project colon1
Library	Barcode Sequence	Barcode	IRDR	Mappable	Unique mappable	Total map	Unique map	NR map								
292-Ile-A-1-T-R	TCGAAGCAGG	988	886	339	51	257	32	16
292-Jej-1-T-R	GGCTGTAGGC	1369	1247	1219	189	934	143	63
299-Duo-A-1-T-R	AGGCATCACA	784	691	655	276	467	199	157
299-Duo-C-1-T-R	AAGTGCTTAC	1386	1207	1162	253	689	155	108
357-Int-A-15-T-R	GGCACTCTCC	1443	1297	1264	408	857	287	220
357-Int-D-15-T-R	TCCTCGGAAC	1070	999	985	301	740	219	166
358-Duo-C-15-T-R	ATCTAATATG	1288	1149	1117	293	789	217	149
358-Duo-D-15-T-R	GTGCGTGGAA	899	803	758	284	552	208	177
360-Duo-15-N-R	GCTATTGTGA	1976	1809	1713	831	1211	603	531
360-Col-15-N-R	AACGCTGGCC	1424	1310	1273	366	967	289	220
360-Duo-A-15-T-R	GAGCGATTCG	1266	1144	1118	243	725	170	117
360-Duo-D-15-T-R	AGAGGAGACG	1355	1248	1228	293	826	209	138
360-Jej-A-15-T-R	ACTGGAGTAC	1528	1425	1395	295	883	208	135
360-Jej-D-15-T-R	GCTTGAGGTA	1695	1555	1503	464	1060	341	263
360-Col-15-T-R	AACAGCCATA	1594	1444	1281	351	946	261	182
470-Col-1-T-R	TCGCCTTCGC	648	525	354	63	300	44	23
487-Int-A-15-T-R	GCTTAACAAC	1833	1672	1606	266	1175	204	94
487-Int-B-15-T-R	CCGGTCACTC	1446	1192	930	97	427	49	19
550-Col-15-T-R	GGCCATGCCG	1353	1230	1132	301	758	197	127
550-Ile-A-15-T-R	GCGCAGATCC	1577	1472	1392	234	938	156	67
550-Ile-B-15-T-R	TCCTTGTTGG	1121	1059	937	285	600	204	152
550-Duo-K-15-T-R	CTAGTGATTA	2101	1900	1815	334	1102	203	107
550-Duo-L-15-T-R	ATGTGATCCT	1392	1228	1201	301	773	220	145
550-Duo-J-15-T-R	TTGTCTATTC	2330	1904	1787	212	819	113	51
556-Duo-15-T-R	GAGCTGCATA	1727	1569	1451	637	1039	482	410
583-Col-15-T-R	TGAGAGAGCC	1729	1582	1508	302	1017	215	127
633-Jej-15-N-R	AATAATTACG	1695	1581	1482	530	975	363	300
633-Duo-A-15-T-R	CGAACTGAAT	1573	1428	1382	357	920	248	181
633-Jej-B-15-T-R	CACTAAGTTA	1079	1006	812	240	550	164	134
633-Jej-D-15-T-R	TGGAGGATAC	1854	1716	1658	353	1038	248	156
633-Col-15-T-R	CTTCGATCAA	1560	1392	1230	184	851	128	70
633-Duo-B-15-T-R	CAGGATGCGT	1446	1333	1284	393	914	295	215
888-Col-4-T-R	GCATGGCCGC	1687	1583	1513	620	1112	449	400
888-Duo-4-T-R	GGTCCGGAGA	1588	1407	1347	472	923	345	268
899-Duo-A-4-T-R	CCGTACCTGC	1518	1415	1311	225	980	165	66
899-Duo-D-4-T-R	GCCTCTAATA	1316	1129	1122	227	874	165	89
944-Col-4-N-R	CTATGGTCTG	939	841	503	162	382	124	94
944-Col-A-4-T-R	ATAGTTGTGG	805	732	701	147	525	114	66
944-Col-B-4-T-R	ACAGACTAAG	877	779	775	140	674	111	63
944-Duo-4-T-R	TGGTGATAAG	1205	1110	1066	234	705	161	105
944-Ile-4-T-R	TCGCACGGTA	817	757	727	133	483	86	50
952-Jej-A-4-T-R	CTCCGCGTCT	795	717	659	185	495	138	101
952-Jej-B-4-T-R	ACCAGACTGG	872	790	737	262	576	208	156
1004-Duo-4-N-R	TATTATGTCC	1473	1354	1318	383	952	292	221
1004-Duo-A-4-T-R	GCCTTCACAT	1727	1572	1524	337	1126	251	162
1004-Duo-B-4-T-R	GCGGTTCCGG	1763	1630	1551	416	1151	314	224
1004-Jej-B-4-T-R	AGTTCACATA	1773	1623	1581	316	1182	226	135
1004-Jej-C-4-T-R	TTGAACACGA	1599	1474	1435	263	1095	200	110
1007-Ile-D-4-T-R	CCGGCCTTCT	1217	1117	1107	272	905	222	145
1007-Ile-E-4-T-R	GACCGGCTGT	1184	1109	950	403	693	303	249


C. Regions associated with project colon1
Library	Total mappable	total map	Locations >0.01	Locations >0.001	Locations >0.0001	 All mapped Locations						
1004-Duo-4-N	1318	952	13	132	188	188
1004-Duo-A-4-T	1524	1126	17	94	137	137
1004-Duo-B-4-T	1551	1151	15	137	203	203
1004-Jej-B-4-T	1581	1182	17	75	108	108
1004-Jej-C-4-T	1435	1095	23	62	83	83
1007-Ile-D-4-T	1107	905	17	77	117	117
1007-Ile-E-4-T	950	693	10	231	231	231
292-Ile-A-1-T	339	257	9	14	14	14
292-Jej-1-T	1219	934	18	32	45	45
299-Duo-A-1-T	655	467	14	134	134	134
299-Duo-C-1-T	1162	689	17	65	92	92
357-Int-A-15-T	1264	857	13	128	181	181
357-Int-D-15-T	985	740	21	143	143	143
358-Duo-C-15-T	1117	789	20	95	119	119
358-Duo-D-15-T	758	552	17	162	162	162
360-Col-15-N	1273	967	16	140	191	191
360-Col-15-T	1281	946	21	105	132	132
360-Duo-15-N	1713	1211	1	268	485	485
360-Duo-A-15-T	1118	725	21	76	97	97
360-Duo-D-15-T	1228	826	25	86	103	103
360-Jej-A-15-T	1395	883	17	87	114	114
360-Jej-D-15-T	1503	1060	8	166	232	232
470-Col-1-T	354	300	10	18	18	18
487-Int-A-15-T	1606	1175	24	61	73	73
487-Int-B-15-T	930	427	5	16	16	16
550-Col-15-T	1132	758	22	76	108	108
550-Duo-J-15-T	1787	819	17	28	33	33
550-Duo-K-15-T	1815	1102	22	66	84	84
550-Duo-L-15-T	1201	773	13	93	122	122
550-Ile-A-15-T	1392	938	23	38	44	44
550-Ile-B-15-T	937	600	12	136	136	136
556-Duo-15-T	1451	1039	2	227	364	364
583-Col-15-T	1508	1017	28	82	89	89
633-Col-15-T	1230	851	21	38	47	47
633-Duo-A-15-T	1382	920	17	111	140	140
633-Duo-B-15-T	1284	914	9	133	176	176
633-Jej-15-N	1482	975	3	201	278	278
633-Jej-B-15-T	812	550	19	100	100	100
633-Jej-D-15-T	1658	1038	17	109	131	131
888-Col-4-T	1513	1112	10	165	362	362
888-Duo-4-T	1347	923	6	167	236	236
899-Duo-A-4-T	1311	980	22	37	45	45
899-Duo-D-4-T	1122	874	25	47	66	66
944-Col-4-N	503	382	26	75	75	75
944-Col-A-4-T	701	525	18	48	48	48
944-Col-B-4-T	775	674	19	45	45	45
944-Duo-4-T	1066	705	13	31	92	92
944-Ile-4-T	727	483	16	35	35	35
952-Jej-A-4-T	659	495	17	81	81	81
952-Jej-B-4-T	737	576	14	133	133	133
